# Supplementary material for: Metagenomic expansion of Joyebacterota identifies Cavimicrobium, a dominant sulfide-producing lineage in anoxic marine ecosystems
Source: ISME Commun. 2026 May 17;6(1):ycag137. doi: 10.1093/ismeco/ycag137 (PMC13271369; doi:10.1093/ismeco/ycag137)
Supplement: Supplementary_tables_ycag137 [file supplementary_tables_ycag137.xlsx]

## Sheet: Table S1
Table S1 Vertical distributions of environmental factors in samples collected from the Sansha Yongle Blue Hole
Depth m	DOC μmol/L	NH4-N μmol	NO3-N+NO2-N μmol	NO2-N μmol	PO43- μmol	SiO4 μmol	Salinity	T(oC)	DO μmol	H2S μmol	SO42- mmol
0	90.75	1.37	1.25	0.05	0.02	1.86	33.65	28.66	191.984	0	29.4461
10	73	0.81	0.01	0.07	0.12	1.92	33.67	28.22	121.534	0	29.5403
20	70.9833	0.72	0.01	0.08	0.02	1.78	33.67	28.18	117.966	0	29.2986
30	73.3667	0.65	0.01	0.08	0.03	1.7	33.68	28.17	119.751	0	28.1452
40	45.075	0.37	0.01	0.06	0.03	1.4	33.68	28.14	113.826	0	27.8671
50	43.7667	0.56	6.52	0.12	0.64	6.67	33.75	26.52	78.0017	0	27.9001
60	38.7167	0.46	9.5	0.05	0.95	10.26	33.87	24.4	63.1552	0	28.2582
65	21.7945	0.59	10.53	0.05	0.73	16.4	33.9	24.05	40.0863	0	27.7007
70	19.4861	0.48	10.13	0.06	0.69	24.33	33.98	23.42	36.7308	0	27.9662
75	21.1195	1.25	9.47	0.03	0.68	27.53	34.03	23	31.8897	0	28.2032
80	18.6028	0.46	10.59	0.04	0.8	39.34	34.11	22.4	24.2531	0	27.9927
85	21.6278	0.41	9.48	0.04	0.6	46.15	34.16	21.79	20.1854	0	27.3234
90	17.6695	0.48	2.71	0.16	0.59	60.18	34.24	20.83	12.2468	0.01235	28.0737
95	10.7403	5.49	0.01	0.07	1.25	64.06	34.31	19.96	13.3642	0.0361	28.8447
100	17.6362	11.18	0.01	0.02	1.34	84.93	34.35	19.26	8.05825	2.51055	27.868
105	15.0695	11.23	0.01	0.01	0.7	56.5	34.38	18.8	0	3.05483	28.8339
110	14.9195	15.95	0.01	0.01	1.24	93.8	34.41	18.37	0	4.21911	27.1967
115	15.3862	20.28	0.01	0.01	1.52	101.12	34.43	17.99	0	13.9214	29.4315
120	18.6278	21.68	0.01	0.01	2.01	105.24	34.45	17.88	0	22.0713	28.1836
125	11.8153	22.17	0.01	0.01	2.18	108.05	34.45	17.85	0	23.1801	27.9983
130	12.5662	19.63	0.01	0.01	2.06	99.64	34.44	17.71	0	20.5189	28.6176
135	14.9695	27.13	0.01	0.01	2.48	109.22	34.44	17.37	0	38.2153	26.9495
140	19.8445	40.36	0.01	0.01	3.33	106.89	34.44	16.55	0	94.2377	28.0504
145	22.7945	66.08	0.01	0.01	4.32	115.68	34.48	15.68	0	214.486	27.9893
150	29.2445	85.14	0.01	0.01	5.24	142.52	34.48	15.56	0	249.5	26.7024
160	18.3333	72.83	0.01	0.01	4.51	115.4	34.48	15.5	0	243.898	26.3916
170	22.2667	82.38	0.01	0.01	4.66	117.49	34.48	15.49	0	253.501	26.2936
180	27.4167	86.08	0.01	0.01	5.22	139	34.48	15.48	0	246.299	27.1351
190	19.975	80.89	0.01	0.01	4.61	122.17	34.48	15.43	0	251.1	25.9942

## Sheet: Table S2
Table S2 Genomic features of phylum Joyebacterota MAGs in anoxic environments.
Bin Id	Completeness (%)	Contamination (%)	GC content (%)	Genome Size (Mbp)	Scaffolds number	Number of coding genes	NCBI_taxonomy	GTDB_taxonomy	GTDB accession number	NCBI bioProject	NCBI biosample	Region	Reference source
MAG135-F120	96.7033	0	65	2.55	57	2122	d__Bacteria; p__; c__; o__; f__; g__; s__	d__Bacteria;p__Joyebacterota;c__Joyebacteria;o__Joyebacterales;f__Joyebacteraceae;g__JAPEKQ01;s__JAPEKQ01 sp029990205	GCA_029990195.1	PRJNA822069	SAMN27169314	Anoxic water in SYBH (study area)	Reconstructed MAGs in this study
MAG173-P120	97.8022	0	65	2.58	73	2183	d__Bacteria; p__; c__; o__; f__; g__; s__	d__Bacteria;p__Joyebacterota;c__Joyebacteria;o__Joyebacterales;f__Joyebacteraceae;g__JAPEKQ01;s__JAPEKQ01 sp029990205	GCA_029990205.1	PRJNA822069	SAMN27169315
MAG220-F140	96.337	0	65	2.52	105	2130	d__Bacteria; p__; c__; o__; f__; g__; s__	d__Bacteria;p__Joyebacterota;c__Joyebacteria;o__Joyebacterales;f__Joyebacteraceae;g__JAPEKQ01;s__JAPEKQ01 sp029990205	GCA_029990235.1	PRJNA822069	SAMN27169316
MAG264-P140	98.8012	1.0989	64	2.77	131	2319	d__Bacteria; p__; c__; o__; f__; g__; s__	d__Bacteria;p__Joyebacterota;c__Joyebacteria;o__Joyebacterales;f__Joyebacteraceae;g__JAPEKQ01;s__JAPEKQ01 sp029990205	GCA_029990255.1	PRJNA822069	SAMN27169317
MAG358-P170	97.8022	0	65	2.57	65	2152	d__Bacteria; p__; c__; o__; f__; g__; s__	d__Bacteria;p__Joyebacterota;c__Joyebacteria;o__Joyebacterales;f__Joyebacteraceae;g__JAPEKQ01;s__JAPEKQ01 sp029990205	GCA_029990285.1	PRJNA822069	SAMN27169318
SRR6963308-MAG27	95.6044	0.649351	64	2.72	158	2333	d__Bacteria; p__; c__; o__; f__; g__; s__	d__Bacteria;p__Joyebacterota;c__Joyebacteria;o__Joyebacterales;f__Joyebacteraceae;g__JAPEKQ01;s__		PRJNA444011	SAMN08779046	Anoxic, hypersaline lake sediments of the Salton Sea, California
SRR6963308-MAG30	97.8022	0	66	2.67	31	2259	d__Bacteria; p__; c__; o__; f__; g__; s__	d__Bacteria;p__Joyebacterota;c__Joyebacteria;o__Joyebacterales;f__Joyebacteraceae;g__JAPEKQ01;s__		PRJNA444011	SAMN08779046
SRR6963308-MAG6	98.9011	1.2987	65	2.9	78	2439	d__Bacteria; p__; c__; o__; f__; g__; s__	d__Bacteria;p__Joyebacterota;c__Joyebacteria;o__Joyebacterales;f__Joyebacteraceae;g__;s__		PRJNA444011	SAMN08779046
SRR6963312-MAG27	96.7033	0.0999001	64	2.7	148	2324	d__Bacteria; p__; c__; o__; f__; g__; s__	d__Bacteria;p__Joyebacterota;c__Joyebacteria;o__Joyebacterales;f__Joyebacteraceae;g__JAPEKQ01;s__		PRJNA444012	SAMN08777561
SRR6963312-MAG41	89.8102	3.3966	65	2.81	288	2559	d__Bacteria; p__; c__; o__; f__; g__; s__	d__Bacteria;p__Joyebacterota;c__Joyebacteria;o__Joyebacterales;f__Joyebacteraceae;g__;s__		PRJNA444012	SAMN08777561
SRR6963312-MAG55	97.8022	0	66	2.66	35	2219	d__Bacteria; p__; c__; o__; f__; g__; s__	d__Bacteria;p__Joyebacterota;c__Joyebacteria;o__Joyebacterales;f__Joyebacteraceae;g__JAPEKQ01;s__		PRJNA444012	SAMN08777561
SRR6963480-MAG15	84.6154	1.0989	66	2.35	133	2051	d__Bacteria; p__; c__; o__; f__; g__; s__	d__Bacteria;p__Joyebacterota;c__Joyebacteria;o__Joyebacterales;f__Joyebacteraceae;g__JAPEKQ01;s__		PRJNA444016	SAMN08776755
SRR6963480-MAG59	97.7023	0.2997	64	2.73	144	2315	d__Bacteria; p__; c__; o__; f__; g__; s__	d__Bacteria;p__Joyebacterota;c__Joyebacteria;o__Joyebacterales;f__Joyebacteraceae;g__JAPEKQ01;s__		PRJNA444016	SAMN08776755
SRR6963491-MAG20	98.9011	0	64	2.74	95	2295	d__Bacteria; p__; c__; o__; f__; g__; s__	d__Bacteria;p__Joyebacterota;c__Joyebacteria;o__Joyebacterales;f__Joyebacteraceae;g__JAPEKQ01;s__		PRJNA444017	SAMN08778793
SRR6963491-MAG51	96.7033	0.0999001	65	2.81	119	2388	d__Bacteria; p__; c__; o__; f__; g__; s__	d__Bacteria;p__Joyebacterota;c__Joyebacteria;o__Joyebacterales;f__Joyebacteraceae;g__;s__		PRJNA444017	SAMN08778793
SRR6963491-MAG61	97.8022	0	66	2.7	43	2247	d__Bacteria; p__; c__; o__; f__; g__; s__	d__Bacteria;p__Joyebacterota;c__Joyebacteria;o__Joyebacterales;f__Joyebacteraceae;g__JAPEKQ01;s__		PRJNA444017	SAMN08778793
SRR6963492-MAG49	98.9011	0.258565	64	2.76	100	2324	d__Bacteria; p__; c__; o__; f__; g__; s__	d__Bacteria;p__Joyebacterota;c__Joyebacteria;o__Joyebacterales;f__Joyebacteraceae;g__JAPEKQ01;s__		PRJNA444018	SAMN08776754
SRR6963492-MAG52	96.4555	1.0989	66	2.62	33	2173	d__Bacteria; p__; c__; o__; f__; g__; s__	d__Bacteria;p__Joyebacterota;c__Joyebacteria;o__Joyebacterales;f__Joyebacteraceae;g__JAPEKQ01;s__		PRJNA444018	SAMN08776754
SRR6963492-MAG57	90.1099	0.0999001	65	2.74	82	2265	d__Bacteria; p__; c__; o__; f__; g__; s__	d__Bacteria;p__Joyebacterota;c__Joyebacteria;o__Joyebacterales;f__Joyebacteraceae;g__;s__		PRJNA444018	SAMN08776754
SRR8062321-MAG98	98.9011	0	60	2.41	59	2065	d__Bacteria; p__; c__; o__; f__; g__; s__	d__Bacteria;p__Joyebacterota;c__Joyebacteria;o__Joyebacterales;f__Joyebacteraceae;g__JALGZD01;s__		PRJNA326482	SAMN10231913	Anoxic seawater of Cariaco Basin
SRR8062346-MAG13	98.9011	0	60	2.41	60	2068	d__Bacteria; p__; c__; o__; f__; g__; s__	d__Bacteria;p__Joyebacterota;c__Joyebacteria;o__Joyebacterales;f__Joyebacteraceae;g__JALGZD01;s__		PRJNA326482	SAMN10231894
SRR8062349-MAG17	98.9011	0	60	2.42	50	2065	d__Bacteria; p__; c__; o__; f__; g__; s__	d__Bacteria;p__Joyebacterota;c__Joyebacteria;o__Joyebacterales;f__Joyebacteraceae;g__JALGZD01;s__		PRJNA326482	SAMN10231893
SRR8943083-MAG4	94.5055	1.0989	64	2.64	157	2249	d__Bacteria; p__; c__; o__; f__; g__; s__	d__Bacteria;p__Joyebacterota;c__Joyebacteria;o__Joyebacterales;f__Joyebacteraceae;g__JAPEKQ01;s__		PRJNA531756	SAMN11381956	Sediments of Eastern Gotland Basin
SRR8943084-MAG6	92.245	0.0646412	64	2.53	166	2170	d__Bacteria; p__; c__; o__; f__; g__; s__	d__Bacteria;p__Joyebacterota;c__Joyebacteria;o__Joyebacterales;f__Joyebacteraceae;g__JAPEKQ01;s__		PRJNA531756	SAMN11381956
SRR8943089-MAG4	96.7033	2.2977	64	2.64	134	2248	d__Bacteria; p__; c__; o__; f__; g__; s__	d__Bacteria;p__Joyebacterota;c__Joyebacteria;o__Joyebacterales;f__Joyebacteraceae;g__JAPEKQ01;s__		PRJNA531756	SAMN11381956
SRR8943090-MAG2	97.0696	7.14286	64	3.14	253	2763	d__Bacteria; p__; c__; o__; f__; g__; s__	d__Bacteria;p__Joyebacterota;c__Joyebacteria;o__Joyebacterales;f__Joyebacteraceae;g__JAPEKQ01;s__		PRJNA531756	SAMN11381956
SRR8943091-MAG1	94.5055	0.649351	64	2.56	152	2201	d__Bacteria; p__; c__; o__; f__; g__; s__	d__Bacteria;p__Joyebacterota;c__Joyebacteria;o__Joyebacterales;f__Joyebacteraceae;g__JAPEKQ01;s__		PRJNA531756	SAMN11381956
SRR9649759-MAG1	86.4136	7.07626	64	2.82	1241	3263	d__Bacteria; p__; c__; o__; f__; g__; s__	d__Bacteria;p__Joyebacterota;c__Joyebacteria;o__Joyebacterales;f__Joyebacteraceae;g__JALGZG01;s__JALGZG01 sp030639555		PRJNA553005	SAMN12227487	Sediments of the seabed of Gulf of Mexico
Bin_115	95.60	1.65	66.82	2.51916	190	2261	d__Bacteria; p__Candidatus Effluviviacota; c__; o__; f__Candidatus Effluviviaceae; g__; s__	d__Bacteria; p__Joyebacterota; c__Joyebacteria; o__Joyebacterales; f__Joyebacteraceae; g__WJMD01; s__WJMD01 sp014728125	GCA_014728125.1	PRJNA561032	SAMN13151274	Hypersaline microbial mat in Shark Bay, Australia	Wong HL et al., "Microbial dark matter filling the niche in hypersaline microbial mats.", Microbiome, 2020 Sep 16;8(1):135
Bin_501	97.80	0	65.83	2.74866	325	2401	d__Bacteria; p__Candidatus Effluviviacota; c__; o__; f__Candidatus Effluviviaceae; g__; s__	d__Bacteria; p__Joyebacterota; c__Joyebacteria; o__Joyebacterales; f__Joyebacteraceae; g__WJLY01; s__WJLY01 sp014728245	GCA_014728245.1	PRJNA561032	SAMN13151269
M_DeepCast_400m_m1_028	96.70	1.23	70.34	2.1883	102	1944	d__Bacteria; p__Candidatus Effluviviacota; c__; o__; f__Candidatus Effluviviaceae; g__; s__	d__Bacteria; p__Joyebacterota; c__Joyebacteria; o__Joyebacterales; f__Joyebacteraceae; g__VGIX01; s__VGIX01 sp016867725	GCA_016867725.1	PRJNA523022	SAMN10966488	Freshwater of lake in Tanzania	Tran P et al., "Depth-discrete metagenomics reveals the roles of microbes in biogeochemical cycling in the tropical freshwater Lake Tanganyika", The ISME Journal, 2021;
Meg22_46_Bin_130	96.70	2.20	66.84	3.23208	128	2623	d__Bacteria; p__; c__; o__; f__; g__; s__	d__Bacteria; p__Joyebacterota; c__Joyebacteria; o__Joyebacterales; f__Joyebacteraceae; g__JALGVN01; s__JALGVN01 sp025774245	GCA_025774245.1	PRJNA692327	SAMN26806748	Sediments of deep-sea hydrothermal vents	Gong X et al., "New globally distributed bacterial phyla within the FCB superphylum", Nature Communications, 2022;13(1)
Meg22_24_Bin_156	90.11	5.59	66.93	2.95674	307	2497	d__Bacteria; p__; c__; o__; f__; g__; s__	d__Bacteria; p__Joyebacterota; c__Joyebacteria; o__Joyebacterales; f__Joyebacteraceae; g__JALGVN01; s__JALGVN01 sp025774245	GCA_025774285.1	PRJNA692327	SAMN26806746
Meg19_46_Bin_247	92.11	2.75	66.93	3.49241	203	2863	d__Bacteria; p__; c__; o__; f__; g__; s__	d__Bacteria; p__Joyebacterota; c__Joyebacteria; o__Joyebacterales; f__Joyebacteraceae; g__JALGVN01; s__JALGVN01 sp025774245	GCA_025774445.1	PRJNA692327	SAMN26806737
Meg19_46_Bin_182	95.60	3.30	67.07	4.11386	512	3471	d__Bacteria; p__; c__; o__; f__; g__; s__	d__Bacteria; p__Joyebacterota; c__Joyebacteria; o__Joyebacterales; f__Joyebacteraceae; g__JALGVU01; s__JALGVU01 sp025774545	GCA_025774545.1	PRJNA692327	SAMN26806734
Meg19_1012_Bin_219	94.51	3.25	66.87	3.39448	369	2925	d__Bacteria; p__; c__; o__; f__; g__; s__	d__Bacteria; p__Joyebacterota; c__Joyebacteria; o__Joyebacterales; f__Joyebacteraceae; g__JALGVN01; s__JALGVN01 sp025774245	GCA_025774585.1	PRJNA692327	SAMN26806732
AB_69_Bin_103	90.23	3.30	66.57	2.85061	365	2602	d__Bacteria; p__; c__; o__; f__; g__; s__	d__Bacteria; p__Joyebacterota; c__Joyebacteria; o__Joyebacterales; f__Joyebacteraceae; g__JALGVN01; s__JALGVN01 sp025774645	GCA_025774645.1	PRJNA692327	SAMN26806727
AB_69_Bin_159	79.67	1.10	66.83	2.79866	591	2646	d__Bacteria; p__; c__; o__; f__; g__; s__	d__Bacteria; p__Joyebacterota; c__Joyebacteria; o__Joyebacterales; f__Joyebacteraceae; g__JALGVN01; s__JALGVN01 sp025774245	GCA_025774665.1	PRJNA692327	SAMN26806728
BHB10-38_Bin_124	97.80	0	66.69	3.2441	40	2654	d__Bacteria; p__; c__; o__; f__; g__; s__	d__Bacteria; p__Joyebacterota; c__Joyebacteria; o__Joyebacterales; f__Joyebacteraceae; g__JALGVN01; s__JALGVN01 sp025774935	GCA_025774935.1	PRJNA743900	SAMN26980506	Sediment samples from the coastal sediment, Bohai Sea
BHB10-26_Bin_369	95.60	0	66.76	3.17944	170	2747	d__Bacteria; p__; c__; o__; f__; g__; s__	d__Bacteria; p__Joyebacterota; c__Joyebacteria; o__Joyebacterales; f__Joyebacteraceae; g__JALGVN01; s__JALGVN01 sp025774935	GCA_025774965.1	PRJNA743900	SAMN26980505
SY70-5-8_Bin_20	92.01	3.76	64.2	2.40745	400	2460	d__Bacteria; p__; c__; o__; f__; g__; s__	d__Bacteria; p__Joyebacterota; c__Joyebacteria; o__Joyebacterales; f__Joyebacteraceae; g__JALGZG01; s__JALGZG01 sp025782345	GCA_025782345.1	PRJNA819461	SAMN26980525	Sediments of cold seep from South China Sea
SY70-5-5_Bin_6	94.89	3.95	64.01	3.03546	413	2926	d__Bacteria; p__; c__; o__; f__; g__; s__	d__Bacteria; p__Joyebacterota; c__Joyebacteria; o__Joyebacterales; f__Joyebacteraceae; g__JALGZG01; s__JALGZG01 sp025782345	GCA_025782355.1	PRJNA819461	SAMN26980523
SY70-5-12_Bin_1	98.90	4.95	59.28	2.91077	231	2561	d__Bacteria; p__; c__; o__; f__; g__; s__	d__Bacteria; p__Joyebacterota; c__Joyebacteria; o__Joyebacterales; f__Joyebacteraceae; g__Joyebacterum; s__Joyebacterum haimaense	GCA_025782395.1	PRJNA819461	SAMN26980522
SY70-5-5_Bin_61	69.47	1.27	63.81	1.34413	220	1356	d__Bacteria; p__; c__; o__; f__; g__; s__	d__Bacteria; p__Joyebacterota; c__Joyebacteria; o__Joyebacterales; f__Joyebacteraceae; g__JALGZG01; s__JALGZG01 sp030595835	GCA_025782405.1	PRJNA819461	SAMN26980524
CSMAG_500	95.60	0	63.37	2.8461	265	2542	d__Bacteria; p__Candidatus Eiseniibacteriota; c__; o__; f__; g__; s__	d__Bacteria; p__Joyebacterota; c__Joyebacteria; o__Joyebacterales; f__Joyebacteraceae; g__JALGZG01; s__JALGZG01 sp030595835	GCA_030595835.1	PRJNA950938	SAMN34043767	Sediments of cold seep	Han Y et al., "A comprehensive genomic catalog from global cold seeps.", Sci Data, 2023 Sep 8;10(1):596
CSMAG_509	97.25	0.61	58.87	2.61154	248	2330	d__Bacteria; p__Candidatus Eiseniibacteriota; c__; o__; f__; g__; s__	d__Bacteria; p__Joyebacterota; c__Joyebacteria; o__Joyebacterales; f__Joyebacteraceae; g__Joyebacterum; s__Joyebacterum sp030600655	GCA_030600655.1	PRJNA950938	SAMN34043776
CSMAG_2135	97.80	1.10	63.8	2.7834	206	2448	d__Bacteria; p__Candidatus Eiseniibacteriota; c__; o__; f__; g__; s__	d__Bacteria; p__Joyebacterota; c__Joyebacteria; o__Joyebacterales; f__Joyebacteraceae; g__JALGZG01; s__JALGZG01 sp030609365	GCA_030609365.1	PRJNA950938	SAMN34050148
CSMAG_2124	88.86	0.20	60.15	2.48931	382	2324	d__Bacteria; p__Candidatus Eiseniibacteriota; c__; o__; f__; g__; s__	d__Bacteria; p__Joyebacterota; c__Joyebacteria; o__Joyebacterales; f__Joyebacteraceae; g__Joyebacterum; s__Joyebacterum sp030609605	GCA_030609605.1	PRJNA950938	SAMN34050137
CSMAG_2532	58.33	0	65.11	1.66805	342	1626	d__Bacteria; p__Candidatus Eiseniibacteriota; c__; o__; f__; g__; s__	d__Bacteria; p__Joyebacterota; c__Joyebacteria; o__Joyebacterales; f__Joyebacteraceae; g__WJLY01; s__WJLY01 sp030610515	GCA_030610515.1	PRJNA950938	SAMN34050725
CSMAG_2377	92.12	3.36	64.35	2.86531	288	2596	d__Bacteria; p__Candidatus Eiseniibacteriota; c__; o__; f__; g__; s__	d__Bacteria; p__Joyebacterota; c__Joyebacteria; o__Joyebacterales; f__Joyebacteraceae; g__JALGZG01; s__JALGZG01 sp030613615	GCA_030613615.1	PRJNA950938	SAMN34050570
CSMAG_2930	98.84	0.06	60.14	2.63114	98	2226	d__Bacteria; p__Candidatus Eiseniibacteriota; c__; o__; f__; g__; s__	d__Bacteria; p__Joyebacterota; c__Joyebacteria; o__Joyebacterales; f__Joyebacteraceae; g__Joyebacterum; s__Joyebacterum sp030622115	GCA_030622115.1	PRJNA950938	SAMN34051123
CSMAG_1489	72.26	2.20	60.77	1.82869	336	1794	d__Bacteria; p__Candidatus Eiseniibacteriota; c__; o__; f__; g__; s__	d__Bacteria; p__Joyebacterota; c__Joyebacteria; o__Joyebacterales; f__Joyebacteraceae; g__Joyebacterum; s__Joyebacterum sp030630395	GCA_030630395.1	PRJNA950938	SAMN34049502
CSMAG_1457	85.61	1.91	64.16	2.5637	416	2558	d__Bacteria; p__Candidatus Eiseniibacteriota; c__; o__; f__; g__; s__	d__Bacteria; p__Joyebacterota; c__Joyebacteria; o__Joyebacterales; f__Joyebacteraceae; g__JALGZG01; s__JALGZG01 sp025782345	GCA_030631025.1	PRJNA950938	SAMN34049470
CSMAG_1944	66.92	1.42	64.96	2.27957	311	2160	d__Bacteria; p__Candidatus Eiseniibacteriota; c__; o__; f__; g__; s__	d__Bacteria; p__Joyebacterota; c__Joyebacteria; o__Joyebacterales; f__Joyebacteraceae; g__JALGZG01; s__JALGZG01 sp030638405	GCA_030638405.1	PRJNA950938	SAMN34049957
CSMAG_1887	95.48	5.31	64.44	2.63826	461	2670	d__Bacteria; p__Candidatus Eiseniibacteriota; c__; o__; f__; g__; s__	d__Bacteria; p__Joyebacterota; c__Joyebacteria; o__Joyebacterales; f__Joyebacteraceae; g__JALGZG01; s__JALGZG01 sp030639555	GCA_030639555.1	PRJNA950938	SAMN34049900

## Sheet: Table S3
Table S3 The average amino acid identity of reconstructed phylum Joyebacterota MAGs.
	MAG135-F120	MAG173-P120	MAG220-F140	MAG264-P140	MAG358-P170	Bin-115	Bin-501	SRR6963308-MAG27	SRR6963308-MAG30	SRR6963308-MAG6	SRR6963312-MAG27	SRR6963312-MAG41	SRR6963312-MAG55	SRR6963480-MAG15	SRR6963480-MAG59	SRR6963491-MAG20	SRR6963491-MAG51	SRR6963491-MAG61	SRR6963492-MAG49	SRR6963492-MAG52	SRR6963492-MAG57	SRR8062321-MAG98	SRR8062346-MAG13	SRR8062349-MAG17	SRR8943083-MAG4	SRR8943084-MAG6	SRR8943089-MAG4	SRR8943090-MAG2	SRR8943091-MAG1	SRR9649759-MAG1
MAG135-F120	100
MAG173-P120	99.9715	100
MAG220-F140	99.9852	99.9903	100
MAG264-P140	99.9615	99.9686	99.9746	100
MAG358-P170	99.936	99.9425	99.963	99.9172	100
Bin-115	62.4033	62.5451	62.5636	62.5574	62.5431	100
Bin-501	62.6868	62.8082	62.8036	62.7833	62.8062	64.3372	100
SRR6963308-MAG27	87.7801	87.8087	87.7948	87.7642	87.7973	62.3608	62.7054	100
SRR6963308-MAG30	82.0094	82.0035	82.0411	81.9808	82.0112	62.3239	62.8591	81.3323	100
SRR6963308-MAG6	63.2053	63.3609	63.3067	63.3532	63.2942	63.0814	64.8083	63.1085	63.2955	100
SRR6963312-MAG27	87.738	87.7763	87.7667	87.7649	87.759	62.3649	62.7959	99.9278	81.3262	63.22	100
SRR6963312-MAG41	63.1127	63.242	63.2229	63.2363	63.1941	63.446	64.8455	63.1454	63.1811	99.8062	63.1967	100
SRR6963312-MAG55	81.9556	81.9809	82.018	81.9544	81.9828	62.4098	62.9397	81.3649	99.9715	63.3462	81.3907	63.2629	100
SRR6963480-MAG15	81.6221	81.6341	81.6509	81.6014	81.6167	61.8579	62.3028	80.8633	99.9327	62.9189	80.8836	62.9351	99.9138	100
SRR6963480-MAG59	87.7101	87.7372	87.7372	87.7392	87.7349	62.306	62.714	99.9452	81.3114	63.1552	99.9312	63.1236	81.3416	80.8605	100
SRR6963491-MAG20	87.688	87.7103	87.7411	87.6395	87.7003	62.3336	62.6763	99.9073	81.2728	63.1112	99.9151	63.0728	81.3267	80.8084	99.9222	100
SRR6963491-MAG51	63.2941	63.4477	63.4291	63.419	63.4322	63.0856	64.919	63.1938	63.2893	99.8233	63.2463	99.7932	63.3665	62.8618	63.2276	63.177	100
SRR6963491-MAG61	82.0201	82.0457	82.0823	82.0192	82.0491	62.495	62.9997	81.4127	99.9615	63.431	81.421	63.3445	99.9553	99.9063	81.4133	81.3348	63.4425	100
SRR6963492-MAG49	87.7107	87.7535	87.7516	87.7112	87.7333	62.4041	62.7212	99.9016	81.3384	63.1638	99.8867	63.1219	81.4615	80.8761	99.9014	99.8907	63.2209	81.4317	100
SRR6963492-MAG52	81.8848	81.8748	81.9114	81.8662	81.8807	62.2165	62.8578	81.22	99.957	63.2024	81.214	63.1467	99.9488	99.9173	81.1807	81.167	63.2341	99.9499	81.2363	100
SRR6963492-MAG57	63.193	63.3348	63.2707	63.3643	63.3053	62.8126	64.5409	63.245	63.2858	99.6664	63.1853	99.652	63.365	63.0692	63.1399	63.0056	99.6771	63.4828	63.0816	63.0468	100
SRR8062321-MAG98	67.1824	67.3138	67.2837	67.3079	67.2613	62.1891	62.7288	67.191	67.0016	63.5086	67.2001	63.261	67.0508	66.5612	67.1052	67.1257	63.5017	67.1004	67.1904	66.8943	63.1526	100
SRR8062346-MAG13	67.1813	67.3036	67.2895	67.2917	67.2606	62.1954	62.7721	67.1959	67.008	63.4985	67.2069	63.2708	67.057	66.5644	67.1203	67.1364	63.5134	67.1081	67.1877	66.9014	63.1699	99.9887	100
SRR8062349-MAG17	67.1838	67.2822	67.2756	67.2962	67.2612	62.1999	62.7238	67.1933	67.0046	63.5105	67.2034	63.2538	67.0537	66.5659	67.111	67.1297	63.5035	67.1031	67.2045	66.897	63.1462	99.972	99.9878	100
SRR8943083-MAG4	85.5806	85.5555	85.6645	85.4546	85.545	61.8935	62.5348	85.6814	80.4429	62.9426	85.6035	62.9002	80.4051	79.9889	85.6263	85.537	63.0299	80.4384	85.5989	80.2777	62.8799	67.089	67.1024	67.0924	100
SRR8943084-MAG6	85.6289	85.6584	85.701	85.5998	85.6334	61.8091	62.5922	85.7605	80.4858	62.9107	85.7015	62.8846	80.5003	80.0581	85.7094	85.6812	62.9832	80.5816	85.7061	80.4321	62.896	67.0287	67.041	67.0288	99.769	100
SRR8943089-MAG4	85.6333	85.6565	85.691	85.5723	85.6401	61.8864	62.6166	85.6584	80.4893	62.9587	85.5925	62.9107	80.4946	80.1033	85.6098	85.5265	63.0597	80.533	85.6042	80.3706	62.9109	66.9681	66.9806	66.9686	99.7588	99.7009	100
SRR8943090-MAG2	85.5587	85.5384	85.611	85.4916	85.5651	61.918	62.583	85.5973	80.4501	62.8648	85.5353	62.9899	80.478	80.054	85.5128	85.474	62.9776	80.5315	85.5247	80.3952	62.8253	67.046	67.0526	67.0448	99.7777	99.7085	99.7219	100
SRR8943091-MAG1	85.6259	85.6702	85.689	85.6055	85.6511	61.9348	62.5377	85.729	80.4933	63.0265	85.661	63.0199	80.5051	80.1178	85.6502	85.5739	63.1526	80.5457	85.653	80.38	62.9404	66.9907	67.0094	66.9887	99.739	99.6928	99.7251	99.7043	100
SRR9649759-MAG1	63.2501	63.4399	63.3667	63.4338	63.3629	63.1079	64.8746	63.049	63.2364	75.2062	63.1549	74.9856	63.3623	62.6665	63.0951	63.1661	75.2069	63.4021	63.188	63.1403	75.056	63.6968	63.7483	63.6804	62.9639	62.998	62.9241	62.922	63.0589	100

## Sheet: Table S4
Table S4 Functional genes in reconstructed phylum Joyebacterota MAGs and Eisenbacteria reference.
Cycle	Pathway	k_number	Detail	MAG135-F120	MAG173-P120	MAG220-F140	MAG264-P140	MAG358-P170	Bin-115	Bin-501	SRR6963308-MAG27	SRR6963308-MAG30	SRR6963308-MAG6	SRR6963312-MAG27	SRR6963312-MAG41	SRR6963312-MAG55	SRR6963480-MAG15	SRR6963480-MAG59	SRR6963491-MAG20	SRR6963491-MAG51	SRR6963491-MAG61	SRR6963492-MAG49	SRR6963492-MAG52	SRR6963492-MAG57	SRR8062321-MAG98	SRR8062346-MAG13	SRR8062349-MAG17	SRR8943083-MAG4	SRR8943084-MAG6	SRR8943089-MAG4	SRR8943090-MAG2	SRR8943091-MAG1	SRR9649759-MAG1	Candidatus.Eisenbacteria.bacterium.GCA.001780165.1	Candidatus.Eisenbacteria.bacterium.GCA.005893185.1	Candidatus.Eisenbacteria.bacterium.GCA.005893225.1	Candidatus.Eisenbacteria.bacterium.GCA.005893265.1	Candidatus.Eisenbacteria.bacterium.GCA.005893275.1	Candidatus.Eisenbacteria.bacterium.GCA.005893295.1	Candidatus.Eisenbacteria.bacterium.GCA.005893305.1	Candidatus.Eisenbacteria.bacterium.GCA.005893365.1	Candidatus.Eisenbacteria.bacterium.GCA.013003415.1	Candidatus.Eisenbacteria.bacterium.GCA.013140805.1	Candidatus.Eisenbacteria.bacterium.GCA.014728245.1	Candidatus.Eisenbacteria.bacterium.GCA.016178685.1	Candidatus.Eisenbacteria.bacterium.GCA.016178725.1	Candidatus.Eisenbacteria.bacterium.GCA.016215625.1	Candidatus.Eisenbacteria.bacterium.GCA.016223045.1	Candidatus.Eisenbacteria.bacterium.GCA.016235265.1
Photosystem	Photosystem II (psbABCDEF)	K02703	psbA; photosystem II P680 reaction center D1 protein	0	0	0	0	0	0	0	0	0	0	0	0	0	0	0	0	0	0	0	0	0	0	0	0	0	0	0	0	0	0	0	0	0	0	0	0	0	0	0	0	0	0	0	0	0	0
		K02706	psbD; photosystem II P680 reaction center D2 protein	0	0	0	0	0	0	0	0	0	0	0	0	0	0	0	0	0	0	0	0	0	0	0	0	0	0	0	0	0	0	0	0	0	0	0	0	0	0	0	0	0	0	0	0	0	0
		K02705	psbC; photosystem II CP43 chlorophyll apoprotein	0	0	0	0	0	0	0	0	0	0	0	0	0	0	0	0	0	0	0	0	0	0	0	0	0	0	0	0	0	0	0	0	0	0	0	0	0	0	0	0	0	0	0	0	0	0
		K02704	psbB; photosystem II CP47 chlorophyll apoprotein	0	0	0	0	0	0	0	0	0	0	0	0	0	0	0	0	0	0	0	0	0	0	0	0	0	0	0	0	0	0	0	0	0	0	0	0	0	0	0	0	0	0	0	0	0	0
		K02707	psbE; photosystem II cytochrome b559 subunit alpha	0	0	0	0	0	0	0	0	0	0	0	0	0	0	0	0	0	0	0	0	0	0	0	0	0	0	0	0	0	0	0	0	0	0	0	0	0	0	0	0	0	0	0	0	0	0
		K02708	psbF; photosystem II cytochrome b559 subunit beta	0	0	0	0	0	0	0	0	0	0	0	0	0	0	0	0	0	0	0	0	0	0	0	0	0	0	0	0	0	0	0	0	0	0	0	0	0	0	0	0	0	0	0	0	0	0
	Photosystem I (psaABCDEF)	K02689	psaA; photosystem I P700 chlorophyll a apoprotein A1	0	0	0	0	0	0	0	0	0	0	0	0	0	0	0	0	0	0	0	0	0	0	0	0	0	0	0	0	0	0	0	0	0	0	0	0	0	0	0	0	0	0	0	0	0	0
		K02690	psaB; photosystem I P700 chlorophyll a apoprotein A2	0	0	0	0	0	0	0	0	0	0	0	0	0	0	0	0	0	0	0	0	0	0	0	0	0	0	0	0	0	0	0	0	0	0	0	0	0	0	0	0	0	0	0	0	0	0
		K02691	psaC; photosystem I subunit VII	0	0	0	0	0	0	0	0	0	0	0	0	0	0	0	0	0	0	0	0	0	0	0	0	0	0	0	0	0	0	0	0	0	0	0	0	0	0	0	0	0	0	0	0	0	0
		K02692	psaD; photosystem I subunit II	0	0	0	0	0	0	0	0	0	0	0	0	0	0	0	0	0	0	0	0	0	0	0	0	0	0	0	0	0	0	0	0	0	0	0	0	0	0	0	0	0	0	0	0	0	0
		K02693	psaE; photosystem I subunit IV	0	0	0	0	0	0	0	0	0	0	0	0	0	0	0	0	0	0	0	0	0	0	0	0	0	0	0	0	0	0	0	0	0	0	0	0	0	0	0	0	0	0	0	0	0	0
		K02694	psaF; photosystem I subunit III	0	0	0	0	0	0	0	0	0	0	0	0	0	0	0	0	0	0	0	0	0	0	0	0	0	0	0	0	0	0	0	0	0	0	0	0	0	0	0	0	0	0	0	0	0	0
	Cytochrome b6/f complex (petABCDGLMN)	K02635	petB; cytochrome b6	0	0	0	0	0	0	0	0	0	0	0	0	0	0	0	0	0	0	0	0	0	0	0	0	0	0	0	0	0	0	1	0	0	0	0	0	0	0	0	0	0	0	0	0	1	1
		K02637	petD; cytochrome b6-f complex subunit 4	0	0	0	0	0	0	0	0	0	0	0	0	0	0	0	0	0	0	0	0	0	0	0	0	0	0	0	0	0	0	0	0	0	0	0	0	0	0	0	0	0	0	0	0	0	0
		K02634	petA; apocytochrome f	0	0	0	0	0	0	0	0	0	0	0	0	0	0	0	0	0	0	0	0	0	0	0	0	0	0	0	0	0	0	0	0	0	0	0	0	0	0	0	0	0	0	0	0	0	0
		K02636	petC; cytochrome b6-f complex iron-sulfur subunit	0	0	0	0	0	0	0	0	0	0	0	0	0	0	0	0	0	0	0	0	0	0	0	0	0	0	0	0	0	0	1	0	0	0	0	0	0	0	0	0	0	0	0	0	2	1
		K02642	petL; cytochrome b6-f complex subunit 6	0	0	0	0	0	0	0	0	0	0	0	0	0	0	0	0	0	0	0	0	0	0	0	0	0	0	0	0	0	0	0	0	0	0	0	0	0	0	0	0	0	0	0	0	0	0
		K02643	petM; cytochrome b6-f complex subunit 7	0	0	0	0	0	0	0	0	0	0	0	0	0	0	0	0	0	0	0	0	0	0	0	0	0	0	0	0	0	0	0	0	0	0	0	0	0	0	0	0	0	0	0	0	0	0
		K03689	PetN; cytochrome b6-f complex subunit 8	0	0	0	0	0	0	0	0	0	0	0	0	0	0	0	0	0	0	0	0	0	0	0	0	0	0	0	0	0	0	0	0	0	0	0	0	0	0	0	0	0	0	0	0	0	0
		K02640	petG; cytochrome b6-f complex subunit 5	0	0	0	0	0	0	0	0	0	0	0	0	0	0	0	0	0	0	0	0	0	0	0	0	0	0	0	0	0	0	0	0	0	0	0	0	0	0	0	0	0	0	0	0	0	0
	Anoxygenic photosystem II (pufML)	K08928	pufL; photosynthetic reaction center L subunit	0	0	0	0	0	0	0	0	0	0	0	0	0	0	0	0	0	0	0	0	0	0	0	0	0	0	0	0	0	0	0	0	0	0	0	0	0	0	0	0	0	0	0	0	0	0
		K08929	pufM; photosynthetic reaction center M subunit	0	0	0	0	0	0	0	0	0	0	0	0	0	0	0	0	0	0	0	0	0	0	0	0	0	0	0	0	0	0	0	0	0	0	0	0	0	0	0	0	0	0	0	0	0	0
	Anoxygenic photosystem I (pscABCD)	K08940	pscA; photosystem P840 reaction center large subunit	0	0	0	0	0	0	0	0	0	0	0	0	0	0	0	0	0	0	0	0	0	0	0	0	0	0	0	0	0	0	0	0	0	0	0	0	0	0	0	0	0	0	0	0	0	0
		K08941	pscB; photosystem P840 reaction center iron-sulfur protein	0	0	0	0	0	0	0	0	0	0	0	0	0	0	0	0	0	0	0	0	0	0	0	0	0	0	0	0	0	0	0	0	0	0	0	0	0	0	0	0	0	0	0	0	0	0
		K08942	pscC; photosystem P840 reaction center cytochrome c551	0	0	0	0	0	0	0	0	0	0	0	0	0	0	0	0	0	0	0	0	0	0	0	0	0	0	0	0	0	0	0	0	0	0	0	0	0	0	0	0	0	0	0	0	0	0
		K08943	pscD; photosystem P840 reaction center protein PscD	0	0	0	0	0	0	0	0	0	0	0	0	0	0	0	0	0	0	0	0	0	0	0	0	0	0	0	0	0	0	0	0	0	0	0	0	0	0	0	0	0	0	0	0	0	0
Carbon fixation	Calvin-Benson-Bassham cycle	K00855	PRK, prkB; phosphoribulokinase [EC:2.7.1.19]	0	0	0	0	0	0	0	0	0	0	0	0	0	0	0	0	0	0	0	0	0	0	0	0	0	0	0	0	0	0	0	0	0	0	0	0	0	0	0	0	0	0	0	0	0	0
		K01601	rbcL; ribulose-bisphosphate carboxylase large chain [EC:4.1.1.39]	0	0	0	0	0	0	0	0	0	0	0	0	0	0	0	0	0	0	0	0	0	0	0	0	0	0	0	0	0	0	0	0	0	0	0	0	0	0	0	0	0	0	0	0	0	0
		K01602	rbcS; ribulose-bisphosphate carboxylase small chain [EC:4.1.1.39]	0	0	0	0	0	0	0	0	0	0	0	0	0	0	0	0	0	0	0	0	0	0	0	0	0	0	0	0	0	0	0	0	0	0	0	0	0	0	0	0	0	0	0	0	0	0
		K00927	PGK, pgk; phosphoglycerate kinase [EC:2.7.2.3]	1	1	1	1	1	1	1	1	1	1	1	1	1	3	1	2	1	1	1	1	1	1	1	1	1	1	1	1	1	3	1	1	1	1	1	1	1	1	1	1	1	2	1	1	1	1
		K05298	GAPA; glyceraldehyde-3-phosphate dehydrogenase (NADP+) (phosphorylating) [EC:1.2.1.13]	0	0	0	0	0	0	0	0	0	0	0	0	0	0	0	0	0	0	0	0	0	0	0	0	0	0	0	0	0	0	0	0	0	0	0	0	0	0	0	0	0	0	0	0	0	0
		K00150	gap2; glyceraldehyde-3-phosphate dehydrogenase (NAD(P)) [EC:1.2.1.59]	0	0	0	0	0	0	0	0	0	0	0	0	0	0	0	0	0	0	0	0	0	0	0	0	0	0	0	0	0	0	0	0	0	0	0	0	0	0	0	0	0	0	0	0	0	0
		K00134	GAPDH, gapA; glyceraldehyde 3-phosphate dehydrogenase [EC:1.2.1.12]	1	1	1	1	1	3	1	1	1	1	1	1	1	1	1	1	1	1	1	1	2	1	1	1	1	1	1	1	1	2	1	1	1	0	1	1	1	0	1	1	1	1	2	1	1	1
		K01623	ALDO; fructose-bisphosphate aldolase, class I [EC:4.1.2.13]	0	0	0	0	0	1	0	0	1	0	0	0	1	1	0	0	0	1	0	1	0	0	0	0	0	0	0	0	0	0	0	0	0	0	0	0	0	0	0	0	0	0	0	0	0	0
		K01624	FBA, fbaA; fructose-bisphosphate aldolase, class II [EC:4.1.2.13]	1	1	1	1	1	1	1	1	1	1	1	1	1	1	1	1	1	1	1	1	2	1	1	1	1	1	1	1	1	1	0	0	0	0	0	0	0	0	0	0	1	0	0	0	0	0
		K03841	FBP, fbp; fructose-1,6-bisphosphatase I [EC:3.1.3.11]	0	0	0	0	0	0	0	0	0	0	0	0	0	0	0	0	0	0	0	0	0	0	0	0	0	0	0	0	0	0	1	0	1	0	0	1	0	1	1	1	0	1	1	1	1	1
		K02446	glpX; fructose-1,6-bisphosphatase II [EC:3.1.3.11]	0	0	0	0	0	0	0	0	0	0	0	0	0	0	1	0	0	0	0	0	0	0	0	0	0	0	0	0	0	0	0	0	0	1	1	0	1	0	0	0	0	0	0	0	0	0
		K11532	glpX-SEBP; fructose-1,6-bisphosphatase II / sedoheptulose-1,7-bisphosphatase [EC:3.1.3.11 3.1.3.37]	0	0	0	0	0	0	0	0	0	0	0	0	0	0	0	0	0	0	0	0	0	0	0	0	0	0	0	0	0	0	0	0	0	0	0	0	0	0	0	0	0	0	0	0	0	0
		K01086	fbp-SEBP; fructose-1,6-bisphosphatase I / sedoheptulose-1,7-bisphosphatase [EC:3.1.3.11 3.1.3.37]	0	0	0	0	0	0	0	0	0	0	0	0	0	0	0	0	0	0	0	0	0	0	0	0	0	0	0	0	0	0	0	0	0	0	0	0	0	0	0	0	0	0	0	0	0	0
		K00615	E2.2.1.1, tktA, tktB; transketolase [EC:2.2.1.1]	4	4	4	4	4	4	4	4	3	3	4	3	3	3	4	4	3	3	4	3	3	3	3	3	4	4	5	7	5	5	3	1	1	3	3	3	3	2	4	3	3	3	3	1	4	5
		K01100	E3.1.3.37; sedoheptulose-bisphosphatase [EC:3.1.3.37]	0	0	0	0	0	0	0	0	0	0	0	0	0	0	0	0	0	0	0	0	0	0	0	0	0	0	0	0	0	0	0	0	0	0	0	0	0	0	0	0	0	0	0	0	0	0
		K11532	glpX-SEBP; fructose-1,6-bisphosphatase II / sedoheptulose-1,7-bisphosphatase [EC:3.1.3.11 3.1.3.37]	0	0	0	0	0	0	0	0	0	0	0	0	0	0	0	0	0	0	0	0	0	0	0	0	0	0	0	0	0	0	0	0	0	0	0	0	0	0	0	0	0	0	0	0	0	0
		K01086	fbp-SEBP; fructose-1,6-bisphosphatase I / sedoheptulose-1,7-bisphosphatase [EC:3.1.3.11 3.1.3.37]	0	0	0	0	0	0	0	0	0	0	0	0	0	0	0	0	0	0	0	0	0	0	0	0	0	0	0	0	0	0	0	0	0	0	0	0	0	0	0	0	0	0	0	0	0	0
		K01807	rpiA; ribose 5-phosphate isomerase A [EC:5.3.1.6]	0	0	0	0	0	1	0	0	0	0	0	0	0	0	0	0	0	0	0	0	0	0	0	0	0	0	0	0	0	0	0	0	0	0	0	0	0	0	1	0	0	0	0	0	0	0
		K01808	rpiB; ribose 5-phosphate isomerase B [EC:5.3.1.6]	2	2	2	2	2	1	3	2	2	2	2	2	2	2	1	2	2	2	2	2	2	2	2	2	2	2	2	2	2	2	2	2	2	1	1	1	1	3	1	2	3	2	2	2	2	2
	Reductive citrate cycle	K00169	porA; pyruvate ferredoxin oxidoreductase alpha subunit [EC:1.2.7.1]	1	1	1	1	1	1	2	1	1	1	1	1	1	1	1	1	1	1	1	1	1	1	1	1	1	1	1	2	1	1	2	0	0	0	0	0	0	0	0	0	2	0	0	2	2	1
		K00170	porB; pyruvate ferredoxin oxidoreductase beta subunit [EC:1.2.7.1]	1	1	1	1	1	1	2	1	1	1	1	1	1	2	1	1	1	1	1	1	1	1	1	1	1	1	1	2	1	1	2	0	0	0	0	0	0	0	0	0	2	0	0	2	2	1
		K00171	porD; pyruvate ferredoxin oxidoreductase delta subunit [EC:1.2.7.1]	1	1	1	1	1	1	2	1	1	1	1	1	1	1	1	1	1	1	1	1	1	1	1	1	1	1	1	2	1	1	0	0	0	0	0	0	0	0	0	0	2	0	0	0	0	0
		K00172	porG; pyruvate ferredoxin oxidoreductase gamma subunit [EC:1.2.7.1]	1	1	1	1	1	1	2	1	1	1	1	1	1	1	1	1	1	1	1	1	1	1	1	1	1	1	1	2	1	1	1	0	0	0	0	0	0	0	0	0	2	0	0	1	1	0
		K03737	por, nifJ; pyruvate-ferredoxin/flavodoxin oxidoreductase [EC:1.2.7.1 1.2.7.-]	0	0	0	0	0	0	0	0	0	0	0	0	0	0	0	0	0	0	0	0	0	0	0	0	0	0	0	0	0	0	0	0	0	0	0	0	0	0	1	0	0	0	0	0	0	0
		K01007	pps, ppsA; pyruvate, water dikinase [EC:2.7.9.2]	0	0	0	0	0	1	0	0	0	0	0	0	0	0	0	0	0	0	0	0	0	0	0	0	0	0	0	0	0	1	0	0	0	0	0	0	0	0	0	0	0	0	0	0	0	0
		K01006	ppdK; pyruvate, orthophosphate dikinase [EC:2.7.9.1]	1	1	1	1	1	2	1	2	1	1	2	2	1	2	2	1	1	1	1	1	1	1	1	1	1	1	1	1	0	2	1	1	0	1	1	0	1	1	1	1	1	1	1	1	1	1
		K01595	ppc; phosphoenolpyruvate carboxylase [EC:4.1.1.31]	0	0	0	0	0	0	0	0	0	0	0	0	0	0	0	0	0	0	0	0	0	0	0	0	0	0	0	0	0	0	0	0	0	0	0	0	0	0	2	0	0	0	0	0	0	0
		K01959	pycA; pyruvate carboxylase subunit A [EC:6.4.1.1]	0	0	0	0	0	0	0	0	0	0	0	0	0	0	0	0	0	0	0	0	0	0	0	0	0	0	0	0	0	0	0	0	0	0	0	0	0	0	0	0	0	0	0	0	0	0
		K01960	pycB; pyruvate carboxylase subunit B [EC:6.4.1.1]	0	0	0	0	0	0	0	0	0	0	0	0	0	0	0	0	0	0	0	0	0	0	0	0	0	0	0	0	0	0	0	0	0	0	0	0	0	0	0	0	0	0	0	0	0	0
		K01958	PC, pyc; pyruvate carboxylase [EC:6.4.1.1]	0	0	0	0	0	0	0	0	0	0	0	0	0	0	0	0	0	0	0	0	0	0	0	0	0	0	0	0	0	0	0	0	0	0	0	0	0	0	0	0	0	0	0	0	0	0
		K00024	mdh; malate dehydrogenase [EC:1.1.1.37]	0	0	0	0	0	0	0	0	0	0	0	0	0	0	0	0	0	0	0	0	0	1	1	1	0	0	0	0	0	0	1	1	1	1	1	1	1	1	1	1	0	1	1	1	1	1
		K01676	E4.2.1.2A, fumA, fumB; fumarate hydratase, class I [EC:4.2.1.2]	1	1	1	1	1	1	1	1	1	1	1	2	1	1	1	1	1	1	1	1	1	1	1	1	1	1	1	1	1	1	0	0	0	0	0	0	0	0	0	0	0	0	0	0	0	0
		K01679	E4.2.1.2B, fumC, FH; fumarate hydratase, class II [EC:4.2.1.2]	0	0	0	0	0	0	0	0	0	0	0	0	0	0	0	0	0	0	0	0	0	0	0	0	0	0	0	0	0	0	1	1	1	0	0	1	0	2	0	1	0	1	1	1	1	0
		K01677	E4.2.1.2AA, fumA; fumarate hydratase subunit alpha [EC:4.2.1.2]	0	0	0	0	0	0	0	0	0	0	0	0	0	0	0	0	0	0	0	0	0	0	0	0	0	0	0	0	0	0	0	0	0	0	0	0	0	0	0	0	0	0	0	0	0	0
		K01678	E4.2.1.2AB, fumB; fumarate hydratase subunit beta [EC:4.2.1.2]	1	1	1	1	1	1	1	1	1	1	1	2	1	1	1	1	1	1	1	1	1	1	1	1	1	1	1	1	1	0	0	0	0	0	0	0	0	0	0	0	0	0	0	0	0	0
		K00239	sdhA, frdA; succinate dehydrogenase / fumarate reductase, flavoprotein subunit [EC:1.3.5.1 1.3.5.4]	1	1	1	1	1	0	1	1	2	1	2	1	2	2	2	1	1	2	1	2	1	1	1	1	1	1	1	1	1	2	1	2	1	1	1	0	1	1	1	2	1	0	1	1	1	1
		K00240	sdhB, frdB; succinate dehydrogenase / fumarate reductase, iron-sulfur subunit [EC:1.3.5.1 1.3.5.4]	1	1	1	1	1	0	0	0	1	1	1	1	1	1	2	1	1	1	1	1	1	1	1	1	1	1	1	1	1	1	1	1	1	1	1	0	1	1	1	2	0	0	1	1	1	1
		K00241	sdhC, frdC; succinate dehydrogenase / fumarate reductase, cytochrome b subunit	0	0	0	0	0	0	0	0	0	0	0	0	0	0	0	0	0	0	0	0	0	1	1	1	0	0	0	0	0	0	1	1	0	0	0	0	0	1	1	1	0	0	1	1	1	1
		K00242	sdhD, frdD; succinate dehydrogenase / fumarate reductase, membrane anchor subunit	0	0	0	0	0	0	0	0	0	0	0	0	0	0	0	0	0	0	0	0	0	1	1	1	0	0	0	0	0	0	0	0	0	0	0	0	0	0	0	0	0	0	0	0	0	0
		K00244	frdA; fumarate reductase flavoprotein subunit [EC:1.3.5.4]	0	0	0	0	0	0	0	0	0	0	0	0	0	0	0	0	0	0	0	0	0	0	0	0	0	0	0	0	0	0	0	0	0	0	0	0	0	0	0	0	0	0	0	0	0	0
		K00245	frdB; fumarate reductase iron-sulfur subunit [EC:1.3.5.4]	0	0	0	0	0	0	0	0	0	0	0	0	0	0	0	0	0	0	0	0	0	0	0	0	0	0	0	0	0	0	0	0	0	0	0	0	0	0	0	0	0	0	0	0	0	0
		K00246	frdC; fumarate reductase subunit C	0	0	0	0	0	0	0	0	0	0	0	0	0	0	0	0	0	0	0	0	0	0	0	0	0	0	0	0	0	0	0	0	0	0	0	0	0	0	0	0	0	0	0	0	0	0
		K00247	frdD; fumarate reductase subunit D	0	0	0	0	0	0	0	0	0	0	0	0	0	0	0	0	0	0	0	0	0	0	0	0	0	0	0	0	0	0	0	0	0	0	0	0	0	0	0	0	0	0	0	0	0	0
		K18556	frdA; NADH-dependent fumarate reductase subunit A [EC:1.3.1.6]	0	0	0	0	0	0	0	0	0	0	0	0	0	0	0	0	0	0	0	0	0	0	0	0	0	0	0	0	0	0	0	0	0	0	0	0	0	0	0	0	0	0	0	0	0	0
		K18557	frdB; NADH-dependent fumarate reductase subunit B [EC:1.3.1.6]	0	0	0	0	0	0	0	0	0	0	0	0	0	0	0	0	0	0	0	0	0	0	0	0	0	0	0	0	0	0	0	0	0	0	0	0	0	0	0	0	0	0	0	0	0	0
		K18558	frdC; NADH-dependent fumarate reductase subunit C	0	0	0	0	0	0	0	0	0	0	0	0	0	0	0	0	0	0	0	0	0	0	0	0	0	0	0	0	0	0	0	0	0	0	0	0	0	0	0	0	0	0	0	0	0	0
		K18559	frdD; NADH-dependent fumarate reductase subunit D	0	0	0	0	0	0	0	0	0	0	0	0	0	0	0	0	0	0	0	0	0	0	0	0	0	0	0	0	0	0	0	0	0	0	0	0	0	0	0	0	0	0	0	0	0	0
		K18560	frdE; NADH-dependent fumarate reductase subunit E	0	0	0	0	0	0	0	0	0	0	0	0	0	0	0	0	0	0	0	0	0	0	0	0	0	0	0	0	0	0	0	0	0	0	0	0	0	0	0	0	0	0	0	0	0	0
		K01902	sucD; succinyl-CoA synthetase alpha subunit [EC:6.2.1.5]	1	1	1	1	1	1	1	1	1	1	1	1	1	1	1	1	1	1	1	1	1	1	1	1	1	1	1	1	1	1	1	1	1	1	1	1	1	0	1	2	1	1	1	1	1	1
		K01903	sucC; succinyl-CoA synthetase beta subunit [EC:6.2.1.5]	1	1	1	1	1	1	1	1	1	1	1	1	1	0	1	1	1	1	1	1	1	1	1	1	1	1	1	1	2	1	1	1	1	1	1	1	1	0	2	1	1	1	1	1	1	1
		K00174	korA, oorA, oforA; 2-oxoglutarate/2-oxoacid ferredoxin oxidoreductase subunit alpha [EC:1.2.7.3 1.2.7.11]	4	4	3	4	4	3	4	3	3	4	3	4	3	3	3	3	4	3	3	3	4	2	2	2	3	3	3	3	3	4	3	1	1	1	1	1	2	1	2	1	4	1	0	2	3	3
		K00175	korB, oorB, oforB; 2-oxoglutarate/2-oxoacid ferredoxin oxidoreductase subunit beta [EC:1.2.7.3 1.2.7.11]	3	3	3	3	3	3	4	3	3	4	3	4	3	3	3	3	4	3	3	3	4	2	2	2	3	3	3	3	3	5	3	0	1	0	1	1	2	1	1	1	4	1	1	2	3	2
		K00177	korC, oorC; 2-oxoglutarate ferredoxin oxidoreductase subunit gamma [EC:1.2.7.3]	2	2	2	2	2	2	3	2	2	4	2	4	2	2	2	2	4	2	2	2	4	2	2	2	2	2	2	2	2	3	1	0	0	0	0	0	0	0	0	0	2	0	0	0	1	1
		K00176	korD, oorD; 2-oxoglutarate ferredoxin oxidoreductase subunit delta [EC:1.2.7.3]	2	2	2	2	2	2	3	2	2	3	2	3	2	2	2	2	3	2	2	2	3	2	2	2	2	2	2	2	2	3	1	0	0	0	0	0	0	0	0	0	3	0	0	0	1	1
		K00031	IDH1, IDH2, icd; isocitrate dehydrogenase [EC:1.1.1.42]	0	0	0	0	0	0	0	0	0	0	0	0	0	0	0	0	0	0	0	0	0	0	0	0	0	0	0	0	0	0	0	1	1	0	0	0	0	1	1	1	0	0	1	1	1	1
		K01681	ACO, acnA; aconitate hydratase [EC:4.2.1.3]	0	0	0	0	0	0	0	0	0	0	0	0	0	0	0	0	0	0	0	0	0	0	0	0	0	0	0	0	0	0	1	2	1	2	1	2	1	2	1	2	0	1	2	3	2	0
		K01682	acnB; aconitate hydratase 2 / 2-methylisocitrate dehydratase [EC:4.2.1.3 4.2.1.99]	0	0	0	0	0	0	0	0	0	0	0	0	0	0	0	0	0	0	0	0	0	0	0	0	0	0	0	0	0	0	0	0	0	0	0	0	0	0	0	0	0	0	0	0	0	0
		K15230	aclA; ATP-citrate lyase alpha-subunit [EC:2.3.3.8]	0	0	0	0	0	0	0	0	0	0	0	0	0	0	0	0	0	0	0	0	0	0	0	0	0	0	0	0	0	0	0	0	0	0	0	0	0	0	0	0	0	0	0	0	0	0
		K15231	aclB; ATP-citrate lyase beta-subunit [EC:2.3.3.8]	0	0	0	0	0	0	0	0	0	0	0	0	0	0	0	0	0	0	0	0	0	0	0	0	0	0	0	0	0	0	0	0	0	0	0	0	0	0	0	0	0	0	0	0	0	0
		K15232	ccsA; citryl-CoA synthetase large subunit [EC:6.2.1.18]	0	0	0	0	0	0	0	0	0	0	0	0	0	0	0	0	0	0	0	0	0	0	0	0	0	0	0	0	0	0	0	0	0	0	0	0	0	0	0	0	0	0	0	0	0	0
		K15233	ccsB; citryl-CoA synthetase small subunit	0	0	0	0	0	0	0	0	0	0	0	0	0	0	0	0	0	0	0	0	0	0	0	0	0	0	0	0	0	0	0	0	0	0	0	0	0	0	0	0	0	0	0	0	0	0
		K15234	ccl; citryl-CoA lyase [EC:4.1.3.34]	0	0	0	0	0	0	0	0	0	0	0	0	0	0	0	0	0	0	0	0	0	0	0	0	0	0	0	0	0	0	0	0	0	0	0	0	0	0	0	0	0	0	0	0	0	0
	Wood-Ljungdahl pathway	K00198	cooS, acsA; anaerobic carbon-monoxide dehydrogenase catalytic subunit [EC:1.2.7.4]	0	0	0	0	0	0	0	0	0	0	0	0	0	0	0	0	0	0	0	0	0	0	0	0	0	0	0	0	0	0	0	0	0	0	0	0	0	0	0	0	0	0	0	0	0	0
		K05299	fdhA; formate dehydrogenase (NADP+) alpha subunit [EC:1.17.1.10]	0	0	0	0	0	0	0	0	0	0	0	0	0	0	0	0	0	0	0	0	0	0	0	0	0	0	0	0	0	0	1	0	0	0	0	1	0	0	0	0	0	0	0	1	1	0
		K15022	fdhB; formate dehydrogenase (NADP+) beta subunit [EC:1.17.1.10]	0	0	0	0	0	0	0	0	0	0	0	0	0	0	0	0	0	0	0	0	0	0	0	0	0	0	0	0	0	1	0	0	0	0	0	0	0	0	0	0	0	0	0	0	0	0
		K01938	fhs; formate--tetrahydrofolate ligase [EC:6.3.4.3]	0	0	0	0	0	0	0	0	0	0	0	0	0	0	0	0	0	0	0	0	0	0	0	0	0	0	0	0	0	0	0	0	2	0	0	1	0	0	0	1	0	1	0	1	0	0
		K01491	folD; methylenetetrahydrofolate dehydrogenase (NADP+) / methenyltetrahydrofolate cyclohydrolase [EC:1.5.1.5 3.5.4.9]	1	1	1	1	1	1	1	1	1	2	1	2	1	1	1	1	2	1	1	1	2	1	1	1	1	1	1	1	1	2	0	1	1	1	1	1	1	0	1	1	1	1	0	0	1	1
		K00297	metF, MTHFR; methylenetetrahydrofolate reductase (NADPH) [EC:1.5.1.20]	0	0	0	0	0	0	1	0	0	1	0	1	0	0	0	0	1	0	0	0	1	0	0	0	0	0	0	0	0	2	0	0	0	0	0	0	0	0	1	0	1	0	0	0	0	0
		K15023	acsE; 5-methyltetrahydrofolate corrinoid/iron sulfur protein methyltransferase [EC:2.1.1.258]	0	0	0	0	0	0	0	0	0	0	0	0	0	0	0	0	0	0	0	0	0	0	0	0	0	0	0	0	0	0	0	0	0	0	0	0	0	0	0	0	0	0	0	0	0	0
		K14138	acsB; acetyl-CoA synthase [EC:2.3.1.169]	0	0	0	0	0	0	0	0	0	0	0	0	0	0	0	0	0	0	0	0	0	0	0	0	0	0	0	0	0	0	0	0	0	0	0	0	0	0	0	0	0	0	0	0	0	0
		K00197	cdhE, acsC; acetyl-CoA decarbonylase/synthase, CODH/ACS complex subunit gamma [EC:2.1.1.245]	0	0	0	0	0	0	0	0	0	0	0	0	0	0	0	0	0	0	0	0	0	0	0	0	0	0	0	0	0	0	0	0	0	0	0	0	0	0	0	0	0	0	0	0	0	0
		K00194	cdhD, acsD; acetyl-CoA decarbonylase/synthase, CODH/ACS complex subunit delta [EC:2.1.1.245]	0	0	0	0	0	0	0	0	0	0	0	0	0	0	0	0	0	0	0	0	0	0	0	0	0	0	0	0	0	0	0	0	0	0	0	0	0	0	0	0	0	0	0	0	0	0
	3-hydroxypropionate bicycle	K01961	accC; acetyl-CoA carboxylase, biotin carboxylase subunit [EC:6.4.1.2 6.3.4.14]	1	1	1	1	1	1	2	1	1	3	1	2	1	1	1	1	3	1	1	1	3	1	1	1	1	1	1	2	1	3	2	2	2	2	2	2	2	3	2	2	2	3	2	1	2	2
		K01962	accA; acetyl-CoA carboxylase carboxyl transferase subunit alpha [EC:6.4.1.2 2.1.3.15]	1	1	1	1	1	1	1	1	1	1	1	1	1	1	1	1	1	1	1	1	1	1	1	1	1	1	1	1	1	1	1	2	1	2	1	1	1	1	1	1	1	1	1	1	1	1
		K01963	accD; acetyl-CoA carboxylase carboxyl transferase subunit beta [EC:6.4.1.2 2.1.3.15]	1	1	1	1	1	1	1	1	1	1	1	1	1	0	1	1	1	1	1	1	1	1	1	1	1	1	1	1	1	1	1	1	1	0	1	1	0	1	1	1	1	1	1	1	1	1
		K02160	accB, bccP; acetyl-CoA carboxylase biotin carboxyl carrier protein	1	1	1	1	1	1	1	1	1	1	1	1	1	1	1	1	1	1	1	1	1	1	1	1	1	1	1	2	1	1	1	1	1	1	0	1	1	1	1	1	1	1	1	1	2	1
		K14468	mcr; malonyl-CoA reductase / 3-hydroxypropionate dehydrogenase (NADP+) [EC:1.2.1.75 1.1.1.298]	0	0	0	0	0	0	0	0	0	0	0	0	0	0	0	0	0	0	0	0	0	0	0	0	0	0	0	0	0	0	0	0	0	0	0	0	0	0	0	0	0	0	0	0	0	0
		K14469	K14469; acrylyl-CoA reductase (NADPH) / 3-hydroxypropionyl-CoA dehydratase / 3-hydroxypropionyl-CoA synthetase [EC:1.3.1.84 4.2.1.116 6.2.1.36]	0	0	0	0	0	0	0	0	0	0	0	0	0	0	0	0	0	0	0	0	0	0	0	0	0	0	0	0	0	0	0	0	0	0	0	0	0	0	0	0	0	0	0	0	0	0
		K15052	K15052; propionyl-CoA carboxylase [EC:6.4.1.3 2.1.3.15]	0	0	0	0	0	0	0	0	0	0	0	0	0	0	0	0	0	0	0	0	0	0	0	0	0	0	0	0	0	0	0	0	0	0	0	0	0	0	0	0	0	0	0	0	0	0
		K05606	MCEE, epi; methylmalonyl-CoA/ethylmalonyl-CoA epimerase [EC:5.1.99.1]	0	0	0	0	0	0	1	0	1	1	0	0	1	0	0	0	1	1	0	1	1	0	0	0	0	0	0	0	0	1	1	1	1	1	1	1	1	1	1	1	1	1	1	1	1	1
		K01847	MUT; methylmalonyl-CoA mutase [EC:5.4.99.2]	0	0	0	0	0	0	0	0	0	0	0	0	0	0	0	0	0	0	0	0	0	0	0	0	0	0	0	0	0	0	0	0	0	0	0	0	0	0	0	0	0	0	0	0	1	0
		K01848	E5.4.99.2A, mcmA1; methylmalonyl-CoA mutase, N-terminal domain [EC:5.4.99.2]	0	0	0	0	0	0	2	0	0	2	0	1	0	0	0	0	3	0	0	0	2	0	0	0	0	0	0	0	0	2	2	1	2	2	2	2	2	1	1	2	2	2	2	2	2	2
		K01849	E5.4.99.2B, mcmA2; methylmalonyl-CoA mutase, C-terminal domain [EC:5.4.99.2]	0	0	0	0	0	0	1	0	0	1	0	1	0	0	0	0	1	0	0	0	1	0	0	0	0	0	0	0	0	0	0	1	0	1	1	1	1	1	1	0	1	0	1	1	1	1
		K14471	smtA1; succinyl-CoA:(S)-malate CoA-transferase subunit A [EC:2.8.3.22]	0	0	0	0	0	0	0	0	0	0	0	0	0	0	0	0	0	0	0	0	0	0	0	0	0	0	0	0	0	0	0	0	0	0	0	0	0	0	0	0	0	0	0	0	0	0
		K14472	smtB; succinyl-CoA:(S)-malate CoA-transferase subunit B [EC:2.8.3.22]	0	0	0	0	0	0	0	0	0	0	0	0	0	0	0	0	0	0	0	0	0	0	0	0	0	0	0	0	0	0	0	0	0	0	0	0	0	0	0	0	0	0	0	0	0	0
		K00239	sdhA, frdA; succinate dehydrogenase / fumarate reductase, flavoprotein subunit [EC:1.3.5.1 1.3.5.4]	1	1	1	1	1	0	1	1	2	1	2	1	2	2	2	1	1	2	1	2	1	1	1	1	1	1	1	1	1	2	1	2	1	1	1	0	1	1	1	2	1	0	1	1	1	1
		K00240	sdhB, frdB; succinate dehydrogenase / fumarate reductase, iron-sulfur subunit [EC:1.3.5.1 1.3.5.4]	1	1	1	1	1	0	0	0	1	1	1	1	1	1	2	1	1	1	1	1	1	1	1	1	1	1	1	1	1	1	1	1	1	1	1	0	1	1	1	2	0	0	1	1	1	1
		K00241	sdhC, frdC; succinate dehydrogenase / fumarate reductase, cytochrome b subunit	0	0	0	0	0	0	0	0	0	0	0	0	0	0	0	0	0	0	0	0	0	1	1	1	0	0	0	0	0	0	1	1	0	0	0	0	0	1	1	1	0	0	1	1	1	1
		K01679	E4.2.1.2B, fumC, FH; fumarate hydratase, class II [EC:4.2.1.2]	0	0	0	0	0	0	0	0	0	0	0	0	0	0	0	0	0	0	0	0	0	0	0	0	0	0	0	0	0	0	1	1	1	0	0	1	0	2	0	1	0	1	1	1	1	0
		K08691	mcl; malyl-CoA/(S)-citramalyl-CoA lyase [EC:4.1.3.24 4.1.3.25]	0	0	0	0	0	0	0	0	0	0	0	0	0	0	0	0	0	0	0	0	0	0	0	0	0	0	0	0	0	0	0	0	0	1	0	0	0	0	0	0	0	0	0	0	0	0
		K14449	mch, mcd; 2-methylfumaryl-CoA hydratase [EC:4.2.1.148]	0	0	0	0	0	0	0	0	0	0	0	0	0	0	0	0	0	0	0	0	0	0	0	0	0	0	0	0	0	0	0	0	0	0	0	0	0	0	0	0	0	0	0	0	0	0
		K14470	mct; 2-methylfumaryl-CoA isomerase [EC:5.4.1.3]	0	0	0	0	0	0	0	0	0	0	0	0	0	0	0	0	0	0	0	0	0	0	0	0	0	0	0	0	0	0	0	0	0	0	0	0	0	0	0	0	0	0	0	0	0	0
		K09709	meh; 3-methylfumaryl-CoA hydratase [EC:4.2.1.153]	0	0	0	0	0	0	0	0	0	0	0	0	0	0	0	0	0	0	0	0	0	0	0	0	0	0	0	0	0	0	0	0	0	0	0	0	0	0	0	0	0	0	0	0	0	0
	Hydroxypropionate-hydroxybutylate cycle	K01964	K01964; acetyl-CoA/propionyl-CoA carboxylase [EC:6.4.1.2 6.4.1.3]	0	0	0	0	0	0	0	0	0	0	0	0	0	0	0	0	0	0	0	0	0	0	0	0	0	0	0	0	0	0	0	0	0	0	0	0	0	0	0	0	0	0	0	0	0	0
		K15036	K15036; acetyl-CoA/propionyl-CoA carboxylase [EC:6.4.1.2 6.4.1.3 2.1.3.15]	0	0	0	0	0	0	0	0	0	0	0	0	0	0	0	0	0	0	0	0	0	0	0	0	0	0	0	0	0	0	0	0	0	0	0	0	0	0	0	0	0	0	0	0	0	0
		K15037	K15037; biotin carboxyl carrier protein	0	0	0	0	0	0	0	0	0	0	0	0	0	0	0	0	0	0	0	0	0	0	0	0	0	0	0	0	0	0	0	0	0	0	0	0	0	0	0	0	0	0	0	0	0	0
		K15017	K15017; malonyl-CoA/succinyl-CoA reductase (NADPH) [EC:1.2.1.75 1.2.1.76]	0	0	0	0	0	0	0	0	0	0	0	0	0	0	0	0	0	0	0	0	0	0	0	0	0	0	0	0	0	0	0	0	0	0	0	0	0	0	0	0	0	0	0	0	0	0
		K15039	K15039; 3-hydroxypropionate dehydrogenase (NADP+) [EC:1.1.1.298]	0	0	0	0	0	0	0	0	0	0	0	0	0	0	0	0	0	0	0	0	0	0	0	0	0	0	0	0	0	0	0	0	0	0	0	0	0	0	0	0	0	0	0	0	0	0
		K15018	K15018; 3-hydroxypropionyl-coenzyme A synthetase [EC:6.2.1.36]	0	0	0	0	0	0	0	0	0	0	0	0	0	0	0	0	0	0	0	0	0	0	0	0	0	0	0	0	0	0	0	0	0	0	0	0	0	0	0	0	0	0	0	0	0	0
		K15019	K15019; 3-hydroxypropionyl-coenzyme A dehydratase [EC:4.2.1.116]	0	0	0	0	0	0	0	0	0	0	0	0	0	0	0	0	0	0	0	0	0	0	0	0	0	0	0	0	0	0	0	0	0	0	0	0	0	0	0	0	0	0	0	0	0	0
		K15020	K15020; acryloyl-coenzyme A reductase [EC:1.3.1.84]	0	0	0	0	0	0	0	0	0	0	0	0	0	0	0	0	0	0	0	0	0	0	0	0	0	0	0	0	0	0	0	0	0	0	0	0	0	0	0	0	0	0	0	0	0	0
		K05606	MCEE, epi; methylmalonyl-CoA/ethylmalonyl-CoA epimerase [EC:5.1.99.1]	0	0	0	0	0	0	1	0	1	1	0	0	1	0	0	0	1	1	0	1	1	0	0	0	0	0	0	0	0	1	1	1	1	1	1	1	1	1	1	1	1	1	1	1	1	1
		K01848	E5.4.99.2A, mcmA1; methylmalonyl-CoA mutase, N-terminal domain [EC:5.4.99.2]	0	0	0	0	0	0	2	0	0	2	0	1	0	0	0	0	3	0	0	0	2	0	0	0	0	0	0	0	0	2	2	1	2	2	2	2	2	1	1	2	2	2	2	2	2	2
		K01849	E5.4.99.2B, mcmA2; methylmalonyl-CoA mutase, C-terminal domain [EC:5.4.99.2]	0	0	0	0	0	0	1	0	0	1	0	1	0	0	0	0	1	0	0	0	1	0	0	0	0	0	0	0	0	0	0	1	0	1	1	1	1	1	1	0	1	0	1	1	1	1
		K15038	K15038; succinyl-CoA reductase [EC:1.2.1.76]	0	0	0	0	0	0	0	0	0	0	0	0	0	0	0	0	0	0	0	0	0	0	0	0	0	0	0	0	0	0	0	0	0	0	0	0	0	0	0	0	0	0	0	0	0	0
		K15017	K15017; malonyl-CoA/succinyl-CoA reductase (NADPH) [EC:1.2.1.75 1.2.1.76]	0	0	0	0	0	0	0	0	0	0	0	0	0	0	0	0	0	0	0	0	0	0	0	0	0	0	0	0	0	0	0	0	0	0	0	0	0	0	0	0	0	0	0	0	0	0
		K14465	K14465; succinate semialdehyde reductase (NADPH) [EC:1.1.1.-]	0	0	0	0	0	0	0	0	0	0	0	0	0	0	0	0	0	0	0	0	0	0	0	0	0	0	0	0	0	0	0	0	0	0	0	0	0	0	0	0	0	0	0	0	0	0
		K14466	K14466; 4-hydroxybutyrate---CoA ligase (AMP-forming) [EC:6.2.1.40]	0	0	0	0	0	0	0	0	0	0	0	0	0	0	0	0	0	0	0	0	0	0	0	0	0	0	0	0	0	0	0	0	0	0	0	0	0	0	0	0	0	0	0	0	0	0
		K18861	K18861; 4-hydroxybutyrate---CoA ligase (AMP-forming) [EC:6.2.1.40]	0	0	0	0	0	0	0	0	0	0	0	0	0	0	0	0	0	0	0	0	0	0	0	0	0	0	0	0	0	0	0	0	0	0	0	0	0	0	0	0	0	0	0	0	0	0
		K14534	abfD; 4-hydroxybutyryl-CoA dehydratase / vinylacetyl-CoA-Delta-isomerase [EC:4.2.1.120 5.3.3.3]	0	0	0	0	0	0	0	0	0	0	0	0	0	0	0	0	0	0	0	0	0	0	0	0	0	0	0	0	0	0	0	0	0	0	0	0	0	0	0	0	0	0	0	0	0	0
		K15016	K15016; enoyl-CoA hydratase / 3-hydroxyacyl-CoA dehydrogenase [EC:4.2.1.17 1.1.1.35]	0	0	0	0	0	0	0	0	0	0	0	0	0	0	0	0	0	0	0	0	0	0	0	0	0	0	0	0	0	0	0	0	0	0	0	0	0	0	0	0	0	0	0	0	0	0
		K00626	E2.3.1.9, atoB; acetyl-CoA C-acetyltransferase [EC:2.3.1.9]	1	1	1	1	1	0	2	0	0	2	0	1	0	0	0	0	2	0	0	0	2	1	1	1	1	1	1	1	1	3	4	2	3	2	2	5	2	3	2	3	2	5	4	5	3	3
	Dicarboxylate-hydroxybutyrate cycle	K00169	porA; pyruvate ferredoxin oxidoreductase alpha subunit [EC:1.2.7.1]	1	1	1	1	1	1	2	1	1	1	1	1	1	1	1	1	1	1	1	1	1	1	1	1	1	1	1	2	1	1	2	0	0	0	0	0	0	0	0	0	2	0	0	2	2	1
		K00170	porB; pyruvate ferredoxin oxidoreductase beta subunit [EC:1.2.7.1]	1	1	1	1	1	1	2	1	1	1	1	1	1	2	1	1	1	1	1	1	1	1	1	1	1	1	1	2	1	1	2	0	0	0	0	0	0	0	0	0	2	0	0	2	2	1
		K00171	porD; pyruvate ferredoxin oxidoreductase delta subunit [EC:1.2.7.1]	1	1	1	1	1	1	2	1	1	1	1	1	1	1	1	1	1	1	1	1	1	1	1	1	1	1	1	2	1	1	0	0	0	0	0	0	0	0	0	0	2	0	0	0	0	0
		K00172	porG; pyruvate ferredoxin oxidoreductase gamma subunit [EC:1.2.7.1]	1	1	1	1	1	1	2	1	1	1	1	1	1	1	1	1	1	1	1	1	1	1	1	1	1	1	1	2	1	1	1	0	0	0	0	0	0	0	0	0	2	0	0	1	1	0
		K01007	pps, ppsA; pyruvate, water dikinase [EC:2.7.9.2]	0	0	0	0	0	1	0	0	0	0	0	0	0	0	0	0	0	0	0	0	0	0	0	0	0	0	0	0	0	1	0	0	0	0	0	0	0	0	0	0	0	0	0	0	0	0
		K01595	ppc; phosphoenolpyruvate carboxylase [EC:4.1.1.31]	0	0	0	0	0	0	0	0	0	0	0	0	0	0	0	0	0	0	0	0	0	0	0	0	0	0	0	0	0	0	0	0	0	0	0	0	0	0	2	0	0	0	0	0	0	0
		K00024	mdh; malate dehydrogenase [EC:1.1.1.37]	0	0	0	0	0	0	0	0	0	0	0	0	0	0	0	0	0	0	0	0	0	1	1	1	0	0	0	0	0	0	1	1	1	1	1	1	1	1	1	1	0	1	1	1	1	1
		K01676	E4.2.1.2A, fumA, fumB; fumarate hydratase, class I [EC:4.2.1.2]	1	1	1	1	1	1	1	1	1	1	1	2	1	1	1	1	1	1	1	1	1	1	1	1	1	1	1	1	1	1	0	0	0	0	0	0	0	0	0	0	0	0	0	0	0	0
		K01677	E4.2.1.2AA, fumA; fumarate hydratase subunit alpha [EC:4.2.1.2]	0	0	0	0	0	0	0	0	0	0	0	0	0	0	0	0	0	0	0	0	0	0	0	0	0	0	0	0	0	0	0	0	0	0	0	0	0	0	0	0	0	0	0	0	0	0
		K01678	E4.2.1.2AB, fumB; fumarate hydratase subunit beta [EC:4.2.1.2]	1	1	1	1	1	1	1	1	1	1	1	2	1	1	1	1	1	1	1	1	1	1	1	1	1	1	1	1	1	0	0	0	0	0	0	0	0	0	0	0	0	0	0	0	0	0
		K00239	sdhA, frdA; succinate dehydrogenase / fumarate reductase, flavoprotein subunit [EC:1.3.5.1 1.3.5.4]	1	1	1	1	1	0	1	1	2	1	2	1	2	2	2	1	1	2	1	2	1	1	1	1	1	1	1	1	1	2	1	2	1	1	1	0	1	1	1	2	1	0	1	1	1	1
		K00240	sdhB, frdB; succinate dehydrogenase / fumarate reductase, iron-sulfur subunit [EC:1.3.5.1 1.3.5.4]	1	1	1	1	1	0	0	0	1	1	1	1	1	1	2	1	1	1	1	1	1	1	1	1	1	1	1	1	1	1	1	1	1	1	1	0	1	1	1	2	0	0	1	1	1	1
		K00241	sdhC, frdC; succinate dehydrogenase / fumarate reductase, cytochrome b subunit	0	0	0	0	0	0	0	0	0	0	0	0	0	0	0	0	0	0	0	0	0	1	1	1	0	0	0	0	0	0	1	1	0	0	0	0	0	1	1	1	0	0	1	1	1	1
		K18860	sdhD, frdD; putative succinate dehydrogenase / fumarate reductase, subunit D	0	0	0	0	0	0	0	0	0	0	0	0	0	0	0	0	0	0	0	0	0	0	0	0	0	0	0	0	0	0	0	0	0	0	0	0	0	0	0	0	0	0	0	0	0	0
		K01902	sucD; succinyl-CoA synthetase alpha subunit [EC:6.2.1.5]	1	1	1	1	1	1	1	1	1	1	1	1	1	1	1	1	1	1	1	1	1	1	1	1	1	1	1	1	1	1	1	1	1	1	1	1	1	0	1	2	1	1	1	1	1	1
		K01903	sucC; succinyl-CoA synthetase beta subunit [EC:6.2.1.5]	1	1	1	1	1	1	1	1	1	1	1	1	1	0	1	1	1	1	1	1	1	1	1	1	1	1	1	1	2	1	1	1	1	1	1	1	1	0	2	1	1	1	1	1	1	1
		K15038	K15038; succinyl-CoA reductase [EC:1.2.1.76]	0	0	0	0	0	0	0	0	0	0	0	0	0	0	0	0	0	0	0	0	0	0	0	0	0	0	0	0	0	0	0	0	0	0	0	0	0	0	0	0	0	0	0	0	0	0
		K15017	K15017; malonyl-CoA/succinyl-CoA reductase (NADPH) [EC:1.2.1.75 1.2.1.76]	0	0	0	0	0	0	0	0	0	0	0	0	0	0	0	0	0	0	0	0	0	0	0	0	0	0	0	0	0	0	0	0	0	0	0	0	0	0	0	0	0	0	0	0	0	0
		K14465	K14465; succinate semialdehyde reductase (NADPH) [EC:1.1.1.-]	0	0	0	0	0	0	0	0	0	0	0	0	0	0	0	0	0	0	0	0	0	0	0	0	0	0	0	0	0	0	0	0	0	0	0	0	0	0	0	0	0	0	0	0	0	0
		K14467	4hbl; 4-hydroxybutyrate---CoA ligase (AMP-forming) [EC:6.2.1.40]	0	0	0	0	0	0	0	0	0	0	0	0	0	0	0	0	0	0	0	0	0	0	0	0	0	0	0	0	0	0	0	0	0	0	0	0	0	0	0	0	0	0	0	0	0	0
		K18861	K18861; 4-hydroxybutyrate---CoA ligase (AMP-forming) [EC:6.2.1.40]	0	0	0	0	0	0	0	0	0	0	0	0	0	0	0	0	0	0	0	0	0	0	0	0	0	0	0	0	0	0	0	0	0	0	0	0	0	0	0	0	0	0	0	0	0	0
		K14534	abfD; 4-hydroxybutyryl-CoA dehydratase / vinylacetyl-CoA-Delta-isomerase [EC:4.2.1.120 5.3.3.3]	0	0	0	0	0	0	0	0	0	0	0	0	0	0	0	0	0	0	0	0	0	0	0	0	0	0	0	0	0	0	0	0	0	0	0	0	0	0	0	0	0	0	0	0	0	0
		K15016	K15016; enoyl-CoA hydratase / 3-hydroxyacyl-CoA dehydrogenase [EC:4.2.1.17 1.1.1.35]	0	0	0	0	0	0	0	0	0	0	0	0	0	0	0	0	0	0	0	0	0	0	0	0	0	0	0	0	0	0	0	0	0	0	0	0	0	0	0	0	0	0	0	0	0	0
		K00626	E2.3.1.9, atoB; acetyl-CoA C-acetyltransferase [EC:2.3.1.9]	1	1	1	1	1	0	2	0	0	2	0	1	0	0	0	0	2	0	0	0	2	1	1	1	1	1	1	1	1	3	4	2	3	2	2	5	2	3	2	3	2	5	4	5	3	3
Carbonhydrate degradation	Cellulose degradation (Celllulose/cellodextrin -> cellobiose)	K01225	CBH1; cellulose 1,4-beta-cellobiosidase [EC:3.2.1.91]	0	0	0	0	0	0	0	0	0	0	0	0	0	0	0	0	0	0	0	0	0	0	0	0	0	0	0	0	0	0	0	0	0	0	0	0	0	0	0	0	0	0	0	0	0	0
		K19668	OR CBH2, cbhA; cellulose 1,4-beta-cellobiosidase [EC:3.2.1.91]	0	0	0	0	0	0	0	0	0	0	0	0	0	0	0	0	0	0	0	0	0	0	0	0	0	0	0	0	0	0	0	0	0	0	0	0	0	0	0	0	0	0	0	0	0	0
	Cellulose degradation (cellobiose -> D-Glucose; cellodextrin -> D-Glucose + cellobiose)	K05350	bglB; beta-glucosidase [EC:3.2.1.21]	1	1	1	1	1	1	1	1	1	1	1	1	1	1	1	1	1	1	1	1	1	1	1	1	0	0	0	0	0	0	4	3	3	1	1	3	1	3	0	5	1	2	1	4	1	1
		K05349	OR bglX; beta-glucosidase [EC:3.2.1.21]	1	1	1	1	1	0	0	1	1	0	1	1	1	1	1	1	0	1	1	1	0	0	0	0	2	1	1	3	1	1	0	0	0	0	0	0	0	0	0	0	0	0	0	0	0	0
	Chitin degradation (chitin -> chitobiose/GlcNAc)	K01183	chitinase [EC:3.2.1.14]	0	0	0	0	0	0	0	0	0	0	0	0	0	0	0	0	0	0	0	0	0	0	0	0	0	0	0	0	0	0	0	0	0	0	0	0	0	0	0	0	0	0	0	0	0	0
	Chitin degradation (chitin -> chitobiose/GlcNAc)	K13381	chiA; bifunctional chitinase/lysozyme [EC:3.2.1.14 3.2.1.17]	0	0	0	0	0	0	0	0	0	0	0	0	0	0	0	0	0	0	0	0	0	0	0	0	0	0	0	0	0	0	0	0	0	0	0	0	0	0	0	0	0	0	0	0	0	0
	Chitin degradation (chitin -> chitobiose/GlcNAc)	K20547	CHIB; basic endochitinase B [EC:3.2.1.14]	0	0	0	0	0	0	0	0	0	0	0	0	0	0	0	0	0	0	0	0	0	0	0	0	0	0	0	0	0	0	0	0	0	0	0	0	0	0	0	0	0	0	0	0	0	0
	Chitin degradation	K03478	chbG; chitin disaccharide deacetylase [EC:3.5.1.105]	0	0	0	0	0	0	0	0	0	0	0	0	0	0	0	0	0	0	0	0	0	0	0	0	0	0	0	0	0	0	0	0	0	0	0	0	0	0	0	0	0	0	0	0	0	0
	Chitin degradation	K18454	deaA; chitin disaccharide deacetylase [EC:3.5.1.105]	0	0	0	0	0	0	0	0	0	0	0	0	0	0	0	0	0	0	0	0	0	0	0	0	0	0	0	0	0	0	0	0	0	0	0	0	0	0	0	0	0	0	0	0	0	0
	Chitin degradation (chitobiose -> GlcNAc)	K01207	nagZ; beta-N-acetylhexosaminidase [EC:3.2.1.52]	0	0	0	0	0	0	0	0	0	1	0	0	0	0	0	0	1	0	0	0	1	1	1	1	0	0	0	0	0	1	1	1	1	1	1	1	1	1	1	2	0	0	1	1	1	1
	Pectin degradation (pectin -> pectate)	K01051	pectinesterase [EC:3.1.1.11]	0	0	0	0	0	0	0	0	0	0	0	0	0	0	0	0	0	0	0	0	0	0	0	0	0	0	0	0	0	0	0	0	0	0	0	0	0	0	0	0	0	0	0	0	0	0
	Pectin degradation (Pectate -> Digalacturonate/D-Galacturonate)	K01184	polygalacturonase [EC:3.2.1.15]	0	0	0	0	0	0	0	0	0	0	0	0	0	0	0	0	0	0	0	0	0	0	0	0	0	0	0	0	0	0	0	0	0	0	0	0	0	0	0	0	0	0	0	0	0	0
	Pectin degradation (Digalacturonate -> D-Galacturonate)	K01213	galacturan 1,4-alpha-galacturonidase [EC:3.2.1.67]	0	0	0	0	0	0	0	0	0	0	0	0	0	0	0	0	0	0	0	0	0	0	0	0	0	0	0	0	0	0	0	0	0	0	0	0	0	0	0	0	0	0	0	0	0	0
	Pectin degradation (Unsaturated digalacturonate -> 5-Dehydro-4-deoxy-D-glucuronate)	K01730	ogl; oligogalacturonide lyase [EC:4.2.2.6]	0	0	0	0	0	0	0	0	0	0	0	0	0	0	0	0	0	0	0	0	0	0	0	0	0	0	0	0	0	0	0	0	0	0	0	0	0	0	0	0	0	0	0	0	0	0
	D-Galacturonate -> D-Tagaturonate	K01812	uxaC; glucuronate isomerase [EC:5.3.1.12]	0	0	0	0	0	0	0	0	0	0	0	0	0	0	0	0	0	0	0	0	0	0	0	0	0	0	0	0	0	0	0	0	0	0	0	0	0	0	0	0	0	0	0	0	0	0
	UDP-glucuronate -> UDP-D-galacturonate	K08679	GAE, cap1J; UDP-glucuronate 4-epimerase [EC:5.1.3.6]	0	0	0	0	0	0	0	0	0	0	0	0	0	0	0	0	0	0	0	0	0	0	0	0	0	0	0	0	0	0	0	0	1	0	0	0	0	0	0	0	0	0	0	0	0	0
	Starch degradation (Starch -> dextrin)	K01176	AMY, amyA, malS; alpha-amylase [EC:3.2.1.1]	1	1	1	1	1	1	1	1	1	2	1	1	1	1	1	1	1	1	1	1	1	0	0	0	1	1	1	1	1	0	1	0	0	0	0	0	0	0	1	0	1	0	0	1	0	1
	Starch degradation (Starch -> D-Glucose)	K01178	SGA1; glucoamylase [EC:3.2.1.3]	0	0	0	0	0	0	0	0	0	0	0	0	0	0	0	0	0	0	0	0	0	0	0	0	0	0	0	0	0	0	0	0	0	1	0	0	0	0	0	0	0	0	0	0	0	0
	Starch degradation (Starch -> D-Glucose 1-phosphate)	K01200	pulA; pullulanase [EC:3.2.1.41]	0	0	0	0	0	0	0	0	0	0	0	0	0	0	0	0	0	0	0	0	0	0	0	0	0	0	0	0	0	0	0	0	0	0	0	0	0	0	0	0	0	0	0	0	0	0
Central metabolism	Glycolysis (Embden-Meyerhof pathway), glucose => pyruvate	K00844	HK; hexokinase [EC:2.7.1.1]	0	0	0	0	0	0	0	0	0	0	0	0	0	0	0	0	0	0	0	0	0	0	0	0	0	0	0	0	0	0	0	0	0	0	0	0	0	0	0	0	0	0	0	0	0	0
		K12407	GCK; glucokinase [EC:2.7.1.2]	0	0	0	0	0	0	0	0	0	0	0	0	0	0	0	0	0	0	0	0	0	0	0	0	0	0	0	0	0	0	0	0	0	0	0	0	0	0	0	0	0	0	0	0	0	0
		K00845	glk; glucokinase [EC:2.7.1.2]	0	0	0	0	0	0	0	0	0	0	0	0	0	0	0	0	0	0	0	0	0	0	0	0	0	0	0	0	0	0	1	1	1	1	1	0	1	0	0	1	0	1	0	1	2	1
		K00886	ppgK; polyphosphate glucokinase [EC:2.7.1.63]	0	0	0	0	0	0	0	0	0	0	0	0	0	0	0	0	0	0	0	0	0	0	0	0	0	0	0	0	0	0	0	0	0	0	0	1	0	1	0	0	0	0	1	0	0	0
		K08074	ADPGK; ADP-dependent glucokinase [EC:2.7.1.147]	0	0	0	0	0	0	0	0	0	0	0	0	0	0	0	0	0	0	0	0	0	0	0	0	0	0	0	0	0	0	0	0	0	0	0	0	0	0	0	0	0	0	0	0	0	0
		K00918	pfkC; ADP-dependent phosphofructokinase/glucokinase [EC:2.7.1.146 2.7.1.147]	0	0	0	0	0	0	0	0	0	0	0	0	0	0	0	0	0	0	0	0	0	0	0	0	0	0	0	0	0	0	0	0	0	0	0	0	0	0	0	0	0	0	0	0	0	0
		K01810	GPI, pgi; glucose-6-phosphate isomerase [EC:5.3.1.9]	0	0	0	0	0	0	1	0	0	0	0	0	0	0	0	0	0	0	0	0	0	0	0	0	0	0	0	0	0	0	0	0	0	0	0	0	0	0	1	0	1	0	0	1	0	0
		K06859	pgi1; glucose-6-phosphate isomerase, archaeal [EC:5.3.1.9]	0	0	0	0	0	0	0	0	0	0	0	0	0	0	0	0	0	0	0	0	0	0	0	0	0	0	0	0	0	0	0	0	0	0	0	0	0	0	0	0	0	0	0	0	0	0
		K13810	tal-pgi; transaldolase / glucose-6-phosphate isomerase [EC:2.2.1.2 5.3.1.9]	0	0	0	0	0	1	0	0	0	0	0	0	0	0	0	0	0	0	0	0	0	0	0	0	0	0	0	0	0	1	1	1	1	2	2	1	1	1	0	2	0	0	1	0	2	1
		K15916	pgi-pmi; glucose/mannose-6-phosphate isomerase [EC:5.3.1.9 5.3.1.8]	1	1	1	1	1	1	1	1	1	1	1	1	1	1	1	1	1	1	1	1	1	1	1	1	1	1	1	1	1	1	1	1	1	1	1	2	1	1	1	1	1	1	1	1	2	2
		K00850	pfkA, PFK; 6-phosphofructokinase 1 [EC:2.7.1.11]	1	1	1	1	1	1	1	1	1	1	1	2	1	1	1	1	1	1	1	1	1	1	1	1	1	1	1	2	1	2	1	0	0	0	0	0	0	0	0	0	1	0	0	0	0	0
		K16370	pfkB; 6-phosphofructokinase 2 [EC:2.7.1.11]	0	0	0	0	0	0	0	0	0	0	0	0	0	0	0	0	0	0	0	0	0	0	0	0	0	0	0	0	0	0	0	0	0	0	0	0	0	0	0	0	0	0	0	0	0	0
		K00918	pfkC; ADP-dependent phosphofructokinase/glucokinase [EC:2.7.1.146 2.7.1.147]	0	0	0	0	0	0	0	0	0	0	0	0	0	0	0	0	0	0	0	0	0	0	0	0	0	0	0	0	0	0	0	0	0	0	0	0	0	0	0	0	0	0	0	0	0	0
		K01623	ALDO; fructose-bisphosphate aldolase, class I [EC:4.1.2.13]	0	0	0	0	0	1	0	0	1	0	0	0	1	1	0	0	0	1	0	1	0	0	0	0	0	0	0	0	0	0	0	0	0	0	0	0	0	0	0	0	0	0	0	0	0	0
		K01624	FBA, fbaA; fructose-bisphosphate aldolase, class II [EC:4.1.2.13]	1	1	1	1	1	1	1	1	1	1	1	1	1	1	1	1	1	1	1	1	2	1	1	1	1	1	1	1	1	1	0	0	0	0	0	0	0	0	0	0	1	0	0	0	0	0
		K11645	fbaB; fructose-bisphosphate aldolase, class I [EC:4.1.2.13]	0	0	0	0	0	0	0	0	0	0	0	0	0	0	0	0	0	0	0	0	0	0	0	0	0	0	0	0	0	0	0	0	0	1	1	0	0	0	0	0	0	0	0	0	0	0
		K16305	K16305; fructose-bisphosphate aldolase / 6-deoxy-5-ketofructose 1-phosphate synthase [EC:4.1.2.13 2.2.1.11]	0	0	0	0	0	0	0	0	0	0	0	0	0	0	0	0	0	0	0	0	0	0	0	0	0	0	0	0	0	0	0	0	0	0	0	0	0	0	0	0	0	0	0	0	0	0
		K16306	K16306; fructose-bisphosphate aldolase / 2-amino-3,7-dideoxy-D-threo-hept-6-ulosonate synthase [EC:4.1.2.13 2.2.1.10]	0	0	0	0	0	0	0	0	0	0	0	0	0	0	0	0	0	0	0	0	0	0	0	0	0	0	0	0	0	0	0	0	0	0	0	0	0	0	0	0	0	0	0	0	0	0
		K01803	TPI, tpiA; triosephosphate isomerase (TIM) [EC:5.3.1.1]	1	1	1	1	1	1	1	1	1	1	1	1	1	1	1	1	1	1	1	1	1	1	1	1	1	1	1	2	1	3	1	1	1	1	1	1	1	1	1	0	1	1	1	1	1	1
		K00134	GAPDH, gapA; glyceraldehyde 3-phosphate dehydrogenase [EC:1.2.1.12]	1	1	1	1	1	3	1	1	1	1	1	1	1	1	1	1	1	1	1	1	2	1	1	1	1	1	1	1	1	2	1	1	1	0	1	1	1	0	1	1	1	1	2	1	1	1
		K00150	gap2; glyceraldehyde-3-phosphate dehydrogenase (NAD(P)) [EC:1.2.1.59]	0	0	0	0	0	0	0	0	0	0	0	0	0	0	0	0	0	0	0	0	0	0	0	0	0	0	0	0	0	0	0	0	0	0	0	0	0	0	0	0	0	0	0	0	0	0
		K00927	PGK, pgk; phosphoglycerate kinase [EC:2.7.2.3]	1	1	1	1	1	1	1	1	1	1	1	1	1	3	1	2	1	1	1	1	1	1	1	1	1	1	1	1	1	3	1	1	1	1	1	1	1	1	1	1	1	2	1	1	1	1
		K11389	gapor; glyceraldehyde-3-phosphate dehydrogenase (ferredoxin) [EC:1.2.7.6]	0	0	0	0	0	0	0	0	0	0	0	0	0	0	0	0	0	0	0	0	0	0	0	0	0	0	0	0	0	0	0	0	0	0	0	0	0	0	0	0	0	0	0	0	0	0
		K01834	PGAM, gpmA; 2,3-bisphosphoglycerate-dependent phosphoglycerate mutase [EC:5.4.2.11]	0	0	0	0	0	1	0	0	0	0	0	0	0	0	0	0	0	0	0	0	0	0	0	0	0	0	0	0	0	0	0	0	0	0	0	0	0	0	1	0	0	0	0	0	0	0
		K15633	gpmI; 2,3-bisphosphoglycerate-independent phosphoglycerate mutase [EC:5.4.2.12]	0	0	0	0	0	0	0	0	0	0	0	0	0	0	0	0	0	0	0	0	0	0	0	0	0	0	0	0	0	1	0	0	0	1	1	0	1	0	1	0	0	0	1	0	0	1
		K15634	gpmB; probable phosphoglycerate mutase [EC:5.4.2.12]	0	0	0	0	0	0	0	0	0	0	0	0	0	0	0	0	0	0	0	0	0	0	0	0	0	0	0	0	0	0	0	0	1	0	0	0	0	0	0	0	0	0	1	0	0	0
		K15635	apgM; 2,3-bisphosphoglycerate-independent phosphoglycerate mutase [EC:5.4.2.12]	1	1	1	1	1	1	1	1	1	1	1	1	1	1	1	1	1	1	1	1	1	1	1	1	1	1	1	2	0	1	1	1	1	0	0	1	0	1	0	1	1	1	1	1	1	0
		K01689	ENO, eno; enolase [EC:4.2.1.11]	1	1	1	1	1	1	1	1	1	1	1	1	1	1	1	1	1	1	1	1	1	1	1	1	1	1	1	1	1	2	1	1	1	1	1	1	1	1	1	1	1	0	1	1	1	1
		K00873	PK, pyk; pyruvate kinase [EC:2.7.1.40]	1	1	1	1	1	1	1	1	1	1	1	1	1	1	1	1	1	1	1	1	0	0	0	0	1	1	1	1	1	1	1	0	1	1	1	0	1	0	1	2	1	1	0	1	0	1
		K12406	PKLR; pyruvate kinase isozymes R/L [EC:2.7.1.40]	0	0	0	0	0	0	0	0	0	0	0	0	0	0	0	0	0	0	0	0	0	0	0	0	0	0	0	0	0	0	0	0	0	0	0	0	0	0	0	0	0	0	0	0	0	0
	Entner-Doudoroff pathway, glucose-6P => glyceraldehyde-3P + pyruvate	K00036	G6PD, zwf; glucose-6-phosphate 1-dehydrogenase [EC:1.1.1.49 1.1.1.363]	0	0	0	0	0	0	0	0	0	0	0	0	0	0	0	0	0	0	0	0	0	0	0	0	0	0	0	0	0	0	1	1	1	1	1	1	1	1	1	1	0	0	1	1	1	1
		K01057	PGLS, pgl, devB; 6-phosphogluconolactonase [EC:3.1.1.31]	0	0	0	0	0	0	0	0	0	0	0	0	0	0	0	0	0	0	0	0	0	0	0	0	0	0	0	0	0	0	1	1	1	1	1	1	1	2	1	1	0	0	1	1	1	1
		K07404	pgl; 6-phosphogluconolactonase [EC:3.1.1.31]	0	0	0	0	0	0	0	0	0	0	0	0	0	0	0	0	0	0	0	0	0	0	0	0	0	0	0	0	0	0	0	0	0	0	0	0	0	0	0	0	0	0	0	0	0	0
		K01690	edd; phosphogluconate dehydratase [EC:4.2.1.12]	0	0	0	0	0	0	0	0	0	0	0	0	0	0	0	0	0	0	0	0	0	0	0	0	0	0	0	0	0	0	0	0	0	0	0	0	0	0	0	0	0	0	0	0	0	0
		K01625	eda; 2-dehydro-3-deoxyphosphogluconate aldolase / (4S)-4-hydroxy-2-oxoglutarate aldolase [EC:4.1.2.14 4.1.3.42]	0	0	0	0	0	0	0	0	0	0	0	0	0	0	0	0	0	0	0	0	0	0	0	0	0	0	0	0	0	0	1	1	1	0	0	1	0	1	0	1	0	1	1	2	1	0
	Gluconeogenesis, oxaloacetate => fructose-6P	K01596	E4.1.1.32, pckA, PCK; phosphoenolpyruvate carboxykinase (GTP) [EC:4.1.1.32]	0	0	0	0	0	0	0	0	0	0	0	0	0	0	0	0	0	0	0	0	0	0	0	0	0	0	0	0	0	0	1	2	1	0	0	1	0	2	0	1	0	1	1	1	1	1
		K01610	E4.1.1.49, pckA; phosphoenolpyruvate carboxykinase (ATP) [EC:4.1.1.49]	1	1	1	1	1	1	1	1	1	1	1	2	1	1	1	1	1	1	1	1	1	1	1	1	1	1	1	1	1	2	0	0	0	0	0	0	0	0	1	0	1	0	0	0	0	0
		K01689	ENO, eno; enolase [EC:4.2.1.11]	1	1	1	1	1	1	1	1	1	1	1	1	1	1	1	1	1	1	1	1	1	1	1	1	1	1	1	1	1	2	1	1	1	1	1	1	1	1	1	1	1	0	1	1	1	1
		K01834	PGAM, gpmA; 2,3-bisphosphoglycerate-dependent phosphoglycerate mutase [EC:5.4.2.11]	0	0	0	0	0	1	0	0	0	0	0	0	0	0	0	0	0	0	0	0	0	0	0	0	0	0	0	0	0	0	0	0	0	0	0	0	0	0	1	0	0	0	0	0	0	0
		K15633	gpmI; 2,3-bisphosphoglycerate-independent phosphoglycerate mutase [EC:5.4.2.12]	0	0	0	0	0	0	0	0	0	0	0	0	0	0	0	0	0	0	0	0	0	0	0	0	0	0	0	0	0	1	0	0	0	1	1	0	1	0	1	0	0	0	1	0	0	1
		K15634	gpmB; probable phosphoglycerate mutase [EC:5.4.2.12]	0	0	0	0	0	0	0	0	0	0	0	0	0	0	0	0	0	0	0	0	0	0	0	0	0	0	0	0	0	0	0	0	1	0	0	0	0	0	0	0	0	0	1	0	0	0
		K15635	apgM; 2,3-bisphosphoglycerate-independent phosphoglycerate mutase [EC:5.4.2.12]	1	1	1	1	1	1	1	1	1	1	1	1	1	1	1	1	1	1	1	1	1	1	1	1	1	1	1	2	0	1	1	1	1	0	0	1	0	1	0	1	1	1	1	1	1	0
		K00927	PGK, pgk; phosphoglycerate kinase [EC:2.7.2.3]	1	1	1	1	1	1	1	1	1	1	1	1	1	3	1	2	1	1	1	1	1	1	1	1	1	1	1	1	1	3	1	1	1	1	1	1	1	1	1	1	1	2	1	1	1	1
		K00134	GAPDH, gapA; glyceraldehyde 3-phosphate dehydrogenase [EC:1.2.1.12]	1	1	1	1	1	3	1	1	1	1	1	1	1	1	1	1	1	1	1	1	2	1	1	1	1	1	1	1	1	2	1	1	1	0	1	1	1	0	1	1	1	1	2	1	1	1
		K00150	gap2; glyceraldehyde-3-phosphate dehydrogenase (NAD(P)) [EC:1.2.1.59]	0	0	0	0	0	0	0	0	0	0	0	0	0	0	0	0	0	0	0	0	0	0	0	0	0	0	0	0	0	0	0	0	0	0	0	0	0	0	0	0	0	0	0	0	0	0
		K01803	TPI, tpiA; triosephosphate isomerase (TIM) [EC:5.3.1.1]	1	1	1	1	1	1	1	1	1	1	1	1	1	1	1	1	1	1	1	1	1	1	1	1	1	1	1	2	1	3	1	1	1	1	1	1	1	1	1	0	1	1	1	1	1	1
		K01623	ALDO; fructose-bisphosphate aldolase, class I [EC:4.1.2.13]	0	0	0	0	0	1	0	0	1	0	0	0	1	1	0	0	0	1	0	1	0	0	0	0	0	0	0	0	0	0	0	0	0	0	0	0	0	0	0	0	0	0	0	0	0	0
		K01624	FBA, fbaA; fructose-bisphosphate aldolase, class II [EC:4.1.2.13]	1	1	1	1	1	1	1	1	1	1	1	1	1	1	1	1	1	1	1	1	2	1	1	1	1	1	1	1	1	1	0	0	0	0	0	0	0	0	0	0	1	0	0	0	0	0
		K11645	fbaB; fructose-bisphosphate aldolase, class I [EC:4.1.2.13]	0	0	0	0	0	0	0	0	0	0	0	0	0	0	0	0	0	0	0	0	0	0	0	0	0	0	0	0	0	0	0	0	0	1	1	0	0	0	0	0	0	0	0	0	0	0
		K03841	FBP, fbp; fructose-1,6-bisphosphatase I [EC:3.1.3.11]	0	0	0	0	0	0	0	0	0	0	0	0	0	0	0	0	0	0	0	0	0	0	0	0	0	0	0	0	0	0	1	0	1	0	0	1	0	1	1	1	0	1	1	1	1	1
		K02446	glpX; fructose-1,6-bisphosphatase II [EC:3.1.3.11]	0	0	0	0	0	0	0	0	0	0	0	0	0	0	1	0	0	0	0	0	0	0	0	0	0	0	0	0	0	0	0	0	0	1	1	0	1	0	0	0	0	0	0	0	0	0
		K11532	glpX-SEBP; fructose-1,6-bisphosphatase II / sedoheptulose-1,7-bisphosphatase [EC:3.1.3.11 3.1.3.37]	0	0	0	0	0	0	0	0	0	0	0	0	0	0	0	0	0	0	0	0	0	0	0	0	0	0	0	0	0	0	0	0	0	0	0	0	0	0	0	0	0	0	0	0	0	0
		K01086	fbp-SEBP; fructose-1,6-bisphosphatase I / sedoheptulose-1,7-bisphosphatase [EC:3.1.3.11 3.1.3.37]	0	0	0	0	0	0	0	0	0	0	0	0	0	0	0	0	0	0	0	0	0	0	0	0	0	0	0	0	0	0	0	0	0	0	0	0	0	0	0	0	0	0	0	0	0	0
		K04041	fbp3; fructose-1,6-bisphosphatase III [EC:3.1.3.11]	0	0	0	0	0	0	0	0	0	0	0	0	0	0	0	0	0	0	0	0	0	0	0	0	0	0	0	0	0	0	0	0	0	0	0	0	0	0	0	0	0	0	0	0	0	0
		K01622	K01622; fructose 1,6-bisphosphate aldolase/phosphatase [EC:4.1.2.13 3.1.3.11]	0	0	0	0	0	0	0	0	0	0	0	0	0	0	0	0	0	0	0	0	0	0	0	0	0	0	0	0	0	0	0	0	0	0	0	0	0	0	0	0	0	0	0	0	0	0
	TCA cycle	K01647	CS, gltA; citrate synthase [EC:2.3.3.1]	0	0	0	0	0	0	0	0	0	0	0	0	0	0	0	0	0	0	0	0	0	1	1	1	0	0	0	0	0	0	2	3	2	0	1	0	1	2	2	2	0	2	2	2	1	1
		K05942	E2.3.3.3; citrate (Re)-synthase [EC:2.3.3.3]	0	0	0	0	0	0	0	0	0	0	0	0	0	0	0	0	0	0	0	0	0	0	0	0	0	0	0	0	0	0	0	0	0	0	0	0	0	0	0	0	0	0	0	0	0	0
		K01681	ACO, acnA; aconitate hydratase [EC:4.2.1.3]	0	0	0	0	0	0	0	0	0	0	0	0	0	0	0	0	0	0	0	0	0	0	0	0	0	0	0	0	0	0	1	2	1	2	1	2	1	2	1	2	0	1	2	3	2	0
		K01682	acnB; aconitate hydratase 2 / 2-methylisocitrate dehydratase [EC:4.2.1.3 4.2.1.99]	0	0	0	0	0	0	0	0	0	0	0	0	0	0	0	0	0	0	0	0	0	0	0	0	0	0	0	0	0	0	0	0	0	0	0	0	0	0	0	0	0	0	0	0	0	0
		K00031	IDH1, IDH2, icd; isocitrate dehydrogenase [EC:1.1.1.42]	0	0	0	0	0	0	0	0	0	0	0	0	0	0	0	0	0	0	0	0	0	0	0	0	0	0	0	0	0	0	0	1	1	0	0	0	0	1	1	1	0	0	1	1	1	1
		K00030	IDH3; isocitrate dehydrogenase (NAD+) [EC:1.1.1.41]	0	0	0	0	0	0	1	0	0	1	0	1	0	1	0	0	2	0	0	0	1	2	2	2	1	2	1	1	1	2	1	0	0	1	1	1	1	0	1	1	1	0	0	0	1	1
		K00164	OGDH, sucA; 2-oxoglutarate dehydrogenase E1 component [EC:1.2.4.2]	0	0	0	0	0	0	0	0	0	0	0	0	0	0	0	0	0	0	0	0	0	0	0	0	0	0	0	0	0	0	1	1	0	0	0	2	1	0	0	1	0	2	2	1	1	0
		K00658	DLST, sucB; 2-oxoglutarate dehydrogenase E2 component (dihydrolipoamide succinyltransferase) [EC:2.3.1.61]	0	0	0	0	0	0	0	1	1	0	1	0	1	1	1	1	0	1	1	1	0	0	0	0	0	0	0	0	0	0	2	2	1	1	1	2	2	1	0	3	0	3	2	2	2	0
		K00382	DLD, lpd, pdhD; dihydrolipoamide dehydrogenase [EC:1.8.1.4]	1	1	1	1	1	1	1	1	1	1	1	1	1	1	1	1	2	1	1	1	1	1	1	1	1	1	1	2	1	1	2	1	1	1	1	2	2	2	2	1	1	3	2	2	2	1
		K00174	korA, oorA, oforA; 2-oxoglutarate/2-oxoacid ferredoxin oxidoreductase subunit alpha [EC:1.2.7.3 1.2.7.11]	4	4	3	4	4	3	4	3	3	4	3	4	3	3	3	3	4	3	3	3	4	2	2	2	3	3	3	3	3	4	3	1	1	1	1	1	2	1	2	1	4	1	0	2	3	3
		K00175	korB, oorB, oforB; 2-oxoglutarate/2-oxoacid ferredoxin oxidoreductase subunit beta [EC:1.2.7.3 1.2.7.11]	3	3	3	3	3	3	4	3	3	4	3	4	3	3	3	3	4	3	3	3	4	2	2	2	3	3	3	3	3	5	3	0	1	0	1	1	2	1	1	1	4	1	1	2	3	2
		K00177	korC, oorC; 2-oxoglutarate ferredoxin oxidoreductase subunit gamma [EC:1.2.7.3]	2	2	2	2	2	2	3	2	2	4	2	4	2	2	2	2	4	2	2	2	4	2	2	2	2	2	2	2	2	3	1	0	0	0	0	0	0	0	0	0	2	0	0	0	1	1
		K00176	korD, oorD; 2-oxoglutarate ferredoxin oxidoreductase subunit delta [EC:1.2.7.3]	2	2	2	2	2	2	3	2	2	3	2	3	2	2	2	2	3	2	2	2	3	2	2	2	2	2	2	2	2	3	1	0	0	0	0	0	0	0	0	0	3	0	0	0	1	1
		K01902	sucD; succinyl-CoA synthetase alpha subunit [EC:6.2.1.5]	1	1	1	1	1	1	1	1	1	1	1	1	1	1	1	1	1	1	1	1	1	1	1	1	1	1	1	1	1	1	1	1	1	1	1	1	1	0	1	2	1	1	1	1	1	1
		K01903	sucC; succinyl-CoA synthetase beta subunit [EC:6.2.1.5]	1	1	1	1	1	1	1	1	1	1	1	1	1	0	1	1	1	1	1	1	1	1	1	1	1	1	1	1	2	1	1	1	1	1	1	1	1	0	2	1	1	1	1	1	1	1
		K01899	LSC1; succinyl-CoA synthetase alpha subunit [EC:6.2.1.4 6.2.1.5]	0	0	0	0	0	0	0	0	0	0	0	0	0	0	0	0	0	0	0	0	0	0	0	0	0	0	0	0	0	0	0	0	0	0	0	0	0	0	0	0	0	0	0	0	0	0
		K01900	LSC2; succinyl-CoA synthetase beta subunit [EC:6.2.1.4 6.2.1.5]	0	0	0	0	0	0	0	0	0	0	0	0	0	0	0	0	0	0	0	0	0	0	0	0	0	0	0	0	0	0	0	0	0	0	0	0	0	0	0	0	0	0	0	0	0	0
		K18118	aarC, cat1; succinyl-CoA:acetate CoA-transferase [EC:2.8.3.18]	0	0	0	0	0	0	0	0	0	0	0	0	0	0	0	0	0	0	0	0	0	0	0	0	0	0	0	0	0	0	0	0	0	0	0	0	0	0	0	0	0	0	0	0	0	0
		K00234	SDHA, SDH1; succinate dehydrogenase (ubiquinone) flavoprotein subunit [EC:1.3.5.1]	0	0	0	0	0	0	0	0	0	0	0	0	0	0	0	0	0	0	0	0	0	0	0	0	0	0	0	0	0	0	0	0	0	0	0	0	0	0	0	0	0	0	0	0	0	0
		K00235	SDHB, SDH2; succinate dehydrogenase (ubiquinone) iron-sulfur subunit [EC:1.3.5.1]	0	0	0	0	0	0	0	0	0	0	0	0	0	0	0	0	0	0	0	0	0	0	0	0	0	0	0	0	0	0	0	0	0	0	0	0	0	0	0	0	0	0	0	0	0	0
		K00236	SDHC, SDH3; succinate dehydrogenase (ubiquinone) cytochrome b560 subunit	0	0	0	0	0	0	0	0	0	0	0	0	0	0	0	0	0	0	0	0	0	0	0	0	0	0	0	0	0	0	0	0	0	0	0	0	0	0	0	0	0	0	0	0	0	0
		K00237	SDHD, SDH4; succinate dehydrogenase (ubiquinone) membrane anchor subunit	0	0	0	0	0	0	0	0	0	0	0	0	0	0	0	0	0	0	0	0	0	0	0	0	0	0	0	0	0	0	0	0	0	0	0	0	0	0	0	0	0	0	0	0	0	0
		K00239	sdhA, frdA; succinate dehydrogenase / fumarate reductase, flavoprotein subunit [EC:1.3.5.1 1.3.5.4]	1	1	1	1	1	0	1	1	2	1	2	1	2	2	2	1	1	2	1	2	1	1	1	1	1	1	1	1	1	2	1	2	1	1	1	0	1	1	1	2	1	0	1	1	1	1
		K00240	sdhB, frdB; succinate dehydrogenase / fumarate reductase, iron-sulfur subunit [EC:1.3.5.1 1.3.5.4]	1	1	1	1	1	0	0	0	1	1	1	1	1	1	2	1	1	1	1	1	1	1	1	1	1	1	1	1	1	1	1	1	1	1	1	0	1	1	1	2	0	0	1	1	1	1
		K00241	sdhC, frdC; succinate dehydrogenase / fumarate reductase, cytochrome b subunit	0	0	0	0	0	0	0	0	0	0	0	0	0	0	0	0	0	0	0	0	0	1	1	1	0	0	0	0	0	0	1	1	0	0	0	0	0	1	1	1	0	0	1	1	1	1
		K00242	sdhD, frdD; succinate dehydrogenase / fumarate reductase, membrane anchor subunit	0	0	0	0	0	0	0	0	0	0	0	0	0	0	0	0	0	0	0	0	0	1	1	1	0	0	0	0	0	0	0	0	0	0	0	0	0	0	0	0	0	0	0	0	0	0
		K18859	sdhD, frdD; succinate dehydrogenase / fumarate reductase, subunit D	0	0	0	0	0	0	0	0	0	0	0	0	0	0	0	0	0	0	0	0	0	0	0	0	0	0	0	0	0	0	0	0	0	0	0	0	0	0	0	0	0	0	0	0	0	0
		K18860	sdhD, frdD; putative succinate dehydrogenase / fumarate reductase, subunit D	0	0	0	0	0	0	0	0	0	0	0	0	0	0	0	0	0	0	0	0	0	0	0	0	0	0	0	0	0	0	0	0	0	0	0	0	0	0	0	0	0	0	0	0	0	0
		K00244	frdA; fumarate reductase flavoprotein subunit [EC:1.3.5.4]	0	0	0	0	0	0	0	0	0	0	0	0	0	0	0	0	0	0	0	0	0	0	0	0	0	0	0	0	0	0	0	0	0	0	0	0	0	0	0	0	0	0	0	0	0	0
		K00245	frdB; fumarate reductase iron-sulfur subunit [EC:1.3.5.4]	0	0	0	0	0	0	0	0	0	0	0	0	0	0	0	0	0	0	0	0	0	0	0	0	0	0	0	0	0	0	0	0	0	0	0	0	0	0	0	0	0	0	0	0	0	0
		K00246	frdC; fumarate reductase subunit C	0	0	0	0	0	0	0	0	0	0	0	0	0	0	0	0	0	0	0	0	0	0	0	0	0	0	0	0	0	0	0	0	0	0	0	0	0	0	0	0	0	0	0	0	0	0
		K00247	frdD; fumarate reductase subunit D	0	0	0	0	0	0	0	0	0	0	0	0	0	0	0	0	0	0	0	0	0	0	0	0	0	0	0	0	0	0	0	0	0	0	0	0	0	0	0	0	0	0	0	0	0	0
		K01676	E4.2.1.2A, fumA, fumB; fumarate hydratase, class I [EC:4.2.1.2]	1	1	1	1	1	1	1	1	1	1	1	2	1	1	1	1	1	1	1	1	1	1	1	1	1	1	1	1	1	1	0	0	0	0	0	0	0	0	0	0	0	0	0	0	0	0
		K01679	E4.2.1.2B, fumC, FH; fumarate hydratase, class II [EC:4.2.1.2]	0	0	0	0	0	0	0	0	0	0	0	0	0	0	0	0	0	0	0	0	0	0	0	0	0	0	0	0	0	0	1	1	1	0	0	1	0	2	0	1	0	1	1	1	1	0
		K01677	E4.2.1.2AA, fumA; fumarate hydratase subunit alpha [EC:4.2.1.2]	0	0	0	0	0	0	0	0	0	0	0	0	0	0	0	0	0	0	0	0	0	0	0	0	0	0	0	0	0	0	0	0	0	0	0	0	0	0	0	0	0	0	0	0	0	0
		K01678	E4.2.1.2AB, fumB; fumarate hydratase subunit beta [EC:4.2.1.2]	1	1	1	1	1	1	1	1	1	1	1	2	1	1	1	1	1	1	1	1	1	1	1	1	1	1	1	1	1	0	0	0	0	0	0	0	0	0	0	0	0	0	0	0	0	0
		K00026	MDH2; malate dehydrogenase [EC:1.1.1.37]	0	0	0	0	0	0	0	0	0	0	0	0	0	0	0	0	0	0	0	0	0	0	0	0	0	0	0	0	0	0	0	0	0	0	0	0	0	0	0	0	0	0	0	0	0	0
		K00025	MDH1; malate dehydrogenase [EC:1.1.1.37]	0	0	0	0	0	0	0	0	0	0	0	0	0	0	0	0	0	0	0	0	0	0	0	0	0	0	0	0	0	0	0	0	0	0	0	0	0	0	0	0	0	0	0	0	0	0
		K00024	mdh; malate dehydrogenase [EC:1.1.1.37]	0	0	0	0	0	0	0	0	0	0	0	0	0	0	0	0	0	0	0	0	0	1	1	1	0	0	0	0	0	0	1	1	1	1	1	1	1	1	1	1	0	1	1	1	1	1
		K00116	mqo; malate dehydrogenase (quinone) [EC:1.1.5.4]	0	0	0	0	0	0	0	0	0	0	0	0	0	0	0	0	0	0	0	0	0	0	0	0	0	0	0	0	0	0	0	0	0	0	0	0	0	0	0	0	0	0	0	0	0	0
Carbon-monoxide oxidation	Aerobic carbon-monoxide oxidation	K03518	coxS; aerobic carbon-monoxide dehydrogenase small subunit [EC:1.2.5.3]	2	2	2	2	2	0	2	1	1	1	1	1	1	1	1	1	1	1	1	1	1	2	2	2	3	2	2	3	2	2	2	1	2	0	0	0	0	3	0	2	2	2	2	2	2	1
		K03519	coxM, cutM; aerobic carbon-monoxide dehydrogenase medium subunit [EC:1.2.5.3]	1	1	1	1	1	0	0	0	0	1	0	1	0	0	0	0	1	0	0	0	1	2	2	2	1	0	0	0	1	3	0	0	0	0	0	0	0	1	0	0	0	0	0	0	0	1
		K03520	coxL, cutL; aerobic carbon-monoxide dehydrogenase large subunit [EC:1.2.5.3]	0	0	0	0	0	0	0	0	0	0	0	0	0	0	0	0	0	0	0	0	0	0	0	0	0	0	0	0	0	0	0	0	0	0	0	0	0	1	0	0	0	0	0	0	0	0
	Anaerobic carbon-monoxide oxidation	K00196	cooF; anaerobic carbon-monoxide dehydrogenase iron sulfur subunit	0	0	0	0	0	0	0	0	0	1	0	1	0	0	0	0	1	0	0	0	1	0	0	0	0	0	0	0	0	0	0	0	0	0	0	0	0	0	0	0	0	0	0	0	0	0
		K00198	cooS, acsA; anaerobic carbon-monoxide dehydrogenase catalytic subunit [EC:1.2.7.4]	0	0	0	0	0	0	0	0	0	0	0	0	0	0	0	0	0	0	0	0	0	0	0	0	0	0	0	0	0	0	0	0	0	0	0	0	0	0	0	0	0	0	0	0	0	0
		K00192	cdhA; anaerobic carbon-monoxide dehydrogenase, CODH/ACS complex subunit alpha [EC:1.2.7.4]	0	0	0	0	0	0	0	0	0	0	0	0	0	0	0	0	0	0	0	0	0	0	0	0	0	0	0	0	0	0	0	0	0	0	0	0	0	0	0	0	0	0	0	0	0	0
		K00195	cdhB; anaerobic carbon-monoxide dehydrogenase, CODH/ACS complex subunit epsilon	0	0	0	0	0	0	0	0	0	0	0	0	0	0	0	0	0	0	0	0	0	0	0	0	0	0	0	0	0	0	0	0	0	0	0	0	0	0	0	0	0	0	0	0	0	0
Methane metabolism	Methanogenesis, methanol => methane	K14080	mtaA; [methyl-Co(III) methanol-specific corrinoid protein]:coenzyme M methyltransferase [EC:2.1.1.246]	0	0	0	0	0	0	0	0	0	0	0	0	0	0	0	0	0	0	0	0	0	0	0	0	0	0	0	0	0	0	0	0	0	0	0	0	0	0	0	0	0	0	0	0	0	0
		K04480	mtaB; methanol---5-hydroxybenzimidazolylcobamide Co-methyltransferase [EC:2.1.1.90]	0	0	0	0	0	0	0	0	0	0	0	0	0	0	0	0	0	0	0	0	0	0	0	0	0	0	0	0	0	0	0	0	0	0	0	0	0	0	0	0	0	0	0	0	0	0
		K14081	mtaC; methanol corrinoid protein	0	0	0	0	0	0	0	0	0	0	0	0	0	0	0	0	0	0	0	0	0	0	0	0	0	0	0	0	0	0	0	0	0	0	0	0	0	0	0	0	0	0	0	0	0	0
		K00399	mcrA; methyl-coenzyme M reductase alpha subunit [EC:2.8.4.1]	0	0	0	0	0	0	0	0	0	0	0	0	0	0	0	0	0	0	0	0	0	0	0	0	0	0	0	0	0	0	0	0	0	0	0	0	0	0	0	0	0	0	0	0	0	0
		K00401	mcrB; methyl-coenzyme M reductase beta subunit [EC:2.8.4.1]	0	0	0	0	0	0	0	0	0	0	0	0	0	0	0	0	0	0	0	0	0	0	0	0	0	0	0	0	0	0	0	0	0	0	0	0	0	0	0	0	0	0	0	0	0	0
		K00402	mcrG; methyl-coenzyme M reductase gamma subunit [EC:2.8.4.1]	0	0	0	0	0	0	0	0	0	0	0	0	0	0	0	0	0	0	0	0	0	0	0	0	0	0	0	0	0	0	0	0	0	0	0	0	0	0	0	0	0	0	0	0	0	0
		K22480	hdrA1; heterodisulfide reductase subunit A1 [EC:1.8.7.3]	0	0	0	0	0	0	0	0	0	0	0	0	0	0	0	0	0	0	0	0	0	0	0	0	0	0	0	0	0	0	0	0	0	0	0	0	0	0	0	0	0	0	0	0	0	0
		K22481	hdrB1; heterodisulfide reductase subunit B1 [EC:1.8.7.3]	0	0	0	0	0	0	0	0	0	0	0	0	0	0	0	0	0	0	0	0	0	0	0	0	0	0	0	0	0	0	0	0	0	0	0	0	0	0	0	0	0	0	0	0	0	0
		K22482	hdrC1; heterodisulfide reductase subunit C1 [EC:1.8.7.3]	0	0	0	0	0	0	0	0	0	0	0	0	0	0	0	0	0	0	0	0	0	0	0	0	0	0	0	0	0	0	0	0	0	0	0	0	0	0	0	0	0	0	0	0	0	0
		K03388	hdrA2; heterodisulfide reductase subunit A2 [EC:1.8.7.3 1.8.98.4 1.8.98.5 1.8.98.6]	2	2	2	2	2	1	7	4	1	8	2	10	1	1	2	2	8	1	3	1	8	4	4	4	2	2	2	2	3	15	0	0	0	0	0	0	0	0	0	0	6	0	0	0	2	2
		K03389	hdrB2; heterodisulfide reductase subunit B2 [EC:1.8.7.3 1.8.98.4 1.8.98.5 1.8.98.6]	1	1	1	1	1	1	2	1	1	3	1	3	1	1	1	1	3	1	1	1	3	1	1	1	1	1	1	1	1	4	0	0	0	0	0	0	0	0	0	0	2	0	0	0	0	0
		K03390	hdrC2; heterodisulfide reductase subunit C2 [EC:1.8.7.3 1.8.98.4 1.8.98.5 1.8.98.6]	1	1	1	1	1	1	2	1	1	3	1	3	1	1	1	1	3	1	1	1	3	1	1	1	1	1	1	1	1	3	0	0	0	0	0	0	0	0	0	0	2	0	0	0	0	0
		K08264	hdrD; heterodisulfide reductase subunit D [EC:1.8.98.1]	0	0	0	0	0	0	0	0	0	0	0	0	0	0	0	0	0	0	0	0	0	0	0	0	0	0	0	0	0	0	0	0	0	0	0	0	0	0	0	0	0	0	0	0	0	0
		K08265	hdrE; heterodisulfide reductase subunit E [EC:1.8.98.1]	0	0	0	0	0	0	0	0	0	0	0	0	0	0	0	0	0	0	0	0	0	0	0	0	0	0	0	0	0	0	0	0	0	0	0	0	0	0	0	0	0	0	0	0	0	0
		K14126	mvhA, vhuA, vhcA; F420-non-reducing hydrogenase large subunit [EC:1.12.99.- 1.8.98.5]	1	1	1	1	1	1	1	1	1	1	1	1	1	1	1	1	1	1	1	1	1	1	1	1	1	1	1	2	2	1	0	0	0	0	0	0	0	0	0	0	1	0	0	0	0	0
		K14128	mvhG, vhuG, vhcG; F420-non-reducing hydrogenase small subunit [EC:1.12.99.- 1.8.98.5]	1	1	1	1	1	1	1	1	1	1	1	1	1	1	1	1	1	1	1	1	1	1	1	1	1	1	1	1	1	1	0	0	0	0	0	0	0	0	0	0	1	0	0	0	0	0
		K14127	mvhD, vhuD, vhcD; F420-non-reducing hydrogenase iron-sulfur subunit [EC:1.12.99.- 1.8.98.5 1.8.98.6]	2	2	2	2	2	1	2	2	1	3	2	3	1	1	2	2	3	1	2	1	3	2	2	2	2	2	2	2	2	4	0	0	0	0	0	0	0	0	0	0	2	0	0	0	0	0
		K22516	fdhA; formate dehydrogenase (coenzyme F420) alpha subunit [EC:1.17.98.3 1.8.98.6]	0	0	0	0	0	0	0	0	0	0	0	0	0	0	0	0	0	0	0	0	0	0	0	0	0	0	0	0	0	0	0	0	0	0	0	0	0	0	0	0	0	0	0	0	0	0
		K00125	fdhB; formate dehydrogenase (coenzyme F420) beta subunit [EC:1.17.98.3 1.8.98.6]	0	0	0	0	0	0	0	0	0	0	0	0	0	0	0	0	0	0	0	0	0	0	0	0	0	0	0	0	0	0	0	0	0	0	0	0	0	0	0	0	0	0	0	0	0	0
	Methanogenesis, acetate => methane	K00925	ackA; acetate kinase [EC:2.7.2.1]	0	0	0	0	0	0	1	0	0	0	0	0	0	0	0	0	0	0	0	0	0	1	1	1	0	0	0	0	0	0	1	1	1	0	0	0	0	0	0	0	1	0	1	1	1	0
		K00625	E2.3.1.8, pta; phosphate acetyltransferase [EC:2.3.1.8]	0	0	0	0	0	0	0	0	0	0	0	0	0	0	0	0	0	0	0	0	0	1	1	1	0	0	0	0	0	0	1	1	1	0	0	1	0	1	0	1	0	2	1	1	1	1
		K13788	pta; phosphate acetyltransferase [EC:2.3.1.8]	0	0	0	0	0	0	0	0	0	0	0	0	0	0	0	0	0	0	0	0	0	0	0	0	0	0	0	0	0	0	0	0	0	0	0	0	0	0	0	0	0	0	0	0	0	0
		K01895	ACSS1_2, acs; acetyl-CoA synthetase [EC:6.2.1.1]	2	2	2	2	2	2	1	2	1	2	2	1	2	3	2	3	3	2	2	3	3	1	1	1	2	2	3	1	3	3	1	2	1	1	1	1	1	2	1	1	1	1	1	2	1	3
		K00193	cdhC; acetyl-CoA decarbonylase/synthase, CODH/ACS complex subunit beta [EC:2.3.1.169]	0	0	0	0	0	0	0	0	0	0	0	0	0	0	0	0	0	0	0	0	0	0	0	0	0	0	0	0	0	0	0	0	0	0	0	0	0	0	0	0	0	0	0	0	0	0
		K00197	cdhE, acsC; acetyl-CoA decarbonylase/synthase, CODH/ACS complex subunit gamma [EC:2.1.1.245]	0	0	0	0	0	0	0	0	0	0	0	0	0	0	0	0	0	0	0	0	0	0	0	0	0	0	0	0	0	0	0	0	0	0	0	0	0	0	0	0	0	0	0	0	0	0
		K00194	cdhD, acsD; acetyl-CoA decarbonylase/synthase, CODH/ACS complex subunit delta [EC:2.1.1.245]	0	0	0	0	0	0	0	0	0	0	0	0	0	0	0	0	0	0	0	0	0	0	0	0	0	0	0	0	0	0	0	0	0	0	0	0	0	0	0	0	0	0	0	0	0	0
		K00577	mtrA; tetrahydromethanopterin S-methyltransferase subunit A [EC:2.1.1.86]	0	0	0	0	0	0	0	0	0	0	0	0	0	0	0	0	0	0	0	0	0	0	0	0	0	0	0	0	0	0	0	0	0	0	0	0	0	0	0	0	0	0	0	0	0	0
		K00578	mtrB; tetrahydromethanopterin S-methyltransferase subunit B [EC:2.1.1.86]	0	0	0	0	0	0	0	0	0	0	0	0	0	0	0	0	0	0	0	0	0	0	0	0	0	0	0	0	0	0	0	0	0	0	0	0	0	0	0	0	0	0	0	0	0	0
		K00579	mtrC; tetrahydromethanopterin S-methyltransferase subunit C [EC:2.1.1.86]	0	0	0	0	0	0	0	0	0	0	0	0	0	0	0	0	0	0	0	0	0	0	0	0	0	0	0	0	0	0	0	0	0	0	0	0	0	0	0	0	0	0	0	0	0	0
		K00580	mtrD; tetrahydromethanopterin S-methyltransferase subunit D [EC:2.1.1.86]	0	0	0	0	0	0	0	0	0	0	0	0	0	0	0	0	0	0	0	0	0	0	0	0	0	0	0	0	0	0	0	0	0	0	0	0	0	0	0	0	0	0	0	0	0	0
		K00581	mtrE; tetrahydromethanopterin S-methyltransferase subunit E [EC:2.1.1.86]	0	0	0	0	0	0	0	0	0	0	0	0	0	0	0	0	0	0	0	0	0	0	0	0	0	0	0	0	0	0	0	0	0	0	0	0	0	0	0	0	0	0	0	0	0	0
		K00582	mtrF; tetrahydromethanopterin S-methyltransferase subunit F [EC:2.1.1.86]	0	0	0	0	0	0	0	0	0	0	0	0	0	0	0	0	0	0	0	0	0	0	0	0	0	0	0	0	0	0	0	0	0	0	0	0	0	0	0	0	0	0	0	0	0	0
		K00583	mtrG; tetrahydromethanopterin S-methyltransferase subunit G [EC:2.1.1.86]	0	0	0	0	0	0	0	0	0	0	0	0	0	0	0	0	0	0	0	0	0	0	0	0	0	0	0	0	0	0	0	0	0	0	0	0	0	0	0	0	0	0	0	0	0	0
		K00584	mtrH; tetrahydromethanopterin S-methyltransferase subunit H [EC:2.1.1.86]	0	0	0	0	0	0	0	0	0	0	0	0	0	0	0	0	0	0	0	0	0	0	0	0	0	0	0	0	0	0	0	0	0	0	0	0	0	0	0	0	0	0	0	0	0	0
		K00399	mcrA; methyl-coenzyme M reductase alpha subunit [EC:2.8.4.1]	0	0	0	0	0	0	0	0	0	0	0	0	0	0	0	0	0	0	0	0	0	0	0	0	0	0	0	0	0	0	0	0	0	0	0	0	0	0	0	0	0	0	0	0	0	0
		K00401	mcrB; methyl-coenzyme M reductase beta subunit [EC:2.8.4.1]	0	0	0	0	0	0	0	0	0	0	0	0	0	0	0	0	0	0	0	0	0	0	0	0	0	0	0	0	0	0	0	0	0	0	0	0	0	0	0	0	0	0	0	0	0	0
		K00402	mcrG; methyl-coenzyme M reductase gamma subunit [EC:2.8.4.1]	0	0	0	0	0	0	0	0	0	0	0	0	0	0	0	0	0	0	0	0	0	0	0	0	0	0	0	0	0	0	0	0	0	0	0	0	0	0	0	0	0	0	0	0	0	0
		K22480	hdrA1; heterodisulfide reductase subunit A1 [EC:1.8.7.3]	0	0	0	0	0	0	0	0	0	0	0	0	0	0	0	0	0	0	0	0	0	0	0	0	0	0	0	0	0	0	0	0	0	0	0	0	0	0	0	0	0	0	0	0	0	0
		K22481	hdrB1; heterodisulfide reductase subunit B1 [EC:1.8.7.3]	0	0	0	0	0	0	0	0	0	0	0	0	0	0	0	0	0	0	0	0	0	0	0	0	0	0	0	0	0	0	0	0	0	0	0	0	0	0	0	0	0	0	0	0	0	0
		K22482	hdrC1; heterodisulfide reductase subunit C1 [EC:1.8.7.3]	0	0	0	0	0	0	0	0	0	0	0	0	0	0	0	0	0	0	0	0	0	0	0	0	0	0	0	0	0	0	0	0	0	0	0	0	0	0	0	0	0	0	0	0	0	0
		K03388	hdrA2; heterodisulfide reductase subunit A2 [EC:1.8.7.3 1.8.98.4 1.8.98.5 1.8.98.6]	2	2	2	2	2	1	7	4	1	8	2	10	1	1	2	2	8	1	3	1	8	4	4	4	2	2	2	2	3	15	0	0	0	0	0	0	0	0	0	0	6	0	0	0	2	2
		K03389	hdrB2; heterodisulfide reductase subunit B2 [EC:1.8.7.3 1.8.98.4 1.8.98.5 1.8.98.6]	1	1	1	1	1	1	2	1	1	3	1	3	1	1	1	1	3	1	1	1	3	1	1	1	1	1	1	1	1	4	0	0	0	0	0	0	0	0	0	0	2	0	0	0	0	0
		K03390	hdrC2; heterodisulfide reductase subunit C2 [EC:1.8.7.3 1.8.98.4 1.8.98.5 1.8.98.6]	1	1	1	1	1	1	2	1	1	3	1	3	1	1	1	1	3	1	1	1	3	1	1	1	1	1	1	1	1	3	0	0	0	0	0	0	0	0	0	0	2	0	0	0	0	0
		K08264	hdrD; heterodisulfide reductase subunit D [EC:1.8.98.1]	0	0	0	0	0	0	0	0	0	0	0	0	0	0	0	0	0	0	0	0	0	0	0	0	0	0	0	0	0	0	0	0	0	0	0	0	0	0	0	0	0	0	0	0	0	0
		K08265	hdrE; heterodisulfide reductase subunit E [EC:1.8.98.1]	0	0	0	0	0	0	0	0	0	0	0	0	0	0	0	0	0	0	0	0	0	0	0	0	0	0	0	0	0	0	0	0	0	0	0	0	0	0	0	0	0	0	0	0	0	0
		K14126	mvhA, vhuA, vhcA; F420-non-reducing hydrogenase large subunit [EC:1.12.99.- 1.8.98.5]	1	1	1	1	1	1	1	1	1	1	1	1	1	1	1	1	1	1	1	1	1	1	1	1	1	1	1	2	2	1	0	0	0	0	0	0	0	0	0	0	1	0	0	0	0	0
		K14128	mvhG, vhuG, vhcG; F420-non-reducing hydrogenase small subunit [EC:1.12.99.- 1.8.98.5]	1	1	1	1	1	1	1	1	1	1	1	1	1	1	1	1	1	1	1	1	1	1	1	1	1	1	1	1	1	1	0	0	0	0	0	0	0	0	0	0	1	0	0	0	0	0
		K14127	mvhD, vhuD, vhcD; F420-non-reducing hydrogenase iron-sulfur subunit [EC:1.12.99.- 1.8.98.5 1.8.98.6]	2	2	2	2	2	1	2	2	1	3	2	3	1	1	2	2	3	1	2	1	3	2	2	2	2	2	2	2	2	4	0	0	0	0	0	0	0	0	0	0	2	0	0	0	0	0
		K22516	fdhA; formate dehydrogenase (coenzyme F420) alpha subunit [EC:1.17.98.3 1.8.98.6]	0	0	0	0	0	0	0	0	0	0	0	0	0	0	0	0	0	0	0	0	0	0	0	0	0	0	0	0	0	0	0	0	0	0	0	0	0	0	0	0	0	0	0	0	0	0
		K00125	fdhB; formate dehydrogenase (coenzyme F420) beta subunit [EC:1.17.98.3 1.8.98.6]	0	0	0	0	0	0	0	0	0	0	0	0	0	0	0	0	0	0	0	0	0	0	0	0	0	0	0	0	0	0	0	0	0	0	0	0	0	0	0	0	0	0	0	0	0	0
	Methanogenesis, CO2 => methane	K00200	fwdA, fmdA; formylmethanofuran dehydrogenase subunit A [EC:1.2.7.12]	0	0	0	0	0	0	0	0	0	0	0	0	0	0	0	0	0	0	0	0	0	0	0	0	0	0	0	0	0	0	0	0	0	0	0	0	0	0	0	0	0	0	0	0	0	0
		K00201	fwdB, fmdB; formylmethanofuran dehydrogenase subunit B [EC:1.2.7.12]	0	0	0	0	0	0	0	0	0	0	0	0	0	0	0	0	0	0	0	0	0	0	0	0	0	0	0	0	0	0	0	0	0	0	0	0	0	0	0	0	0	0	0	0	0	0
		K00202	fwdC, fmdC; formylmethanofuran dehydrogenase subunit C [EC:1.2.7.12]	0	0	0	0	0	0	0	0	0	0	0	0	0	0	0	0	0	0	0	0	0	0	0	0	0	0	0	0	0	0	0	0	0	0	0	0	0	0	0	0	0	0	0	0	0	0
		K00203	fwdD, fmdD; formylmethanofuran dehydrogenase subunit D [EC:1.2.7.12]	0	0	0	0	0	0	0	0	0	0	0	0	0	0	0	0	0	0	0	0	0	0	0	0	0	0	0	0	0	0	0	0	0	0	0	0	0	0	0	0	0	0	0	0	0	0
		K11261	fwdE, fmdE; formylmethanofuran dehydrogenase subunit E [EC:1.2.7.12]	0	0	0	0	0	0	0	0	0	0	0	0	0	0	0	0	0	0	0	0	0	0	0	0	0	0	0	0	0	0	0	0	0	0	0	0	0	0	0	0	0	0	0	0	0	0
		K00205	fwdF, fmdF; 4Fe-4S ferredoxin	0	0	0	0	0	0	0	0	0	0	0	0	0	0	0	0	0	0	0	0	0	0	0	0	0	0	0	0	0	0	0	0	0	0	0	0	0	0	0	0	0	0	0	0	0	0
		K11260	fwdG; 4Fe-4S ferredoxin	0	0	0	0	0	0	0	0	0	0	0	0	0	0	0	0	0	0	0	0	0	0	0	0	0	0	0	0	0	0	0	0	0	0	0	0	0	0	0	0	0	0	0	0	0	0
		K00204	fwdH; 4Fe-4S ferredoxin	0	0	0	0	0	0	0	0	0	0	0	0	0	0	0	0	0	0	0	0	0	0	0	0	0	0	0	0	0	0	0	0	0	0	0	0	0	0	0	0	0	0	0	0	0	0
		K00672	ftr; formylmethanofuran--tetrahydromethanopterin N-formyltransferase [EC:2.3.1.101]	0	0	0	0	0	0	0	0	0	0	0	0	0	0	0	0	0	0	0	0	0	0	0	0	0	0	0	0	0	0	0	0	0	0	0	0	0	0	0	0	0	0	0	0	0	0
		K01499	mch; methenyltetrahydromethanopterin cyclohydrolase [EC:3.5.4.27]	0	0	0	0	0	0	0	0	0	0	0	0	0	0	0	0	0	0	0	0	0	0	0	0	0	0	0	0	0	0	0	0	0	0	0	0	0	0	0	0	0	0	0	0	0	0
		K00319	mtd; methylenetetrahydromethanopterin dehydrogenase [EC:1.5.98.1]	0	0	0	0	0	0	0	0	0	0	0	0	0	0	0	0	0	0	0	0	0	0	0	0	0	0	0	0	0	0	0	0	0	0	0	0	0	0	0	0	0	0	0	0	0	0
		K13942	hmd; 5,10-methenyltetrahydromethanopterin hydrogenase [EC:1.12.98.2]	0	0	0	0	0	0	0	0	0	0	0	0	0	0	0	0	0	0	0	0	0	0	0	0	0	0	0	0	0	0	0	0	0	0	0	0	0	0	0	0	0	0	0	0	0	0
		K00320	mer; 5,10-methylenetetrahydromethanopterin reductase [EC:1.5.98.2]	0	0	0	0	0	0	0	0	0	0	0	0	0	0	0	0	0	0	0	0	0	0	0	0	0	0	0	0	0	0	0	0	0	0	0	0	0	0	0	0	0	0	0	0	0	0
		K00577	mtrA; tetrahydromethanopterin S-methyltransferase subunit A [EC:2.1.1.86]	0	0	0	0	0	0	0	0	0	0	0	0	0	0	0	0	0	0	0	0	0	0	0	0	0	0	0	0	0	0	0	0	0	0	0	0	0	0	0	0	0	0	0	0	0	0
		K00578	mtrB; tetrahydromethanopterin S-methyltransferase subunit B [EC:2.1.1.86]	0	0	0	0	0	0	0	0	0	0	0	0	0	0	0	0	0	0	0	0	0	0	0	0	0	0	0	0	0	0	0	0	0	0	0	0	0	0	0	0	0	0	0	0	0	0
		K00579	mtrC; tetrahydromethanopterin S-methyltransferase subunit C [EC:2.1.1.86]	0	0	0	0	0	0	0	0	0	0	0	0	0	0	0	0	0	0	0	0	0	0	0	0	0	0	0	0	0	0	0	0	0	0	0	0	0	0	0	0	0	0	0	0	0	0
		K00580	mtrD; tetrahydromethanopterin S-methyltransferase subunit D [EC:2.1.1.86]	0	0	0	0	0	0	0	0	0	0	0	0	0	0	0	0	0	0	0	0	0	0	0	0	0	0	0	0	0	0	0	0	0	0	0	0	0	0	0	0	0	0	0	0	0	0
		K00581	mtrE; tetrahydromethanopterin S-methyltransferase subunit E [EC:2.1.1.86]	0	0	0	0	0	0	0	0	0	0	0	0	0	0	0	0	0	0	0	0	0	0	0	0	0	0	0	0	0	0	0	0	0	0	0	0	0	0	0	0	0	0	0	0	0	0
		K00582	mtrF; tetrahydromethanopterin S-methyltransferase subunit F [EC:2.1.1.86]	0	0	0	0	0	0	0	0	0	0	0	0	0	0	0	0	0	0	0	0	0	0	0	0	0	0	0	0	0	0	0	0	0	0	0	0	0	0	0	0	0	0	0	0	0	0
		K00583	mtrG; tetrahydromethanopterin S-methyltransferase subunit G [EC:2.1.1.86]	0	0	0	0	0	0	0	0	0	0	0	0	0	0	0	0	0	0	0	0	0	0	0	0	0	0	0	0	0	0	0	0	0	0	0	0	0	0	0	0	0	0	0	0	0	0
		K00584	mtrH; tetrahydromethanopterin S-methyltransferase subunit H [EC:2.1.1.86]	0	0	0	0	0	0	0	0	0	0	0	0	0	0	0	0	0	0	0	0	0	0	0	0	0	0	0	0	0	0	0	0	0	0	0	0	0	0	0	0	0	0	0	0	0	0
		K00399	mcrA; methyl-coenzyme M reductase alpha subunit [EC:2.8.4.1]	0	0	0	0	0	0	0	0	0	0	0	0	0	0	0	0	0	0	0	0	0	0	0	0	0	0	0	0	0	0	0	0	0	0	0	0	0	0	0	0	0	0	0	0	0	0
		K00401	mcrB; methyl-coenzyme M reductase beta subunit [EC:2.8.4.1]	0	0	0	0	0	0	0	0	0	0	0	0	0	0	0	0	0	0	0	0	0	0	0	0	0	0	0	0	0	0	0	0	0	0	0	0	0	0	0	0	0	0	0	0	0	0
		K00402	mcrG; methyl-coenzyme M reductase gamma subunit [EC:2.8.4.1]	0	0	0	0	0	0	0	0	0	0	0	0	0	0	0	0	0	0	0	0	0	0	0	0	0	0	0	0	0	0	0	0	0	0	0	0	0	0	0	0	0	0	0	0	0	0
		K22480	hdrA1; heterodisulfide reductase subunit A1 [EC:1.8.7.3]	0	0	0	0	0	0	0	0	0	0	0	0	0	0	0	0	0	0	0	0	0	0	0	0	0	0	0	0	0	0	0	0	0	0	0	0	0	0	0	0	0	0	0	0	0	0
		K22481	hdrB1; heterodisulfide reductase subunit B1 [EC:1.8.7.3]	0	0	0	0	0	0	0	0	0	0	0	0	0	0	0	0	0	0	0	0	0	0	0	0	0	0	0	0	0	0	0	0	0	0	0	0	0	0	0	0	0	0	0	0	0	0
		K22482	hdrC1; heterodisulfide reductase subunit C1 [EC:1.8.7.3]	0	0	0	0	0	0	0	0	0	0	0	0	0	0	0	0	0	0	0	0	0	0	0	0	0	0	0	0	0	0	0	0	0	0	0	0	0	0	0	0	0	0	0	0	0	0
		K03388	hdrA2; heterodisulfide reductase subunit A2 [EC:1.8.7.3 1.8.98.4 1.8.98.5 1.8.98.6]	2	2	2	2	2	1	7	4	1	8	2	10	1	1	2	2	8	1	3	1	8	4	4	4	2	2	2	2	3	15	0	0	0	0	0	0	0	0	0	0	6	0	0	0	2	2
		K03389	hdrB2; heterodisulfide reductase subunit B2 [EC:1.8.7.3 1.8.98.4 1.8.98.5 1.8.98.6]	1	1	1	1	1	1	2	1	1	3	1	3	1	1	1	1	3	1	1	1	3	1	1	1	1	1	1	1	1	4	0	0	0	0	0	0	0	0	0	0	2	0	0	0	0	0
		K03390	hdrC2; heterodisulfide reductase subunit C2 [EC:1.8.7.3 1.8.98.4 1.8.98.5 1.8.98.6]	1	1	1	1	1	1	2	1	1	3	1	3	1	1	1	1	3	1	1	1	3	1	1	1	1	1	1	1	1	3	0	0	0	0	0	0	0	0	0	0	2	0	0	0	0	0
		K08264	hdrD; heterodisulfide reductase subunit D [EC:1.8.98.1]	0	0	0	0	0	0	0	0	0	0	0	0	0	0	0	0	0	0	0	0	0	0	0	0	0	0	0	0	0	0	0	0	0	0	0	0	0	0	0	0	0	0	0	0	0	0
		K08265	hdrE; heterodisulfide reductase subunit E [EC:1.8.98.1]	0	0	0	0	0	0	0	0	0	0	0	0	0	0	0	0	0	0	0	0	0	0	0	0	0	0	0	0	0	0	0	0	0	0	0	0	0	0	0	0	0	0	0	0	0	0
		K14126	mvhA, vhuA, vhcA; F420-non-reducing hydrogenase large subunit [EC:1.12.99.- 1.8.98.5]	1	1	1	1	1	1	1	1	1	1	1	1	1	1	1	1	1	1	1	1	1	1	1	1	1	1	1	2	2	1	0	0	0	0	0	0	0	0	0	0	1	0	0	0	0	0
		K14128	mvhG, vhuG, vhcG; F420-non-reducing hydrogenase small subunit [EC:1.12.99.- 1.8.98.5]	1	1	1	1	1	1	1	1	1	1	1	1	1	1	1	1	1	1	1	1	1	1	1	1	1	1	1	1	1	1	0	0	0	0	0	0	0	0	0	0	1	0	0	0	0	0
		K14127	mvhD, vhuD, vhcD; F420-non-reducing hydrogenase iron-sulfur subunit [EC:1.12.99.- 1.8.98.5 1.8.98.6]	2	2	2	2	2	1	2	2	1	3	2	3	1	1	2	2	3	1	2	1	3	2	2	2	2	2	2	2	2	4	0	0	0	0	0	0	0	0	0	0	2	0	0	0	0	0
		K22516	fdhA; formate dehydrogenase (coenzyme F420) alpha subunit [EC:1.17.98.3 1.8.98.6]	0	0	0	0	0	0	0	0	0	0	0	0	0	0	0	0	0	0	0	0	0	0	0	0	0	0	0	0	0	0	0	0	0	0	0	0	0	0	0	0	0	0	0	0	0	0
		K00125	fdhB; formate dehydrogenase (coenzyme F420) beta subunit [EC:1.17.98.3 1.8.98.6]	0	0	0	0	0	0	0	0	0	0	0	0	0	0	0	0	0	0	0	0	0	0	0	0	0	0	0	0	0	0	0	0	0	0	0	0	0	0	0	0	0	0	0	0	0	0
	Methanogenesis, methylamine -> methane	K14082	mtbA; [methyl-Co(III) methylamine-specific corrinoid	0	0	0	0	0	0	0	0	0	0	0	0	0	0	0	0	0	0	0	0	0	0	0	0	0	0	0	0	0	0	0	0	0	0	0	0	0	0	0	0	0	0	0	0	0	0
		K16177	mtmC; monomethylamine corrinoid protein	0	0	0	0	0	0	0	0	0	0	0	0	0	0	0	0	0	0	0	0	0	0	0	0	0	0	0	0	0	0	0	0	0	0	0	0	0	0	0	0	0	0	0	0	0	0
		K16176	mtmB; methylamine-corrinoid protein Co-methyltransferase (non-essential)	0	0	0	0	0	0	0	0	0	0	0	0	0	0	0	0	0	0	0	0	0	0	0	0	0	0	0	0	0	0	0	0	0	0	0	0	0	0	0	0	0	0	0	0	0	0
		K00399	mcrA; methyl-coenzyme M reductase alpha subunit [EC:2.8.4.1]	0	0	0	0	0	0	0	0	0	0	0	0	0	0	0	0	0	0	0	0	0	0	0	0	0	0	0	0	0	0	0	0	0	0	0	0	0	0	0	0	0	0	0	0	0	0
		K00401	mcrB; methyl-coenzyme M reductase beta subunit [EC:2.8.4.1]	0	0	0	0	0	0	0	0	0	0	0	0	0	0	0	0	0	0	0	0	0	0	0	0	0	0	0	0	0	0	0	0	0	0	0	0	0	0	0	0	0	0	0	0	0	0
		K00402	mcrG; methyl-coenzyme M reductase gamma subunit [EC:2.8.4.1]	0	0	0	0	0	0	0	0	0	0	0	0	0	0	0	0	0	0	0	0	0	0	0	0	0	0	0	0	0	0	0	0	0	0	0	0	0	0	0	0	0	0	0	0	0	0
	Methanogenesis, dimethylamine -> methane	K14082	mtbA; [methyl-Co(III) methylamine-specific corrinoid protein]:coenzyme M methyltransferase [EC:2.1.1.247]	0	0	0	0	0	0	0	0	0	0	0	0	0	0	0	0	0	0	0	0	0	0	0	0	0	0	0	0	0	0	0	0	0	0	0	0	0	0	0	0	0	0	0	0	0	0
		K16179	mtbC; dimethylamine corrinoid protein	0	0	0	0	0	0	0	0	0	0	0	0	0	0	0	0	0	0	0	0	0	0	0	0	0	0	0	0	0	0	0	0	0	0	0	0	0	0	0	0	0	0	0	0	0	0
		K16178	mtbB; dimethylamine corrinoid protein Co-methyltransferase (non-essential)	0	0	0	0	0	0	0	0	0	0	0	0	0	0	0	0	0	0	0	0	0	0	0	0	0	0	0	0	0	0	0	0	0	0	0	0	0	0	0	0	0	0	0	0	0	0
		K00399	mcrA; methyl-coenzyme M reductase alpha subunit [EC:2.8.4.1]	0	0	0	0	0	0	0	0	0	0	0	0	0	0	0	0	0	0	0	0	0	0	0	0	0	0	0	0	0	0	0	0	0	0	0	0	0	0	0	0	0	0	0	0	0	0
		K00401	mcrB; methyl-coenzyme M reductase beta subunit [EC:2.8.4.1]	0	0	0	0	0	0	0	0	0	0	0	0	0	0	0	0	0	0	0	0	0	0	0	0	0	0	0	0	0	0	0	0	0	0	0	0	0	0	0	0	0	0	0	0	0	0
		K00402	mcrG; methyl-coenzyme M reductase gamma subunit [EC:2.8.4.1]	0	0	0	0	0	0	0	0	0	0	0	0	0	0	0	0	0	0	0	0	0	0	0	0	0	0	0	0	0	0	0	0	0	0	0	0	0	0	0	0	0	0	0	0	0	0
	Methanogenesis, trimethylamine -> methane	K14082	mtbA; [methyl-Co(III) methylamine-specific corrinoid protein]:coenzyme M methyltransferase [EC:2.1.1.247]	0	0	0	0	0	0	0	0	0	0	0	0	0	0	0	0	0	0	0	0	0	0	0	0	0	0	0	0	0	0	0	0	0	0	0	0	0	0	0	0	0	0	0	0	0	0
		K14084	mttC; trimethylamine corrinoid protein	0	0	0	0	0	0	0	0	0	0	0	0	0	0	0	0	0	0	0	0	0	0	0	0	0	0	0	0	0	0	0	0	0	0	0	0	0	0	0	0	0	0	0	0	0	0
		K14083	mttB; trimethylamine methyltransferase (non-essential)	1	1	1	1	1	1	1	1	1	1	1	1	1	1	1	1	1	1	1	1	1	0	0	0	1	2	1	2	1	1	0	0	0	0	0	0	0	0	0	0	1	0	0	0	1	1
		K00399	mcrA; methyl-coenzyme M reductase alpha subunit [EC:2.8.4.1]	0	0	0	0	0	0	0	0	0	0	0	0	0	0	0	0	0	0	0	0	0	0	0	0	0	0	0	0	0	0	0	0	0	0	0	0	0	0	0	0	0	0	0	0	0	0
		K00401	mcrB; methyl-coenzyme M reductase beta subunit [EC:2.8.4.1]	0	0	0	0	0	0	0	0	0	0	0	0	0	0	0	0	0	0	0	0	0	0	0	0	0	0	0	0	0	0	0	0	0	0	0	0	0	0	0	0	0	0	0	0	0	0
		K00402	mcrG; methyl-coenzyme M reductase gamma subunit [EC:2.8.4.1]	0	0	0	0	0	0	0	0	0	0	0	0	0	0	0	0	0	0	0	0	0	0	0	0	0	0	0	0	0	0	0	0	0	0	0	0	0	0	0	0	0	0	0	0	0	0
	Methane oxidation, methane -> methanol	K16157	mmoX; methane monooxygenase component A alpha chain [EC:1.14.13.25]	0	0	0	0	0	0	0	0	0	0	0	0	0	0	0	0	0	0	0	0	0	0	0	0	0	0	0	0	0	0	0	0	0	0	0	0	0	0	0	0	0	0	0	0	0	0
		K16158	mmoY; methane monooxygenase component A beta chain [EC:1.14.13.25]	0	0	0	0	0	0	0	0	0	0	0	0	0	0	0	0	0	0	0	0	0	0	0	0	0	0	0	0	0	0	0	0	0	0	0	0	0	0	0	0	0	0	0	0	0	0
		K16159	mmoZ; methane monooxygenase component A gamma chain [EC:1.14.13.25]	0	0	0	0	0	0	0	0	0	0	0	0	0	0	0	0	0	0	0	0	0	0	0	0	0	0	0	0	0	0	0	0	0	0	0	0	0	0	0	0	0	0	0	0	0	0
		K16160	mmoB; methane monooxygenase regulatory protein B	0	0	0	0	0	0	0	0	0	0	0	0	0	0	0	0	0	0	0	0	0	0	0	0	0	0	0	0	0	0	0	0	0	0	0	0	0	0	0	0	0	0	0	0	0	0
		K16161	mmoC; methane monooxygenase component C [EC:1.14.13.25]	0	0	0	0	0	0	0	0	0	0	0	0	0	0	0	0	0	0	0	0	0	0	0	0	0	0	0	0	0	0	0	0	0	0	0	0	0	0	0	0	0	0	0	0	0	0
		K16162	mmoD; methane monooxygenase component D	0	0	0	0	0	0	0	0	0	0	0	0	0	0	0	0	0	0	0	0	0	0	0	0	0	0	0	0	0	0	0	0	0	0	0	0	0	0	0	0	0	0	0	0	0	0
		K10944	pmoA-amoA; methane/ammonia monooxygenase subunit A [EC:1.14.18.3 1.14.99.39]	0	0	0	0	0	0	0	0	0	0	0	0	0	0	0	0	0	0	0	0	0	0	0	0	0	0	0	0	0	0	0	0	0	0	0	0	0	0	0	0	0	0	0	0	0	0
		K10945	pmoB-amoB; methane/ammonia monooxygenase subunit B	0	0	0	0	0	0	0	0	0	0	0	0	0	0	0	0	0	0	0	0	0	0	0	0	0	0	0	0	0	0	0	0	0	0	0	0	0	0	0	0	0	0	0	0	0	0
		K10946	pmoC-amoC; methane/ammonia monooxygenase subunit C	0	0	0	0	0	0	0	0	0	0	0	0	0	0	0	0	0	0	0	0	0	0	0	0	0	0	0	0	0	0	0	0	0	0	0	0	0	0	0	0	0	0	0	0	0	0
	Methane oxidation, methanol -> Formaldehyde	K14028	mdh1, mxaF; methanol dehydrogenase (cytochrome c) subunit 1 [EC:1.1.2.7]	0	0	0	0	0	0	0	0	0	0	0	0	0	0	0	0	0	0	0	0	0	0	0	0	0	0	0	0	0	0	0	0	0	0	0	0	0	0	0	0	0	0	0	0	0	0
		K14029	mdh2, mxaI; methanol dehydrogenase (cytochrome c) subunit 2 [EC:1.1.2.7]	0	0	0	0	0	0	0	0	0	0	0	0	0	0	0	0	0	0	0	0	0	0	0	0	0	0	0	0	0	0	0	0	0	0	0	0	0	0	0	0	0	0	0	0	0	0
		K23995	xoxF; lanthanide-dependent methanol dehydrogenase [EC:1.1.2.10]	0	0	0	0	0	0	0	0	0	0	0	0	0	0	0	0	0	0	0	0	0	0	0	0	0	0	0	0	0	0	0	0	0	0	0	0	0	0	0	0	0	0	0	0	0	0
Fermentation	Mixed acid: lactate (Pyruvate to Lactate)	K00016	LDH; L-lactate dehydrogenase	0	0	0	0	0	0	0	0	0	0	0	0	0	0	0	0	0	0	0	0	0	0	0	0	0	0	0	0	0	0	0	0	0	0	0	0	0	0	0	0	0	0	0	0	0	0
	Mixed acid: formate	K00656	E2.3.1.54, pflD; formate C-acetyltransferase [EC:2.3.1.54]	0	0	0	0	0	0	0	0	0	0	0	0	0	0	0	0	0	0	0	0	0	0	0	0	0	0	0	0	0	0	0	0	0	0	0	0	0	0	0	0	0	0	0	0	0	0
	Mixed acid: formate to CO2 & H2	K00122	FDH; formate dehydrogenase [EC:1.17.1.9]	0	0	0	0	0	0	0	0	0	0	0	0	0	0	0	0	0	0	0	0	0	0	0	0	0	0	0	0	0	0	0	0	0	1	1	0	1	0	0	0	0	0	0	0	0	0
		K00123	fdoG, fdhF, fdwA; formate dehydrogenase major subunit [EC:1.17.1.9]	1	1	1	1	1	1	1	1	1	1	1	1	1	1	1	1	1	1	1	1	1	1	1	1	2	0	1	1	1	2	0	0	0	0	0	0	0	1	0	0	1	0	0	1	0	0
		K00124	fdoH, fdsB; formate dehydrogenase iron-sulfur subunit	0	0	0	0	0	0	0	0	0	0	0	0	0	0	0	0	0	0	0	0	0	0	0	0	0	0	0	0	0	0	1	0	0	0	0	0	0	0	0	0	0	0	0	1	1	1
		K00125	fdhB; formate dehydrogenase (coenzyme F420) beta subunit [EC:1.17.98.3 1.8.98.6]	0	0	0	0	0	0	0	0	0	0	0	0	0	0	0	0	0	0	0	0	0	0	0	0	0	0	0	0	0	0	0	0	0	0	0	0	0	0	0	0	0	0	0	0	0	0
		K00126	fdsD; formate dehydrogenase subunit delta [EC:1.17.1.9]	0	0	0	0	0	0	0	0	0	0	0	0	0	0	0	0	0	0	0	0	0	0	0	0	0	0	0	0	0	0	0	0	0	0	0	0	0	0	0	0	0	0	0	0	0	0
		K00127	fdoI, fdsG; formate dehydrogenase subunit gamma	0	0	0	0	0	0	0	0	0	0	0	0	0	0	0	0	0	0	0	0	0	0	0	0	0	0	0	0	0	0	0	0	0	0	0	0	0	0	0	0	0	0	0	0	0	1
		K22515	fdwB; formate dehydrogenase beta subunit [EC:1.17.1.9]	0	0	0	0	0	0	0	0	0	0	0	0	0	0	0	0	0	0	0	0	0	0	0	0	0	0	0	0	0	0	0	0	0	0	0	0	0	0	0	0	0	0	0	0	0	0
		K22516	fdhA; formate dehydrogenase (coenzyme F420) alpha subunit [EC:1.17.98.3 1.8.98.6]	0	0	0	0	0	0	0	0	0	0	0	0	0	0	0	0	0	0	0	0	0	0	0	0	0	0	0	0	0	0	0	0	0	0	0	0	0	0	0	0	0	0	0	0	0	0
		K00125	fdhB; formate dehydrogenase (coenzyme F420) beta subunit [EC:1.17.98.3 1.8.98.6]	0	0	0	0	0	0	0	0	0	0	0	0	0	0	0	0	0	0	0	0	0	0	0	0	0	0	0	0	0	0	0	0	0	0	0	0	0	0	0	0	0	0	0	0	0	0
	Mixed acid: acetate	K00156	poxB; pyruvate dehydrogenase (quinone) [EC:1.2.5.1]	0	0	0	0	0	0	0	0	0	0	0	0	0	0	0	0	0	0	0	0	0	0	0	0	0	0	0	0	0	0	0	0	0	0	0	0	0	0	0	0	0	0	0	0	0	0
		K00158	E1.2.3.3, poxL; pyruvate oxidase [EC:1.2.3.3]	0	0	0	0	0	0	0	0	0	0	0	0	0	0	0	0	0	0	0	0	0	0	0	0	0	0	0	0	0	2	0	0	0	0	0	0	0	0	0	0	0	0	0	0	0	0
		K01512	acyP; acylphosphatase [EC:3.6.1.7]	1	1	1	1	1	1	1	1	1	1	1	1	1	1	1	1	1	1	1	1	1	1	1	1	1	1	2	1	1	1	1	1	1	1	1	1	1	1	0	1	1	1	1	1	1	1
		K00467	lactate 2-monooxygenase [EC:1.13.12.4]	0	0	0	0	0	0	0	0	0	0	0	0	0	0	0	0	0	0	0	0	0	0	0	0	0	0	0	0	0	0	0	0	0	0	0	0	0	0	0	0	0	0	0	0	0	0
		K01067	lactate 2-monooxygenase [EC:1.13.12.4]	0	0	0	0	0	0	0	0	0	0	0	0	0	0	0	0	0	0	0	0	0	0	0	0	0	0	0	0	0	0	0	0	0	0	0	0	0	0	0	0	0	0	0	0	0	0
		K04020	eutD; phosphotransacetylase	0	0	0	0	0	0	0	0	0	0	0	0	0	0	0	0	0	0	0	0	0	0	0	0	0	0	0	0	0	0	0	0	0	0	0	0	0	0	0	0	0	0	0	0	0	0
		K13788	pta; phosphate acetyltransferase	0	0	0	0	0	0	0	0	0	0	0	0	0	0	0	0	0	0	0	0	0	0	0	0	0	0	0	0	0	0	0	0	0	0	0	0	0	0	0	0	0	0	0	0	0	0
		K00625	E2.3.1.8, pta; phosphate acetyltransferase [EC:2.3.1.8]	0	0	0	0	0	0	0	0	0	0	0	0	0	0	0	0	0	0	0	0	0	1	1	1	0	0	0	0	0	0	1	1	1	0	0	1	0	1	0	1	0	2	1	1	1	1
		K01512	acyP; acylphosphatase [EC:3.6.1.7]	1	1	1	1	1	1	1	1	1	1	1	1	1	1	1	1	1	1	1	1	1	1	1	1	1	1	2	1	1	1	1	1	1	1	1	1	1	1	0	1	1	1	1	1	1	1
	Mixed acid: ethanol, acetate to acetylaldehyde	K00128	aldehyde dehydrogenase (NAD+)	0	0	0	0	0	0	0	0	0	0	0	0	1	0	0	0	0	0	0	0	0	0	0	0	0	0	0	0	0	0	1	1	0	1	1	2	1	1	1	1	0	1	1	1	1	0
		K14085	aldehyde dehydrogenase (NAD+)	0	0	0	0	0	0	0	0	0	0	0	0	0	0	0	0	0	0	0	0	0	0	0	0	0	0	0	0	0	0	0	0	0	0	0	0	0	0	0	0	0	0	0	0	0	0
		K00149	aldehyde dehydrogenase (NAD+)	0	0	0	0	0	0	0	0	0	0	0	0	0	0	0	0	0	0	0	0	0	0	0	0	0	0	0	0	0	0	0	0	0	0	0	0	0	0	0	0	0	0	0	0	0	0
		K00129	aldehyde dehydrogenase (NAD(P)+)	0	0	0	0	0	0	0	0	0	0	0	0	0	0	0	0	0	0	0	0	0	0	0	0	0	0	0	0	0	0	0	0	0	0	0	0	0	0	0	0	0	0	0	0	0	0
		K00138	aldB; aldehyde dehydrogenase	0	0	0	0	0	0	0	0	0	0	0	0	0	0	0	0	0	0	0	0	0	0	0	0	0	0	0	0	0	0	0	0	0	0	0	0	0	0	0	0	0	0	0	0	0	0
	Mixed acid: ethanol, Acetyl-CoA to acetylaldehyde (reversible)	K00132	acetaldehyde dehydrogenase (acetylating) [EC:1.2.1.10]	0	0	0	0	0	0	0	0	0	0	0	0	0	0	0	0	0	0	0	0	0	0	0	0	0	0	0	0	0	0	0	0	0	0	0	0	0	0	0	0	0	0	0	0	0	0
		K04021	aldehyde dehydrogenase	0	0	0	0	0	0	0	0	0	0	0	0	0	0	0	0	0	0	0	0	0	0	0	0	0	0	0	0	0	0	0	0	0	0	0	0	0	0	0	0	0	0	0	0	0	0
		K04072	acetaldehyde dehydrogenase / alcohol dehydrogenase [EC:1.2.1.10 1.1.1.1]	0	0	0	0	0	0	0	0	0	0	0	0	0	0	0	0	0	0	0	0	0	0	0	0	0	0	0	0	0	0	0	0	0	0	0	0	0	0	0	0	0	0	0	0	0	0
		K04073	acetaldehyde dehydrogenase [EC:1.2.1.10]	0	0	0	0	0	0	0	0	0	0	0	0	0	0	0	0	0	0	0	0	0	0	0	0	0	0	0	0	0	0	0	0	0	0	0	0	0	0	0	0	0	0	0	0	0	0
		K18366	acetaldehyde/propanal dehydrogenase [EC:1.2.1.10 1.2.1.87]	0	0	0	0	0	0	0	0	0	0	0	0	0	0	0	0	0	0	0	0	0	0	0	0	0	0	0	0	0	0	0	0	0	0	0	0	0	0	0	0	0	0	0	0	0	0
	Mixed acid: ethanol, acetylaldehyde to ethanol	K13951	alcohol dehydrogenase	0	0	0	0	0	0	0	0	0	0	0	0	0	0	0	0	0	0	0	0	0	0	0	0	0	0	0	0	0	0	0	0	0	0	0	0	0	0	0	0	0	0	0	0	0	0
		K13980	alcohol dehydrogenase	0	0	0	0	0	0	0	0	0	0	0	0	0	0	0	0	0	0	0	0	0	0	0	0	0	0	0	0	0	0	0	0	0	0	0	0	0	0	0	0	0	0	0	0	0	0
		K13952	alcohol dehydrogenase	0	0	0	0	0	0	0	0	0	0	0	0	0	0	0	0	0	0	0	0	0	0	0	0	0	0	0	0	0	0	0	0	0	0	0	0	0	0	0	0	0	0	0	0	0	0
		K13953	alcohol dehydrogenase	0	0	0	0	0	0	0	0	0	1	0	1	0	0	0	0	1	0	0	0	1	0	0	0	0	0	0	0	0	0	0	0	1	0	0	1	1	0	0	0	0	0	0	0	1	0
		K13954	alcohol dehydrogenase	0	0	0	0	0	0	0	0	0	0	0	0	0	0	0	0	0	0	0	0	0	0	0	0	0	0	0	0	0	0	0	0	0	0	0	0	0	0	0	0	0	0	0	0	0	0
		K00001	alcohol dehydrogenase	0	0	0	0	0	0	0	0	0	0	0	0	0	0	0	0	0	0	0	0	0	0	0	0	0	0	0	0	0	0	0	0	0	0	0	0	0	0	0	0	0	0	0	0	0	0
		K00121	alcohol dehydrogenase	0	0	0	0	0	0	0	0	0	0	0	0	0	0	0	0	0	0	0	0	0	0	0	0	0	0	0	0	0	0	0	0	0	0	0	0	0	0	0	0	0	0	0	0	0	0
		K04072	alcohol dehydrogenase	0	0	0	0	0	0	0	0	0	0	0	0	0	0	0	0	0	0	0	0	0	0	0	0	0	0	0	0	0	0	0	0	0	0	0	0	0	0	0	0	0	0	0	0	0	0
		K18857	alcohol dehydrogenase	0	0	0	0	0	0	0	0	0	0	0	0	0	0	0	0	0	0	0	0	0	0	0	0	0	0	0	0	0	0	0	0	0	0	0	0	0	0	0	0	0	0	0	0	0	0
		K14028	mdh1, mxaF; methanol dehydrogenase (cytochrome c) subunit 1 [EC:1.1.2.7]	0	0	0	0	0	0	0	0	0	0	0	0	0	0	0	0	0	0	0	0	0	0	0	0	0	0	0	0	0	0	0	0	0	0	0	0	0	0	0	0	0	0	0	0	0	0
		K14029	mdh2, mxaI; methanol dehydrogenase (cytochrome c) subunit 2 [EC:1.1.2.7]	0	0	0	0	0	0	0	0	0	0	0	0	0	0	0	0	0	0	0	0	0	0	0	0	0	0	0	0	0	0	0	0	0	0	0	0	0	0	0	0	0	0	0	0	0	0
		K00114	exaA; alcohol dehydrogenase (cytochrome c)	0	0	0	0	0	0	0	0	0	0	0	0	0	0	0	0	0	0	0	0	0	0	0	0	0	0	0	0	0	0	0	0	0	0	0	0	0	0	0	0	0	0	0	0	0	0
		K00002	adh; alcohol dehydrogenase (NADP+)	0	0	0	0	0	0	0	0	0	0	0	0	0	0	0	0	0	0	0	0	0	0	0	0	0	0	0	0	0	0	0	0	0	0	0	0	0	0	0	0	0	0	0	0	0	0
		K04022	eutG; alcohol dehydrogenase	0	0	0	0	0	0	0	0	0	0	0	0	0	0	0	0	0	0	0	0	0	0	0	0	0	0	0	0	0	0	0	0	0	0	0	0	0	0	0	0	0	0	0	0	0	0
	Mixed acid: succinate (phosphoenolpyruvate to succinate via oxaloacetate, malate & fumarate)	K01595	ppc; phosphoenolpyruvate carboxylase [EC:4.1.1.31]	0	0	0	0	0	0	0	0	0	0	0	0	0	0	0	0	0	0	0	0	0	0	0	0	0	0	0	0	0	0	0	0	0	0	0	0	0	0	2	0	0	0	0	0	0	0
		K01596	pckA; phosphoenolpyruvate carboxykinase (GTP)	0	0	0	0	0	0	0	0	0	0	0	0	0	0	0	0	0	0	0	0	0	0	0	0	0	0	0	0	0	0	1	2	1	0	0	1	0	2	0	1	0	1	1	1	1	1
		K20370	PEPCK; phosphoenolpyruvate carboxykinase (diphosphate)	0	0	0	0	0	0	0	0	0	0	0	0	0	0	0	0	0	0	0	0	0	0	0	0	0	0	0	0	0	0	0	0	0	0	0	0	0	0	0	0	0	0	0	0	0	0
		K01610	pckA; phosphoenolpyruvate carboxykinase (ATP)	1	1	1	1	1	1	1	1	1	1	1	2	1	1	1	1	1	1	1	1	1	1	1	1	1	1	1	1	1	2	0	0	0	0	0	0	0	0	1	0	1	0	0	0	0	0
		K00025	MDH1; malate dehydrogenase [EC:1.1.1.37]	0	0	0	0	0	0	0	0	0	0	0	0	0	0	0	0	0	0	0	0	0	0	0	0	0	0	0	0	0	0	0	0	0	0	0	0	0	0	0	0	0	0	0	0	0	0
		K00026	MDH2; malate dehydrogenase [EC:1.1.1.37]	0	0	0	0	0	0	0	0	0	0	0	0	0	0	0	0	0	0	0	0	0	0	0	0	0	0	0	0	0	0	0	0	0	0	0	0	0	0	0	0	0	0	0	0	0	0
		K00024	mdh; malate dehydrogenase	0	0	0	0	0	0	0	0	0	0	0	0	0	0	0	0	0	0	0	0	0	1	1	1	0	0	0	0	0	0	1	1	1	1	1	1	1	1	1	1	0	1	1	1	1	1
		K00051	malate dehydrogenase (NADP+)	0	0	0	0	0	0	0	0	0	0	0	0	0	0	0	0	0	0	0	0	0	0	0	0	0	0	0	0	0	0	0	0	0	0	0	0	0	0	0	0	0	0	0	0	0	0
		K00116	mqo; malate dehydrogenase (quinone)	0	0	0	0	0	0	0	0	0	0	0	0	0	0	0	0	0	0	0	0	0	0	0	0	0	0	0	0	0	0	0	0	0	0	0	0	0	0	0	0	0	0	0	0	0	0
		K01676	E4.2.1.2A, fumA, fumB; fumarate hydratase, class I [EC:4.2.1.2]	1	1	1	1	1	1	1	1	1	1	1	2	1	1	1	1	1	1	1	1	1	1	1	1	1	1	1	1	1	1	0	0	0	0	0	0	0	0	0	0	0	0	0	0	0	0
		K01679	E4.2.1.2B, fumC, FH; fumarate hydratase, class II [EC:4.2.1.2]	0	0	0	0	0	0	0	0	0	0	0	0	0	0	0	0	0	0	0	0	0	0	0	0	0	0	0	0	0	0	1	1	1	0	0	1	0	2	0	1	0	1	1	1	1	0
		K01677	E4.2.1.2AA, fumA; fumarate hydratase subunit alpha [EC:4.2.1.2]	0	0	0	0	0	0	0	0	0	0	0	0	0	0	0	0	0	0	0	0	0	0	0	0	0	0	0	0	0	0	0	0	0	0	0	0	0	0	0	0	0	0	0	0	0	0
		K01678	E4.2.1.2AB, fumB; fumarate hydratase subunit beta [EC:4.2.1.2]	1	1	1	1	1	1	1	1	1	1	1	2	1	1	1	1	1	1	1	1	1	1	1	1	1	1	1	1	1	0	0	0	0	0	0	0	0	0	0	0	0	0	0	0	0	0
		K00244	frdA; fumarate reductase flavoprotein subunit [EC:1.3.5.4]	0	0	0	0	0	0	0	0	0	0	0	0	0	0	0	0	0	0	0	0	0	0	0	0	0	0	0	0	0	0	0	0	0	0	0	0	0	0	0	0	0	0	0	0	0	0
		K00245	frdB; fumarate reductase flavoprotein subunit [EC:1.3.5.4]	0	0	0	0	0	0	0	0	0	0	0	0	0	0	0	0	0	0	0	0	0	0	0	0	0	0	0	0	0	0	0	0	0	0	0	0	0	0	0	0	0	0	0	0	0	0
		K00246	frdC; fumarate reductase flavoprotein subunit [EC:1.3.5.4]	0	0	0	0	0	0	0	0	0	0	0	0	0	0	0	0	0	0	0	0	0	0	0	0	0	0	0	0	0	0	0	0	0	0	0	0	0	0	0	0	0	0	0	0	0	0
		K00247	frdD; fumarate reductase flavoprotein subunit [EC:1.3.5.4]	0	0	0	0	0	0	0	0	0	0	0	0	0	0	0	0	0	0	0	0	0	0	0	0	0	0	0	0	0	0	0	0	0	0	0	0	0	0	0	0	0	0	0	0	0	0
Anaplerotic Reaction	Glyoxylate shunt	K01637	aceA; isocitrate lyase	0	0	0	0	0	0	0	0	0	0	0	0	0	0	0	0	0	0	0	0	0	0	0	0	0	0	0	0	0	0	1	0	0	1	1	1	0	1	1	1	0	0	1	1	1	0
		K01638	aceB; malate synthase	0	0	0	0	0	0	0	0	0	0	0	0	0	0	0	0	0	0	0	0	0	0	0	0	0	0	0	0	0	0	1	1	0	1	1	0	1	1	1	1	0	1	1	1	1	0
		K19282	aceB; bifunctional (S)-malyl-CoA lyase/thioesterase [EC:4.1.3.24 3.1.2.30]	0	0	0	0	0	0	0	0	0	0	0	0	0	0	0	0	0	0	0	0	0	0	0	0	0	0	0	0	0	0	0	0	0	0	0	0	0	0	0	0	0	0	0	0	0	0
	Anaplerotic genes	K00029	maeB; malate dehydrogenase (oxaloacetate-decarboxylating) (NADP+)	1	1	1	1	1	0	0	1	1	0	1	0	1	1	1	1	0	1	1	1	0	1	1	1	1	1	1	1	1	0	0	0	0	0	0	0	0	0	0	0	0	0	0	1	0	0
		K00027	ME2, sfcA, maeA; malate dehydrogenase (oxaloacetate-decarboxylating) [EC:1.1.1.38]	1	1	2	1	1	1	1	1	1	1	1	2	1	1	1	1	1	1	1	1	1	0	0	0	1	1	1	2	1	1	0	0	0	0	0	0	0	0	0	0	1	0	0	0	0	0
		K00028	E1.1.1.39; malate dehydrogenase (decarboxylating) [EC:1.1.1.39]	0	0	0	0	0	0	0	0	0	0	0	0	0	0	0	0	0	0	0	0	0	0	0	0	0	0	0	0	0	0	0	0	0	0	0	0	0	0	0	0	0	0	0	0	0	0
		K01958	pyruvate carboxylase	0	0	0	0	0	0	0	0	0	0	0	0	0	0	0	0	0	0	0	0	0	0	0	0	0	0	0	0	0	0	0	0	0	0	0	0	0	0	0	0	0	0	0	0	0	0
		K01959	pycA; pyruvate carboxylase subunit A [EC:6.4.1.1]	0	0	0	0	0	0	0	0	0	0	0	0	0	0	0	0	0	0	0	0	0	0	0	0	0	0	0	0	0	0	0	0	0	0	0	0	0	0	0	0	0	0	0	0	0	0
		K01960	pycB; pyruvate carboxylase subunit B [EC:6.4.1.1]	0	0	0	0	0	0	0	0	0	0	0	0	0	0	0	0	0	0	0	0	0	0	0	0	0	0	0	0	0	0	0	0	0	0	0	0	0	0	0	0	0	0	0	0	0	0
		K01595	ppc; phosphoenolpyruvate carboxylase	0	0	0	0	0	0	0	0	0	0	0	0	0	0	0	0	0	0	0	0	0	0	0	0	0	0	0	0	0	0	0	0	0	0	0	0	0	0	2	0	0	0	0	0	0	0
		K01610	pckA; phosphoenolpyruvate carboxykinase (ATP)	1	1	1	1	1	1	1	1	1	1	1	2	1	1	1	1	1	1	1	1	1	1	1	1	1	1	1	1	1	2	0	0	0	0	0	0	0	0	1	0	1	0	0	0	0	0
		K01596	pckA; phosphoenolpyruvate carboxykinase (GTP)	0	0	0	0	0	0	0	0	0	0	0	0	0	0	0	0	0	0	0	0	0	0	0	0	0	0	0	0	0	0	1	2	1	0	0	1	0	2	0	1	0	1	1	1	1	1
		K20370	PEPCK; phosphoenolpyruvate carboxykinase (diphosphate)	0	0	0	0	0	0	0	0	0	0	0	0	0	0	0	0	0	0	0	0	0	0	0	0	0	0	0	0	0	0	0	0	0	0	0	0	0	0	0	0	0	0	0	0	0	0
Nitrogen metabolism	Dissimilatory nitrate reduction, nitrate -> nitrite (narGHI or napAB)	K00370	narG, narZ, nxrA; nitrate reductase / nitrite oxidoreductase, alpha subunit [EC:1.7.5.1 1.7.99.-]	0	0	0	0	0	0	0	0	0	0	0	0	0	0	0	0	0	0	0	0	0	0	0	0	0	0	0	0	0	0	0	0	0	0	0	0	0	0	0	0	0	0	0	0	0	0
		K00371	narH, narY, nxrB; nitrate reductase / nitrite oxidoreductase, beta subunit [EC:1.7.5.1 1.7.99.-]	0	0	0	0	0	0	0	0	0	0	0	0	0	0	0	0	0	0	0	0	0	0	0	0	0	0	0	0	0	0	0	0	0	0	0	0	0	0	0	0	0	0	0	0	0	0
		K00374	narI, narV; nitrate reductase gamma subunit [EC:1.7.5.1 1.7.99.-]	0	0	0	0	0	0	0	0	0	0	0	0	0	0	0	0	0	0	0	0	0	0	0	0	0	0	0	0	0	0	0	0	0	0	0	0	0	0	0	0	0	0	0	0	0	0
		K02567	napA; nitrate reductase (cytochrome) [EC:1.9.6.1]	0	0	0	0	0	0	0	0	0	0	0	0	0	0	0	0	0	0	0	0	0	0	0	0	0	0	0	0	0	0	0	0	0	0	0	0	0	0	1	0	0	0	0	0	0	0
		K02568	napB; nitrate reductase (cytochrome), electron transfer subunit	0	0	0	0	0	0	0	0	0	0	0	0	0	0	0	0	0	0	0	0	0	0	0	0	0	0	0	0	0	0	0	0	0	0	0	0	0	0	1	0	0	0	0	0	0	0
	Dissimilatory nitrate reduction, nitrite -> ammonia (nirBD or nrfAH)	K00362	nirB; nitrite reductase (NADH) large subunit [EC:1.7.1.15]	0	0	0	0	0	0	0	0	0	0	0	0	0	0	0	0	0	0	0	0	0	0	0	0	0	0	0	0	0	0	0	0	0	0	0	0	0	0	0	0	0	0	0	0	0	0
		K00363	nirD; nitrite reductase (NADH) small subunit [EC:1.7.1.15]	0	0	0	0	0	0	0	0	0	0	0	0	0	0	0	0	0	0	0	0	0	0	0	0	0	0	0	0	0	0	0	0	0	0	0	0	0	0	0	0	0	0	0	0	0	0
		K03385	nrfA; nitrite reductase (cytochrome c-552) [EC:1.7.2.2]	0	0	0	0	0	0	0	0	0	0	0	0	0	0	0	0	0	0	0	0	0	0	0	0	0	0	0	0	0	0	0	0	0	0	0	0	0	0	0	0	0	0	0	0	0	0
		K15876	nrfH; cytochrome c nitrite reductase small subunit	0	0	0	0	0	0	0	0	0	0	0	0	0	0	0	0	0	0	0	0	0	0	0	0	0	0	0	0	0	0	0	0	0	0	0	0	0	0	0	0	0	0	0	0	0	0
	Assimilatory nitrate reduction, nitrate -> nitrite (narB or NR or nasAB)	K00367	narB; ferredoxin-nitrate reductase [EC:1.7.7.2]	1	1	1	1	1	0	0	1	1	0	1	0	1	1	1	1	0	1	1	1	0	0	0	0	0	0	0	0	0	0	0	0	0	0	0	0	0	0	0	0	0	0	0	0	0	0
		K10534	NR; nitrate reductase (NAD(P)H) [EC:1.7.1.1 1.7.1.2 1.7.1.3]	0	0	0	0	0	0	0	0	0	0	0	0	0	0	0	0	0	0	0	0	0	0	0	0	0	0	0	0	0	0	0	0	0	0	0	0	0	0	0	0	0	0	0	0	0	0
		K00372	nasA; assimilatory nitrate reductase catalytic subunit [EC:1.7.99.-]	0	0	0	0	0	1	1	0	0	1	0	1	0	0	0	0	1	0	0	0	1	1	1	1	1	1	1	1	1	0	0	0	0	0	0	0	0	0	0	0	1	0	0	0	0	0
		K00360	nasB; assimilatory nitrate reductase electron transfer subunit [EC:1.7.99.-]	0	0	0	0	0	0	0	0	0	0	0	0	0	0	0	0	0	0	0	0	0	0	0	0	0	0	0	0	0	0	0	0	0	0	0	0	0	0	0	0	0	0	0	0	0	0
	Assimilatory nitrate reduction, nitrite -> ammonia (NIT-6 or nirA)	K17877	NIT-6; nitrite reductase (NAD(P)H) [EC:1.7.1.4]	0	0	0	0	0	0	0	0	0	0	0	0	0	0	0	0	0	0	0	0	0	0	0	0	0	0	0	0	0	0	0	0	0	0	0	0	0	0	0	0	0	0	0	0	0	0
		K00366	nirA; ferredoxin-nitrite reductase [EC:1.7.7.1]	0	0	0	0	0	0	0	0	0	0	0	0	0	0	0	0	0	0	0	0	0	0	0	0	0	0	0	0	0	0	0	0	0	0	0	0	0	0	0	0	0	0	0	0	0	0
	Denitrification, nitrite -> nitric oxide (nirK or nirS)	K00368	nirK; nitrite reductase (NO-forming) [EC:1.7.2.1]	0	0	0	0	0	0	0	0	0	0	0	0	0	0	0	0	0	0	0	0	0	0	0	0	0	0	0	0	0	0	0	0	0	0	0	0	0	0	0	1	0	0	0	1	0	0
		K15864	nirS; nitrite reductase (NO-forming) / hydroxylamine reductase [EC:1.7.2.1 1.7.99.1]	0	0	0	0	0	0	0	0	0	0	0	0	0	0	0	0	0	0	0	0	0	0	0	0	0	0	0	0	0	0	0	0	0	0	0	0	0	0	0	0	0	0	0	0	0	0
	Denitrification, nitric oxide -> nitrous oxide (norBC)	K04561	norB; nitric oxide reductase subunit B [EC:1.7.2.5]	0	0	0	0	0	0	0	0	0	0	0	0	0	0	0	0	0	0	0	0	0	0	0	0	0	0	0	0	0	0	0	0	0	0	0	0	0	0	0	0	0	0	0	0	0	0
		K02305	norC; nitric oxide reductase subunit C	0	0	0	0	0	0	0	0	0	0	0	0	0	0	0	0	0	0	0	0	0	0	0	0	0	0	0	0	0	0	0	0	0	0	0	0	0	0	0	0	0	0	0	0	0	0
	Denitrification, nitrous oxide -> nitrogen (nosZ)	K00376	nosZ; nitrous-oxide reductase [EC:1.7.2.4]	0	0	0	0	0	0	0	0	0	0	0	0	0	0	0	0	0	0	0	0	0	0	0	0	0	0	0	0	0	0	1	0	0	0	0	0	0	0	1	0	0	0	1	0	1	1
	Nitrogen fixation, nitrogen -> ammonia (nifKDH or vnfDKGH)	K02588	nifH; nitrogenase iron protein NifH	0	0	0	0	0	0	0	0	0	0	0	0	0	0	0	0	0	0	0	0	0	0	0	0	0	0	0	0	0	0	0	0	0	0	0	0	0	0	0	0	0	0	0	0	0	0
		K02586	nifD; nitrogenase molybdenum-iron protein alpha chain [EC:1.18.6.1]	0	0	0	0	0	0	0	0	0	0	0	0	0	0	0	0	0	0	0	0	0	0	0	0	0	0	0	0	0	0	0	0	0	0	0	0	0	0	0	0	0	0	0	0	0	0
		K02591	nifK; nitrogenase molybdenum-iron protein beta chain [EC:1.18.6.1]	0	0	0	0	0	0	0	0	0	0	0	0	0	0	0	0	0	0	0	0	0	0	0	0	0	0	0	0	0	0	0	0	0	0	0	0	0	0	0	0	0	0	0	0	0	0
		K22896	vnfD; vanadium-dependent nitrogenase alpha chain [EC:1.18.6.2]	0	0	0	0	0	0	0	0	0	0	0	0	0	0	0	0	0	0	0	0	0	0	0	0	0	0	0	0	0	0	0	0	0	0	0	0	0	0	0	0	0	0	0	0	0	0
		K22897	vnfK; vanadium-dependent nitrogenase beta chain [EC:1.18.6.2]	0	0	0	0	0	0	0	0	0	0	0	0	0	0	0	0	0	0	0	0	0	0	0	0	0	0	0	0	0	0	0	0	0	0	0	0	0	0	0	0	0	0	0	0	0	0
		K22898	vnfG; vanadium nitrogenase delta subunit [EC:1.18.6.2]	0	0	0	0	0	0	0	0	0	0	0	0	0	0	0	0	0	0	0	0	0	0	0	0	0	0	0	0	0	0	0	0	0	0	0	0	0	0	0	0	0	0	0	0	0	0
		K22899	vnfH; vanadium nitrogenase iron protein	0	0	0	0	0	0	0	0	0	0	0	0	0	0	0	0	0	0	0	0	0	0	0	0	0	0	0	0	0	0	0	0	0	0	0	0	0	0	0	0	0	0	0	0	0	0
	Nitrification, ammonia -> hydroxylamine (amoABC)	K10944	pmoA-amoA; methane/ammonia monooxygenase subunit A [EC:1.14.18.3 1.14.99.39]	0	0	0	0	0	0	0	0	0	0	0	0	0	0	0	0	0	0	0	0	0	0	0	0	0	0	0	0	0	0	0	0	0	0	0	0	0	0	0	0	0	0	0	0	0	0
		K10945	pmoB-amoB; methane/ammonia monooxygenase subunit B	0	0	0	0	0	0	0	0	0	0	0	0	0	0	0	0	0	0	0	0	0	0	0	0	0	0	0	0	0	0	0	0	0	0	0	0	0	0	0	0	0	0	0	0	0	0
		K10946	pmoC-amoC; methane/ammonia monooxygenase subunit C	0	0	0	0	0	0	0	0	0	0	0	0	0	0	0	0	0	0	0	0	0	0	0	0	0	0	0	0	0	0	0	0	0	0	0	0	0	0	0	0	0	0	0	0	0	0
	Nitrification, hydroxylamine -> nitrite (hao)	K10535	hao; hydroxylamine dehydrogenase [EC:1.7.2.6]	0	0	0	0	0	0	1	0	0	1	0	1	0	0	0	0	0	0	0	0	0	2	2	2	0	0	0	0	0	1	0	0	0	0	0	0	0	0	2	0	1	0	0	1	0	1
	Nitrification, nitrite -> nitrate (nxrAB)	K00370	narG, narZ, nxrA; nitrate reductase / nitrite oxidoreductase, alpha subunit [EC:1.7.5.1 1.7.99.-]	0	0	0	0	0	0	0	0	0	0	0	0	0	0	0	0	0	0	0	0	0	0	0	0	0	0	0	0	0	0	0	0	0	0	0	0	0	0	0	0	0	0	0	0	0	0
		K00371	narH, narY, nxrB; nitrate reductase / nitrite oxidoreductase, beta subunit [EC:1.7.5.1 1.7.99.-]	0	0	0	0	0	0	0	0	0	0	0	0	0	0	0	0	0	0	0	0	0	0	0	0	0	0	0	0	0	0	0	0	0	0	0	0	0	0	0	0	0	0	0	0	0	0
	Anammox, nitric oxide + ammonia -> hydrazine (hzs)	K20932	hydrazine synthase subunit [EC:1.7.2.7]	0	0	0	0	0	0	0	0	0	0	0	0	0	0	0	0	0	0	0	0	0	0	0	0	0	0	0	0	0	0	0	0	0	0	0	0	0	0	0	0	0	0	0	0	0	0
		K20933	hydrazine synthase subunit [EC:1.7.2.7]	0	0	0	0	0	0	0	0	0	0	0	0	0	0	0	0	0	0	0	0	0	0	0	0	0	0	0	0	0	0	0	0	0	0	0	0	0	0	0	0	0	0	0	0	0	0
		K20934	hydrazine synthase subunit [EC:1.7.2.7]	0	0	0	0	0	0	0	0	0	0	0	0	0	0	0	0	0	0	0	0	0	0	0	0	0	0	0	0	0	0	0	0	0	0	0	0	0	0	0	0	0	0	0	0	0	0
	Anammox, hydrazine -> nitrogen (hdh)	K20935	hdh; hydrazine dehydrogenase [EC:1.7.2.8]	0	0	0	0	0	0	0	0	0	0	0	0	0	0	0	0	0	0	0	0	0	0	0	0	0	0	0	0	0	0	0	0	0	0	0	0	0	0	0	0	0	0	0	0	0	0
Sulfur metabolism	Assimilatory sulfate reduction, sulfate -> sulfite	K13811	PAPSS; 3'-phosphoadenosine 5'-phosphosulfate synthase [EC:2.7.7.4 2.7.1.25]	0	0	0	0	0	0	0	0	0	0	0	0	0	0	0	0	0	0	0	0	0	0	0	0	0	0	0	0	0	0	0	0	0	0	0	0	0	0	0	0	0	0	0	0	0	0
		K00958	sat, met3; sulfate adenylyltransferase [EC:2.7.7.4]	0	0	0	0	0	0	0	0	0	0	0	0	0	0	0	0	0	0	0	0	0	1	1	1	0	0	0	0	0	0	0	0	0	0	0	0	0	0	0	0	0	0	0	0	1	0
		K00955	cysNC; bifunctional enzyme CysN/CysC [EC:2.7.7.4 2.7.1.25]	0	0	0	0	0	0	0	0	0	0	0	0	0	0	0	0	0	0	0	0	0	0	0	0	0	0	0	0	0	0	0	0	0	0	0	0	0	0	0	0	0	0	0	0	0	0
		K00957	cysD; sulfate adenylyltransferase subunit 2 [EC:2.7.7.4]	0	0	0	0	0	0	0	0	0	0	0	0	0	0	0	0	0	0	0	0	0	0	0	0	0	0	0	0	0	0	0	0	0	0	0	0	0	0	0	0	0	0	0	0	0	0
		K00956	cysN; sulfate adenylyltransferase subunit 1 [EC:2.7.7.4]	0	0	0	0	0	0	0	0	0	0	0	0	0	0	0	0	0	0	0	0	0	0	0	0	0	0	0	0	0	0	0	0	0	0	0	0	0	0	0	0	0	0	0	0	0	0
		K00860	cysC; adenylylsulfate kinase [EC:2.7.1.25]	1	1	1	1	1	0	1	0	1	0	1	0	1	1	0	1	0	0	1	1	0	1	1	1	2	1	1	3	3	0	0	0	0	0	0	0	0	0	0	0	1	0	0	0	1	0
		K13811	PAPSS; 3'-phosphoadenosine 5'-phosphosulfate synthase [EC:2.7.7.4 2.7.1.25]	0	0	0	0	0	0	0	0	0	0	0	0	0	0	0	0	0	0	0	0	0	0	0	0	0	0	0	0	0	0	0	0	0	0	0	0	0	0	0	0	0	0	0	0	0	0
	Assimilatory sulfate reduction, sulfite -> sulfide (cysJI or sir)	K00380	sulfite reductase (NADPH) flavoprotein alpha-component [EC:1.8.1.2]	0	0	0	0	0	0	0	0	0	0	0	0	0	0	0	0	0	0	0	0	0	0	0	0	0	0	0	0	0	0	0	0	0	0	0	0	0	0	0	0	0	0	0	0	0	0
		K00381	sulfite reductase (NADPH) hemoprotein beta-component [EC:1.8.1.2]	0	0	0	0	0	0	0	0	0	0	0	0	0	0	0	0	0	0	0	0	0	0	0	0	0	0	0	0	0	0	0	0	0	0	0	0	0	0	0	0	0	0	0	0	0	0
		K00392	sulfite reductase (ferredoxin) [EC:1.8.7.1]	0	0	0	0	0	0	0	0	0	0	0	0	0	0	0	0	0	0	0	0	0	0	0	0	0	0	0	0	0	0	0	0	0	0	0	0	0	0	0	0	0	0	0	0	0	0
	Dissimilatory sulfate reduction, sulfate -> sulfite (reversible) (sat and aprAB)	K00956	cysN; sulfate adenylyltransferase subunit 1 [EC:2.7.7.4]	0	0	0	0	0	0	0	0	0	0	0	0	0	0	0	0	0	0	0	0	0	0	0	0	0	0	0	0	0	0	0	0	0	0	0	0	0	0	0	0	0	0	0	0	0	0
		K00957	cysD; sulfate adenylyltransferase subunit 2 [EC:2.7.7.4]	0	0	0	0	0	0	0	0	0	0	0	0	0	0	0	0	0	0	0	0	0	0	0	0	0	0	0	0	0	0	0	0	0	0	0	0	0	0	0	0	0	0	0	0	0	0
		K00958	sat, met3; sulfate adenylyltransferase [EC:2.7.7.4]	0	0	0	0	0	0	0	0	0	0	0	0	0	0	0	0	0	0	0	0	0	1	1	1	0	0	0	0	0	0	0	0	0	0	0	0	0	0	0	0	0	0	0	0	1	0
		K00394	aprA; adenylylsulfate reductase, subunit A [EC:1.8.99.2]	0	0	0	0	0	0	0	0	0	0	0	0	0	0	0	0	0	0	0	0	0	0	0	0	0	0	0	0	0	0	0	0	0	0	0	0	0	0	0	0	0	0	0	0	0	0
		K00395	aprB; adenylylsulfate reductase, subunit B [EC:1.8.99.2]	0	0	0	0	0	0	0	0	0	0	0	0	0	0	0	0	0	0	0	0	0	0	0	0	0	0	0	0	0	0	0	0	0	0	0	0	0	0	0	0	0	0	0	0	0	0
	Dissimilatory sulfate reduction, sulfite -> sulfide (reversible) (dsrAB)	K11180	dsrA; dissimilatory sulfite reductase alpha subunit [EC:1.8.99.5]	0	0	0	0	0	0	0	0	0	0	0	0	0	0	0	0	0	0	0	0	0	0	0	0	0	0	0	0	0	0	0	0	0	0	0	0	0	0	0	0	0	0	0	0	0	0
		K11181	dsrB; dissimilatory sulfite reductase beta subunit [EC:1.8.99.5]	0	0	0	0	0	0	0	0	0	0	0	0	0	0	0	0	0	0	0	0	0	0	0	0	0	0	0	0	0	0	0	0	0	0	0	0	0	0	0	0	0	0	0	0	0	0
	Thiosulfate oxidation by SOX complex, thiosulfate -> sulfate	K17222	soxA; L-cysteine S-thiosulfotransferase [EC:2.8.5.2]	0	0	0	0	0	0	0	0	0	0	0	0	0	0	0	0	0	0	0	0	0	0	0	0	0	0	0	0	0	0	0	0	0	0	0	0	0	0	0	0	0	0	0	0	0	0
		K17223	soxX; L-cysteine S-thiosulfotransferase [EC:2.8.5.2]	0	0	0	0	0	0	0	0	0	0	0	0	0	0	0	0	0	0	0	0	0	0	0	0	0	0	0	0	0	0	0	0	0	0	0	0	0	0	0	0	0	0	0	0	0	0
		K17224	soxB; S-sulfosulfanyl-L-cysteine sulfohydrolase [EC:3.1.6.20]	0	0	0	0	0	0	0	0	0	0	0	0	0	0	0	0	0	0	0	0	0	0	0	0	0	0	0	0	0	0	0	0	0	0	0	0	0	0	0	0	0	0	0	0	0	0
		K17225	soxC; sulfane dehydrogenase subunit SoxC	0	0	0	0	0	0	0	0	0	0	0	0	0	0	0	0	0	0	0	0	0	0	0	0	0	0	0	0	0	0	0	0	0	0	0	0	0	0	0	0	0	0	0	0	0	0
		K22622	soxD; S-disulfanyl-L-cysteine oxidoreductase SoxD [EC:1.8.2.6]	0	0	0	0	0	0	0	0	0	0	0	0	0	0	0	0	0	0	0	0	0	0	0	0	0	0	0	0	0	0	0	0	0	0	0	0	0	0	0	0	0	0	0	0	0	0
		K17226	soxY; sulfur-oxidizing protein SoxY	0	0	0	0	0	0	0	0	0	0	0	0	0	0	0	0	0	0	0	0	0	0	0	0	0	0	0	0	0	0	0	0	0	0	0	0	0	0	0	0	0	0	0	0	0	0
		K17227	soxZ; sulfur-oxidizing protein SoxZ	0	0	0	0	0	0	0	0	0	0	0	0	0	0	0	0	0	0	0	0	0	0	0	0	0	0	0	0	0	0	0	0	0	0	0	0	0	0	0	0	0	0	0	0	0	0
	Alternative thiosulfate oxidation (doxAD)	K16936	doxA; thiosulfate dehydrogenase [quinone] small subunit [EC:1.8.5.2]	0	0	0	0	0	0	0	0	0	0	0	0	0	0	0	0	0	0	0	0	0	0	0	0	0	0	0	0	0	0	0	0	0	0	0	0	0	0	0	0	0	0	0	0	0	0
		K16937	doxD; thiosulfate dehydrogenase [quinone] large subunit [EC:1.8.5.2]	0	0	0	0	0	0	0	0	0	0	0	0	0	0	0	0	0	0	0	0	0	0	0	0	0	0	0	0	0	0	0	0	0	0	0	0	0	0	0	0	0	0	0	0	0	0
	Alternative thiosulfate oxidation (tsdA)	K19713	tsdA; thiosulfate dehydrogenase [EC:1.8.2.2]	0	0	0	0	0	0	0	0	0	0	0	0	0	0	0	0	0	0	0	0	0	0	0	0	0	0	0	0	0	0	0	0	0	0	0	0	0	0	0	0	0	0	0	0	0	0
	Sulfur reduction, sulfur -> sulfide (sreABC)	K17219	sreA; sulfur reductase molybdopterin subunit	0	0	0	0	0	0	0	0	0	0	0	0	0	0	0	0	0	0	0	0	0	0	0	0	0	0	0	0	0	0	0	0	0	0	0	0	0	0	0	0	0	0	0	0	0	0
		K17220	sreB; sulfur reductase FeS subunit	0	0	0	0	0	0	0	0	0	0	0	0	0	0	0	0	0	0	0	0	0	0	0	0	0	0	0	0	0	0	0	0	0	0	0	0	0	0	0	0	0	0	0	0	0	0
		K17221	sreC; sulfur reductase membrane anchor	0	0	0	0	0	0	0	0	0	0	0	0	0	0	0	0	0	0	0	0	0	0	0	0	0	0	0	0	0	0	0	0	0	0	0	0	0	0	0	0	0	0	0	0	0	0
	Thiosulfate disproportionation, thiosulfate -> sulfide & sulfite (phsABC)	K08352	phsA; thiosulfate reductase / polysulfide reductase chain A	0	0	0	0	0	0	0	0	0	0	0	0	0	0	0	0	0	0	0	0	0	0	0	0	0	0	0	0	0	0	1	0	0	0	0	0	0	0	0	0	0	0	0	1	1	0
		K08353	phsB; thiosulfate reductase electron transport protein	0	0	0	0	0	0	0	0	0	0	0	0	0	0	0	0	0	0	0	0	0	0	0	0	0	0	0	0	0	0	0	0	0	0	0	0	0	0	0	0	0	0	0	0	0	0
		K08354	phsC; thiosulfate reductase cytochrome b subunit	0	0	0	0	0	0	0	0	0	0	0	0	0	0	0	0	0	0	0	0	0	0	0	0	0	0	0	0	0	0	0	0	0	0	0	0	0	0	0	0	0	0	0	0	0	0
	Sulfhydrogenase, (sulfide)n -> (sulfide)n-1	K17993	hydA; sulfhydrogenase subunit alpha	0	0	0	0	0	0	0	0	0	0	0	0	0	0	0	0	0	0	0	0	0	0	0	0	0	0	0	0	0	0	0	0	0	0	0	0	0	0	0	0	0	0	0	0	0	0
		K17994	hydD; sulfhydrogenase subunit delta	0	0	0	0	0	0	0	0	0	0	0	0	0	0	0	0	0	0	0	0	0	0	0	0	0	0	0	0	0	0	0	0	0	0	0	0	0	0	0	0	0	0	0	0	0	0
		K17995	hydG; sulfhydrogenase subunit gamma (sulfur reductase)	0	0	0	0	0	1	0	0	0	0	0	0	0	0	0	0	0	0	0	0	0	0	0	0	0	0	0	0	0	0	0	0	0	0	0	0	0	0	0	0	0	0	0	0	0	0
		K17996	hydB; sulfhydrogenase subunit beta (sulfur reductase)	1	1	1	1	1	1	1	1	1	1	1	1	1	1	1	1	1	1	1	1	1	1	1	1	1	1	1	1	1	1	0	0	0	0	0	0	0	0	0	0	0	0	0	0	0	0
	Sulfur disproportionation, sulfur -> sulfide & sulfite	K16952	sor; sulfur oxygenase/reductase [EC:1.13.11.55]	0	0	0	0	0	0	0	0	0	0	0	0	0	0	0	0	0	0	0	0	0	0	0	0	0	0	0	0	0	0	0	0	0	0	0	0	0	0	0	0	0	0	0	0	0	0
	Sulfur dioxygenase	K17725	ETHE1; sulfur dioxygenase	0	0	0	0	0	0	0	0	0	0	0	0	0	0	0	0	0	0	0	0	0	0	0	0	0	0	0	0	0	0	0	0	0	0	0	0	0	0	0	0	0	0	0	0	0	0
	Sulfite oxidation, sulfite -> sulfate (sorB, SUOX, soeABC)	K05301	sorB; sulfite dehydrogenase	0	0	0	0	0	0	0	0	0	0	0	0	0	0	0	0	0	0	0	0	0	0	0	0	0	0	0	0	0	0	0	0	1	0	0	0	0	0	0	0	0	0	0	0	0	0
		K00387	SUOX; sulfite oxidase [EC:1.8.3.1]	0	0	0	0	0	0	0	0	0	0	0	0	0	0	0	0	0	0	0	0	0	0	0	0	0	0	0	0	0	0	0	0	0	0	0	0	0	0	0	0	0	0	0	0	0	0
		K21307	soeA; sulfite dehydrogenase (quinone) subunit SoeA [EC:1.8.5.6]	0	0	0	0	0	0	0	0	0	0	0	0	0	0	0	0	0	0	0	0	0	0	0	0	0	0	0	0	0	0	0	0	0	0	0	0	0	0	0	0	0	0	0	0	0	0
		K21308	soeB; sulfite dehydrogenase (quinone) subunit SoeB	0	0	0	0	0	0	1	0	0	0	0	0	0	0	0	0	0	0	0	0	0	0	0	0	0	0	0	0	0	0	0	0	0	0	0	0	0	0	0	0	0	0	0	0	0	0
		K21309	soeC; sulfite dehydrogenase (quinone) subunit SoeC	0	0	0	0	0	0	0	0	0	0	0	0	0	0	0	0	0	0	0	0	0	0	0	0	0	0	0	0	0	0	0	0	0	0	0	0	0	0	0	0	0	0	0	0	0	0
	Sulfide oxidation, sulfide -> sulfur (fccAB)	K17229	fccB; sulfide dehydrogenase [flavocytochrome c] flavoprotein chain	0	0	0	0	0	0	0	0	0	0	0	0	0	0	0	0	0	0	0	0	0	0	0	0	0	0	0	0	0	0	0	0	0	0	0	0	0	0	0	0	0	0	0	0	0	0
		K17230	fccA; cytochrome subunit of sulfide dehydrogenase	0	0	0	0	0	0	0	0	0	0	0	0	0	0	0	0	0	0	0	0	0	0	0	0	0	0	0	0	0	0	0	0	0	0	0	0	0	0	0	0	0	0	0	0	0	0
	Sulfide oxidation (sulfide -> polysulfide)	K17218	sqr; sulfide:quinone oxidoreductase [EC:1.8.5.4]	0	0	0	0	0	0	0	0	0	0	0	0	0	0	0	0	0	0	0	0	0	1	1	1	0	0	0	0	0	0	1	1	1	0	0	0	0	1	1	2	0	0	0	0	1	1
	Sulfite reduction; sulfite -> sulfide (asrABC)	K16950	asrA; anaerobic sulfite reductase subunit A	1	1	1	1	1	0	1	1	1	1	1	1	1	1	1	1	1	1	1	1	1	1	1	1	1	1	1	1	1	1	0	0	0	0	0	0	0	0	0	0	0	0	0	0	0	0
		K16951	asrB; anaerobic sulfite reductase subunit B	1	1	1	1	1	1	1	1	1	1	1	1	1	1	1	1	1	1	1	1	1	1	1	1	1	1	1	1	1	1	0	0	0	0	0	0	0	0	0	0	0	0	0	0	0	0
		K00385	asrC; anaerobic sulfite reductase subunit C	1	1	1	1	1	1	1	1	1	1	1	1	1	1	1	1	1	1	1	1	1	1	1	1	1	1	1	1	1	1	0	0	0	0	0	0	0	0	0	0	0	0	0	0	0	0
	Bacterial membrane protein, YeeE	K07112	YeeE; inner membrane protein	2	2	2	2	2	0	0	2	2	0	2	0	2	2	2	2	0	2	2	2	0	0	0	0	2	2	2	2	2	0	2	0	1	0	0	0	0	0	2	0	0	0	0	2	0	0
	Thiosulfate/3-mercaptopyruvate sulfurtransferase	K01011	TST, MPST, sseA; thiosulfate/3-mercaptopyruvate sulfurtransferase	2	2	2	2	2	3	2	2	2	1	2	2	2	2	2	2	1	2	2	2	1	1	1	1	4	3	3	3	3	1	1	0	0	0	0	0	0	0	1	2	2	0	0	1	1	0
Amino acid biosynthesis	histidine	K00013	hisD; histidinol dehydrogenase	0	0	0	0	0	0	0	0	0	0	0	0	0	0	0	0	0	0	0	0	0	0	0	0	0	0	0	0	0	0	0	0	0	0	0	0	0	1	1	0	0	0	1	1	0	0
	arginine	K01755	argH; argininosuccinate lyase	0	0	0	0	0	0	0	0	0	0	0	0	0	0	0	0	0	0	0	0	0	0	0	0	0	0	0	0	0	0	1	2	0	0	0	0	0	0	1	1	0	1	1	1	1	1
		K14681	OR argHA argininosuccinate lyase / amino-acid N-acetyltransferase	0	0	0	0	0	0	0	0	0	0	0	0	0	0	0	0	0	0	0	0	0	0	0	0	0	0	0	0	0	0	0	0	0	0	0	0	0	1	0	0	0	0	0	0	0	0
	lysine	K01586	lysA; diaminopimelate decarboxylase [EC:4.1.1.20]	1	1	1	1	1	1	1	1	1	1	1	1	1	1	1	1	1	1	1	1	1	1	1	1	1	1	1	1	1	1	1	2	1	0	1	0	1	1	0	1	1	1	1	1	1	2
		K12526	OR lysAC; bifunctional diaminopimelate decarboxylase / aspartate kinase [EC:4.1.1.20 2.7.2.4]	0	0	0	0	0	0	0	0	0	0	0	0	0	0	0	0	0	0	0	0	0	0	0	0	0	0	0	0	0	0	0	0	0	0	0	0	0	0	0	0	0	0	0	0	0	0
		K05831	OR lysK, argE; [amino group carrier protein]-lysine/ornithine hydrolase [EC:3.5.1.130 3.5.1.132]	0	0	0	0	0	0	0	0	0	0	0	0	0	0	0	0	0	0	0	0	0	0	0	0	0	0	0	0	0	0	0	0	0	0	0	0	0	0	0	0	0	0	0	0	0	0
		K00290	OR LYS1; saccharopine dehydrogenase (NAD+, L-lysine forming) [EC:1.5.1.7]	0	0	0	0	0	0	0	0	0	0	0	0	0	0	0	0	0	0	0	0	0	0	0	0	0	0	0	0	0	0	0	0	0	0	0	0	0	0	0	0	0	0	0	0	0	0
	serine	K01079	serB, PSPH; phosphoserine phosphatase [EC:3.1.3.3]	1	1	1	1	1	0	0	1	1	0	1	0	1	1	1	1	0	1	1	1	0	0	0	0	1	1	1	1	1	0	0	0	0	0	0	0	0	0	0	0	0	0	0	0	0	0
		K02203	OR thrH; phosphoserine / homoserine phosphotransferase [EC:3.1.3.3 2.7.1.39]	0	0	0	0	0	0	0	0	0	0	0	0	0	0	0	0	0	0	0	0	0	0	0	0	0	0	0	0	0	0	1	1	1	1	1	1	0	0	0	1	0	0	0	1	0	0
		K02205	OR rocE, rocC; arginine/ornithine permease	0	0	0	0	0	0	0	0	0	0	0	0	0	0	0	0	0	0	0	0	0	0	0	0	0	0	0	0	0	0	0	0	0	0	0	0	0	0	0	0	0	0	0	0	0	0
		K00600	OR glyA, SHMT; glycine hydroxymethyltransferase [EC:2.1.2.1]	1	1	1	1	1	1	2	1	1	1	1	1	1	1	1	2	1	1	1	1	1	1	1	1	1	1	1	1	1	1	1	1	1	1	1	1	1	1	1	1	2	2	1	1	1	1
	threonine	K01733	thrC; threonine synthase [EC:4.2.3.1]	1	1	1	1	1	0	1	1	1	1	1	1	1	1	1	1	1	1	1	1	1	1	1	1	1	1	1	1	1	3	2	1	2	1	1	1	1	1	4	1	1	1	1	2	2	1
		K01620	OR ltaE; threonine aldolase [EC:4.1.2.48]	0	0	0	0	0	0	0	0	0	0	0	0	0	0	0	0	0	0	0	0	0	0	0	0	0	0	0	0	0	0	1	1	1	1	1	1	2	1	1	1	0	1	1	1	1	1
	asparagine	K01913	AAE7, ACN1; acetate/butyrate---CoA ligase [EC:6.2.1.1 6.2.1.2]	0	0	0	0	0	0	0	0	0	0	0	0	0	0	0	0	0	0	0	0	0	0	0	0	0	0	0	0	0	0	0	0	0	0	0	0	0	0	0	0	0	0	0	0	0	0
		K01953	OR asnB, ASNS; asparagine synthase (glutamine-hydrolysing) [EC:6.3.5.4]	1	1	1	1	1	0	0	1	1	0	2	0	1	1	1	2	0	1	1	1	0	1	1	1	0	0	0	0	0	0	4	6	2	0	3	3	2	6	5	5	0	2	6	6	4	4
	glutamine	K01915	glnA, GLUL; glutamine synthetase [EC:6.3.1.2]	2	2	2	2	2	2	2	2	2	2	2	2	2	1	2	2	1	3	2	2	2	2	2	2	2	2	2	2	2	4	0	0	0	1	1	0	1	0	1	1	2	0	0	2	1	2
	cysteine	K01758	CTH; cystathionine gamma-lyase [EC:4.4.1.1]	0	0	0	0	0	0	0	0	0	0	0	0	0	0	0	0	0	0	0	0	0	0	0	0	0	0	0	0	0	0	1	1	1	1	1	1	1	1	2	1	0	1	1	1	1	1
		K17217	OR mccB; cystathionine gamma-lyase / homocysteine desulfhydrase [EC:4.4.1.1 4.4.1.2]	0	0	0	0	0	0	0	0	0	0	0	0	0	0	0	0	0	0	0	0	0	0	0	0	0	0	0	0	0	0	0	0	0	0	0	0	0	0	0	0	0	0	0	0	0	0
		K01738	OR cysK; cysteine synthase [EC:2.5.1.47]	2	2	2	2	2	1	2	3	2	2	2	3	2	2	2	2	2	2	2	2	2	2	2	2	2	2	3	3	2	3	2	0	0	0	0	1	1	1	2	1	2	0	0	3	3	4
		K10150	OR cysO; cysteine synthase / O-phosphoserine sulfhydrylase / cystathionine beta-synthase [EC:2.5.1.47 2.5.1.65 4.2.1.22]	0	0	0	0	0	0	0	0	0	0	0	0	0	0	0	0	0	0	0	0	0	0	0	0	0	0	0	0	0	0	0	0	0	0	0	0	0	0	0	0	0	0	0	0	0	0
		K12339	OR cysM; S-sulfo-L-cysteine synthase (O-acetyl-L-serine-dependent) [EC:2.5.1.144]	0	0	0	0	0	0	0	0	0	0	0	0	0	0	0	0	0	0	0	0	0	0	0	0	0	0	0	0	0	0	1	1	1	0	0	1	0	1	1	1	0	0	0	0	0	0
	glycine	K00600	glyA, SHMT; glycine hydroxymethyltransferase [EC:2.1.2.1]	1	1	1	1	1	1	2	1	1	1	1	1	1	1	1	2	1	1	1	1	1	1	1	1	1	1	1	1	1	1	1	1	1	1	1	1	1	1	1	1	2	2	1	1	1	1
		K01620	OR ltaE; threonine aldolase [EC:4.1.2.48]	0	0	0	0	0	0	0	0	0	0	0	0	0	0	0	0	0	0	0	0	0	0	0	0	0	0	0	0	0	0	1	1	1	1	1	1	2	1	1	1	0	1	1	1	1	1
	proline	K00286	proC; pyrroline-5-carboxylate reductase [EC:1.5.1.2]	0	0	0	0	0	0	0	0	0	0	0	0	0	0	0	0	0	0	0	0	0	0	0	0	0	0	0	0	0	0	1	1	1	1	0	0	1	1	0	1	0	0	0	1	1	0
		K01750	OR E4.3.1.12, ocd; ornithine cyclodeaminase [EC:4.3.1.12]	0	0	0	0	0	0	0	0	0	0	0	0	0	0	0	0	0	0	0	0	0	0	0	0	0	0	0	0	0	0	0	0	0	0	0	0	0	0	0	0	0	0	0	0	0	0
	alanine	K14260	alaA; alanine-synthesizing transaminase [EC:2.6.1.66 2.6.1.2]	0	0	0	0	0	0	0	0	0	0	0	0	0	0	0	0	0	0	0	0	0	0	0	0	0	0	0	0	0	0	1	1	1	1	1	0	1	0	0	0	0	0	1	1	0	0
		K09758	OR asdA; aspartate 4-decarboxylase [EC:4.1.1.12]	0	0	0	0	0	0	0	0	0	0	0	0	0	0	0	0	0	0	0	0	0	0	0	0	0	0	0	0	0	0	0	0	0	0	0	0	0	0	0	0	0	0	0	0	0	0
		K00259	OR ald; alanine dehydrogenase [EC:1.4.1.1]	0	0	0	0	0	0	0	0	0	0	0	0	0	0	0	0	0	0	0	0	0	0	0	0	0	0	0	0	0	0	0	0	0	0	0	0	0	0	0	0	0	0	0	0	0	0
		K19244	OR ala; alanine dehydrogenase [EC:1.4.1.1]	0	0	0	0	0	0	0	0	0	0	0	0	0	0	0	0	0	0	0	0	0	0	0	0	0	0	0	0	0	0	0	0	0	0	0	0	0	0	0	0	0	0	0	0	0	0
	valine	K00826	E2.6.1.42, ilvE; branched-chain amino acid aminotransferase [EC:2.6.1.42]	0	0	0	0	0	0	0	0	0	0	0	0	0	0	0	0	0	0	0	0	0	0	0	0	0	0	0	0	0	0	2	3	2	1	1	1	1	2	1	2	0	2	2	2	2	2
		K01687	ilvD; dihydroxy-acid dehydratase [EC:4.2.1.9]	0	0	0	0	0	0	0	0	0	0	0	0	0	0	0	0	0	0	0	0	0	0	0	0	1	1	1	1	1	0	0	0	0	0	0	1	0	0	0	0	0	0	0	0	0	1
		K00053	ilvC; ketol-acid reductoisomerase [EC:1.1.1.86]	0	0	0	0	0	1	1	0	0	1	0	1	0	0	0	0	1	0	0	0	1	1	1	1	0	0	0	0	0	1	1	2	1	0	0	3	0	1	0	1	1	1	0	1	1	1
		K01652	E2.2.1.6L, ilvB, ilvG, ilvI; acetolactate synthase I/II/III large subunit [EC:2.2.1.6]	0	0	0	0	0	0	0	0	0	0	0	0	0	0	0	0	0	0	0	0	0	0	0	0	0	0	0	0	0	0	0	0	0	0	0	1	0	1	0	0	0	0	0	0	0	0
		K01653	E2.2.1.6S, ilvH, ilvN; acetolactate synthase I/III small subunit [EC:2.2.1.6]	0	0	0	0	0	0	0	0	0	0	0	0	0	0	0	0	0	0	0	0	0	0	0	0	0	0	0	0	0	0	0	0	0	0	0	0	0	0	0	0	0	0	0	0	0	0
		K11258	ilvM; acetolactate synthase II small subunit [EC:2.2.1.6]	0	0	0	0	0	0	0	0	0	0	0	0	0	0	0	0	0	0	0	0	0	0	0	0	0	0	0	0	0	0	0	0	0	0	0	0	0	0	0	0	0	0	0	0	0	0
	isoleucine	K00826	E2.6.1.42, ilvE; branched-chain amino acid aminotransferase [EC:2.6.1.42]	0	0	0	0	0	0	0	0	0	0	0	0	0	0	0	0	0	0	0	0	0	0	0	0	0	0	0	0	0	0	2	3	2	1	1	1	1	2	1	2	0	2	2	2	2	2
		K01687	ilvD; dihydroxy-acid dehydratase [EC:4.2.1.9]	0	0	0	0	0	0	0	0	0	0	0	0	0	0	0	0	0	0	0	0	0	0	0	0	1	1	1	1	1	0	0	0	0	0	0	1	0	0	0	0	0	0	0	0	0	1
		K00053	ilvC; ketol-acid reductoisomerase [EC:1.1.1.86]	0	0	0	0	0	1	1	0	0	1	0	1	0	0	0	0	1	0	0	0	1	1	1	1	0	0	0	0	0	1	1	2	1	0	0	3	0	1	0	1	1	1	0	1	1	1
		K01652	E2.2.1.6L, ilvB, ilvG, ilvI; acetolactate synthase I/II/III large subunit [EC:2.2.1.6]	0	0	0	0	0	0	0	0	0	0	0	0	0	0	0	0	0	0	0	0	0	0	0	0	0	0	0	0	0	0	0	0	0	0	0	1	0	1	0	0	0	0	0	0	0	0
		K01653	E2.2.1.6S, ilvH, ilvN; acetolactate synthase I/III small subunit [EC:2.2.1.6]	0	0	0	0	0	0	0	0	0	0	0	0	0	0	0	0	0	0	0	0	0	0	0	0	0	0	0	0	0	0	0	0	0	0	0	0	0	0	0	0	0	0	0	0	0	0
		K11258	ilvM; acetolactate synthase II small subunit [EC:2.2.1.6]	0	0	0	0	0	0	0	0	0	0	0	0	0	0	0	0	0	0	0	0	0	0	0	0	0	0	0	0	0	0	0	0	0	0	0	0	0	0	0	0	0	0	0	0	0	0
	methionine	K00549	metE; 5-methyltetrahydropteroyltriglutamate--homocysteine methyltransferase [EC:2.1.1.14]	0	0	0	0	0	0	0	0	0	0	0	0	0	0	0	0	0	0	0	0	0	0	0	0	0	0	0	0	0	0	0	0	0	2	2	0	2	0	0	0	0	0	0	0	0	0
		K00548	OR metH, MTR; 5-methyltetrahydrofolate--homocysteine methyltransferase [EC:2.1.1.13]	1	1	1	1	1	1	3	1	1	2	1	2	1	1	1	1	2	1	1	1	2	0	0	0	1	1	1	1	1	4	1	2	1	0	0	1	0	1	1	1	3	0	1	2	2	2
	phenylalanine	K00832	tyrB; aromatic-amino-acid transaminase [EC:2.6.1.57]	0	0	0	0	0	0	0	0	0	0	0	0	0	0	0	0	0	0	0	0	0	0	0	0	0	0	0	0	0	0	0	0	0	0	0	0	0	0	0	0	0	0	0	0	0	0
		K00838	OR ARO8; aromatic amino acid aminotransferase I / 2-aminoadipate transaminase [EC:2.6.1.57 2.6.1.39 2.6.1.27 2.6.1.5]	0	0	0	0	0	0	0	0	0	0	0	0	0	0	0	0	0	0	0	0	0	0	0	0	0	0	0	0	0	0	0	0	0	0	0	0	0	0	0	0	0	0	0	0	0	0
		K04518	OR pheA2; prephenate dehydratase [EC:4.2.1.51]	0	0	0	0	0	0	0	0	0	0	0	0	0	0	0	0	0	0	0	0	0	0	0	0	0	0	0	0	0	0	0	0	1	0	0	0	0	0	0	0	0	0	0	0	0	1
		K05359	OR ADT, PDT; arogenate/prephenate dehydratase [EC:4.2.1.91 4.2.1.51]	0	0	0	0	0	0	0	0	0	0	0	0	0	0	0	0	0	0	0	0	0	0	0	0	0	0	0	0	0	0	0	0	0	0	0	0	0	0	0	0	0	0	0	0	0	0
		K01713	OR pheC; cyclohexadienyl dehydratase [EC:4.2.1.51 4.2.1.91]	0	0	0	0	0	0	0	0	0	0	0	0	0	0	0	0	0	0	0	0	0	0	0	0	0	0	0	0	0	0	0	0	0	0	0	0	0	0	0	0	0	0	0	0	0	0
	tryptophan	K01695	trpA; tryptophan synthase alpha chain [EC:4.2.1.20]	0	0	0	0	0	0	0	0	0	0	0	0	0	0	0	0	0	0	0	0	0	0	0	0	0	0	0	0	0	0	1	1	1	1	1	1	1	1	1	1	0	1	1	1	1	1
		K01696	trpB; tryptophan synthase beta chain [EC:4.2.1.20]	0	0	0	0	0	0	0	0	0	0	0	0	0	0	0	0	0	0	0	0	0	0	0	0	0	0	0	0	0	0	1	1	1	0	1	1	1	2	1	1	0	2	1	1	1	1
		K06001	trpB; tryptophan synthase beta chain [EC:4.2.1.20]	1	1	1	1	1	1	1	1	0	0	1	0	0	0	1	1	0	0	1	0	0	1	1	1	2	1	1	1	1	0	0	0	0	0	0	0	0	0	0	0	1	0	0	1	1	0
	tyrosine	K00832	tyrB; aromatic-amino-acid transaminase [EC:2.6.1.57]	0	0	0	0	0	0	0	0	0	0	0	0	0	0	0	0	0	0	0	0	0	0	0	0	0	0	0	0	0	0	0	0	0	0	0	0	0	0	0	0	0	0	0	0	0	0
		K00838	OR ARO8; aromatic amino acid aminotransferase I / 2-aminoadipate transaminase [EC:2.6.1.57 2.6.1.39 2.6.1.27 2.6.1.5]	0	0	0	0	0	0	0	0	0	0	0	0	0	0	0	0	0	0	0	0	0	0	0	0	0	0	0	0	0	0	0	0	0	0	0	0	0	0	0	0	0	0	0	0	0	0
		K15226	OR tyrAa; arogenate dehydrogenase (NADP+) [EC:1.3.1.78]	0	0	0	0	0	0	0	0	0	0	0	0	0	0	0	0	0	0	0	0	0	0	0	0	0	0	0	0	0	0	0	0	0	0	0	0	0	0	0	0	0	0	0	0	0	0
		K24018	OR cyclohexadieny/prephenate dehydrogenase / 3-phosphoshikimate 1-carboxyvinyltransferase [EC:1.3.1.43 1.3.1.12 2.5.1.19]	0	0	0	0	0	0	0	0	0	0	0	0	0	0	0	0	0	0	0	0	0	0	0	0	0	0	0	0	0	0	0	0	0	0	0	0	0	0	0	0	0	0	0	0	0	0
		K00220	OR tyrC; cyclohexadieny/prephenate dehydrogenase [EC:1.3.1.43 1.3.1.12]	0	0	0	0	0	0	0	0	0	0	0	0	0	0	0	0	0	0	0	0	0	0	0	0	0	0	0	0	0	0	0	0	0	0	0	0	0	0	0	0	0	0	0	0	0	0
	aspartate	K00811	ASP5; aspartate aminotransferase, chloroplastic [EC:2.6.1.1]	0	0	0	0	0	0	0	0	0	0	0	0	0	0	0	0	0	0	0	0	0	0	0	0	0	0	0	0	0	0	0	0	0	0	0	0	0	0	0	0	0	0	0	0	0	0
		K00812	OR aspB; aspartate aminotransferase [EC:2.6.1.1]	0	0	0	0	0	0	0	0	0	0	0	0	0	0	0	0	0	0	0	0	0	0	0	0	0	0	0	0	0	0	2	1	3	2	3	3	3	3	3	2	0	1	2	1	3	2
		K00813	OR aspC; aspartate aminotransferase [EC:2.6.1.1]	0	0	0	0	0	0	0	0	0	0	0	0	0	0	0	0	0	0	0	0	0	0	0	0	0	0	0	0	0	0	0	0	0	0	0	0	0	0	0	0	0	0	0	0	0	0
		K11358	OR yhdR; aspartate aminotransferase [EC:2.6.1.1]	0	0	0	0	0	0	0	0	0	0	0	0	0	0	0	0	0	0	0	0	0	0	0	0	0	0	0	0	0	0	0	0	0	0	0	0	0	0	0	0	0	0	0	0	0	0
		K14454	OR GOT1; aspartate aminotransferase, cytoplasmic [EC:2.6.1.1]	0	0	0	0	0	0	0	0	0	0	0	0	0	0	0	0	0	0	0	0	0	0	0	0	0	0	0	0	0	0	0	0	0	0	0	0	0	0	0	0	0	0	0	0	0	0
		K14455	OR GOT2; aspartate aminotransferase, mitochondrial [EC:2.6.1.1]	0	0	0	0	0	0	0	0	0	0	0	0	0	0	0	0	0	0	0	0	0	0	0	0	0	0	0	0	0	0	0	0	0	0	0	0	0	0	0	0	0	0	0	0	0	0
	aspartate	K00811	ASP5; aspartate aminotransferase, chloroplastic [EC:2.6.1.1]	0	0	0	0	0	0	0	0	0	0	0	0	0	0	0	0	0	0	0	0	0	0	0	0	0	0	0	0	0	0	0	0	0	0	0	0	0	0	0	0	0	0	0	0	0	0
		K00812	OR aspB; aspartate aminotransferase [EC:2.6.1.1]	0	0	0	0	0	0	0	0	0	0	0	0	0	0	0	0	0	0	0	0	0	0	0	0	0	0	0	0	0	0	2	1	3	2	3	3	3	3	3	2	0	1	2	1	3	2
		K00813	OR aspC; aspartate aminotransferase [EC:2.6.1.1]	0	0	0	0	0	0	0	0	0	0	0	0	0	0	0	0	0	0	0	0	0	0	0	0	0	0	0	0	0	0	0	0	0	0	0	0	0	0	0	0	0	0	0	0	0	0
		K11358	OR yhdR; aspartate aminotransferase [EC:2.6.1.1]	0	0	0	0	0	0	0	0	0	0	0	0	0	0	0	0	0	0	0	0	0	0	0	0	0	0	0	0	0	0	0	0	0	0	0	0	0	0	0	0	0	0	0	0	0	0
		K14454	OR GOT1; aspartate aminotransferase, cytoplasmic [EC:2.6.1.1]	0	0	0	0	0	0	0	0	0	0	0	0	0	0	0	0	0	0	0	0	0	0	0	0	0	0	0	0	0	0	0	0	0	0	0	0	0	0	0	0	0	0	0	0	0	0
		K14455	OR GOT2; aspartate aminotransferase, mitochondrial [EC:2.6.1.1]	0	0	0	0	0	0	0	0	0	0	0	0	0	0	0	0	0	0	0	0	0	0	0	0	0	0	0	0	0	0	0	0	0	0	0	0	0	0	0	0	0	0	0	0	0	0
Iron metabolism	Fe3+ siderophore uptake	K16091	fecA; Fe(3+) dicitrate transport protein; citrate receptor	0	0	0	0	0	0	0	0	0	0	0	0	0	0	0	0	0	0	0	0	0	0	0	0	0	0	0	0	0	0	0	0	0	0	0	0	0	0	2	0	0	0	0	0	0	0
		K02014	FhuA; TC.FEV.OM; iron complex outermembrane recepter protein; hydroxamate receptor	1	1	1	1	1	0	1	1	1	1	1	1	1	1	1	1	1	1	1	1	1	1	1	1	1	1	1	1	1	1	2	4	6	2	3	3	4	3	1	3	1	1	1	3	2	2
		K16088	TC.FEV.OM1, fhuE, fpvA, fptA; outer-membrane receptor for ferric coprogen and ferric-rhodotorulic acid; pyochelin receptor	0	0	0	0	0	0	0	0	0	0	0	0	0	0	0	0	0	0	0	0	0	0	0	0	0	0	0	0	0	0	0	0	0	0	0	0	0	0	0	0	0	0	0	0	0	0
		K19611	fepA, pfeA, iroN, pirA; ferric enterobactin receptor; enterobactin receptor	0	0	0	0	0	0	0	0	0	0	0	0	0	0	0	0	0	0	0	0	0	0	0	0	0	0	0	0	0	0	0	0	0	0	0	0	0	0	0	0	0	0	0	0	0	0
		K16090	fiu; catecholate siderophore receptor	0	0	0	0	0	0	0	0	0	0	0	0	0	0	0	0	0	0	0	0	0	0	0	0	0	0	0	0	0	0	0	0	0	0	0	0	0	0	0	0	0	0	0	0	0	0
	Fe3+ siderophore uptake regulation	K03711	fur, zur, furB; Fur family transcriptional regulator, ferric uptake regulator	0	0	0	0	0	0	0	0	0	0	0	0	0	0	0	0	0	0	0	0	0	0	0	0	0	0	0	0	0	1	0	0	0	1	0	0	1	0	1	0	0	0	0	0	0	1
		K03709	troR; DtxR family transcriptional regulator, Mn-dependent transcriptional regulator	1	1	1	1	1	1	1	1	1	1	1	1	1	1	1	1	1	1	1	1	1	1	1	1	1	1	1	2	1	3	2	0	1	2	2	1	1	2	0	2	1	1	1	2	1	1
		K11924	mntR; DtxR family transcriptional regulator, manganese transport regulator	0	0	0	0	0	0	0	0	0	0	0	0	0	0	0	0	0	0	0	0	0	0	0	0	0	0	0	0	0	0	0	0	0	0	0	0	0	0	0	0	0	0	0	0	0	1
	Fe2+/Fe3+ ABC uptake	K02012	afuA, fbpA; iron(III) transport system substrate-binding protein	0	0	0	1	0	0	0	0	0	0	0	0	0	0	0	0	0	0	0	0	0	0	0	0	0	0	0	0	0	0	0	0	0	0	0	0	0	0	0	0	0	0	0	0	0	0
		K02011	afuB, fbpB; iron(III) transport system permease protein	0	0	0	0	0	0	0	0	0	0	0	0	0	0	0	0	0	0	0	0	0	0	0	0	0	0	0	0	0	0	0	0	0	0	0	0	0	0	1	0	0	0	0	0	0	0
		K02010	afuC, fbpC; iron(III) transport system ATP-binding protein [EC:7.2.2.7]	0	0	0	0	0	0	0	0	0	0	0	0	0	0	0	0	0	0	0	0	0	0	0	0	0	0	0	0	0	0	0	0	0	0	0	0	0	0	1	0	0	0	0	0	0	0
	Fe3+ ABC uptake	K11704	mtsA; iron/zinc/manganese/copper transport system substrate-binding protein	0	0	0	0	0	0	0	0	0	0	0	0	0	0	0	0	0	0	0	0	0	0	0	0	0	0	0	0	0	0	0	0	0	0	0	0	0	0	0	0	0	0	0	0	0	0
		K11705	mtsC; iron/zinc/manganese/copper transport system permease protein	0	0	0	0	0	0	0	0	0	0	0	0	0	0	0	0	0	0	0	0	0	0	0	0	0	0	0	0	0	0	0	0	0	0	0	0	0	0	0	0	0	0	0	0	0	0
		K11706	mtsB; iron/zinc/manganese/copper transport system ATP-binding protein	0	0	0	0	0	0	0	0	0	0	0	0	0	0	0	0	0	0	0	0	0	0	0	0	0	0	0	0	0	0	0	0	0	0	0	0	0	0	0	0	0	0	0	0	0	0
		K23181	fecB; ferric citrate transport system substrate-binding protein	0	0	0	0	0	0	0	0	0	0	0	0	0	0	0	0	0	0	0	0	0	0	0	0	0	0	0	0	0	0	0	0	0	0	0	0	0	0	0	0	0	0	0	0	0	0
		K23183	fecC; ferric citrate transport system permease protein	0	0	0	0	0	0	0	0	0	0	0	0	0	0	0	0	0	0	0	0	0	0	0	0	0	0	0	0	0	0	0	0	0	0	0	0	0	0	0	0	0	0	0	0	0	0
		K23182	fecD; ferric citrate transport system permease protein	0	0	0	0	0	0	0	0	0	0	0	0	0	0	0	0	0	0	0	0	0	0	0	0	0	0	0	0	0	0	0	0	0	0	0	0	0	0	0	0	0	0	0	0	0	0
		K23184	fecE; ferric citrate transport system ATP-binding protein [EC:7.2.2.18]	0	0	0	0	0	0	0	0	0	0	0	0	0	0	0	0	0	0	0	0	0	0	0	0	0	0	0	0	0	0	0	0	0	0	0	0	0	0	0	0	0	0	0	0	0	0
	Fe2+ ABC uptake	K11704	mtsA; iron/zinc/manganese/copper transport system substrate-binding protein	0	0	0	0	0	0	0	0	0	0	0	0	0	0	0	0	0	0	0	0	0	0	0	0	0	0	0	0	0	0	0	0	0	0	0	0	0	0	0	0	0	0	0	0	0	0
		K11705	mtsC; iron/zinc/manganese/copper transport system permease protein	0	0	0	0	0	0	0	0	0	0	0	0	0	0	0	0	0	0	0	0	0	0	0	0	0	0	0	0	0	0	0	0	0	0	0	0	0	0	0	0	0	0	0	0	0	0
		K11706	mtsB; iron/zinc/manganese/copper transport system ATP-binding protein	0	0	0	0	0	0	0	0	0	0	0	0	0	0	0	0	0	0	0	0	0	0	0	0	0	0	0	0	0	0	0	0	0	0	0	0	0	0	0	0	0	0	0	0	0	0
		K11604	sitA; manganese/iron transport system substrate-binding protein	0	0	0	0	0	0	0	0	0	0	0	0	0	0	0	0	0	0	0	0	0	0	0	0	0	0	0	0	0	0	0	0	0	0	0	0	0	0	0	0	0	0	0	0	0	0
		K11605	sitC; manganese/iron transport system permease protein	0	0	0	0	0	0	0	0	0	0	0	0	0	0	0	0	0	0	0	0	0	0	0	0	0	0	0	0	0	0	0	0	0	0	0	0	0	0	0	0	0	0	0	0	0	0
		K11606	sitD; manganese/iron transport system permease protein	0	0	0	0	0	0	0	0	0	0	0	0	0	0	0	0	0	0	0	0	0	0	0	0	0	0	0	0	0	0	0	0	0	0	0	0	0	0	0	0	0	0	0	0	0	0
		K11607	sitB; manganese/iron transport system ATP-binding protein	0	0	0	0	0	0	0	0	0	0	0	0	0	0	0	0	0	0	0	0	0	0	0	0	0	0	0	0	0	0	0	0	0	0	0	0	0	0	0	0	0	0	0	0	0	0
		K11707	troA, mntA, znuA; manganese/zinc/iron transport system substrate-binding protein	0	0	0	0	0	0	0	0	0	0	0	0	0	0	0	0	0	0	0	0	0	0	0	0	0	0	0	0	0	0	0	0	0	0	0	0	0	0	0	0	0	0	0	0	0	0
		K11708	troC, mntC, znuB; manganese/zinc/iron transport system permease protein	0	0	0	0	0	0	0	0	0	0	0	0	0	0	0	0	0	0	0	0	0	0	0	0	0	0	0	0	0	0	0	0	0	0	0	0	0	0	0	0	0	0	0	0	0	0
		K11709	troD, mntD, znuB; manganese/zinc/iron transport system permease protein	0	0	0	0	0	0	0	0	0	0	0	0	0	0	0	0	0	0	0	0	0	0	0	0	0	0	0	0	0	0	0	0	0	0	0	0	0	0	0	0	0	0	0	0	0	0
		K11710	troB, mntB, znuC; manganese/zinc/iron transport system ATP- binding protein [EC:7.2.2.5]	0	0	0	0	0	0	0	0	0	0	0	0	0	0	0	0	0	0	0	0	0	0	0	0	0	0	0	0	0	0	0	0	0	0	0	0	0	0	0	0	0	0	0	0	0	0
		K07243	FTR, FTH1, efeU; high-affinity iron transporter	0	0	0	0	0	0	0	0	0	0	0	0	0	0	0	0	0	0	0	0	0	0	0	0	0	0	0	0	0	0	2	1	1	1	0	1	1	0	0	0	0	1	0	0	0	0
		K07224	efeO; iron uptake system component EfeO	0	0	0	0	0	0	0	0	0	0	0	0	0	0	0	0	0	0	0	0	0	0	0	0	0	0	0	0	0	0	0	0	0	0	0	0	0	0	0	0	0	0	0	0	0	0
		K16301	efeB; deferrochelatase/peroxidase EfeB [EC:1.11.1.-]	0	0	0	0	0	0	0	0	0	0	0	0	0	0	0	0	0	0	0	0	0	0	0	0	0	0	0	0	0	0	0	0	0	0	0	0	0	0	0	0	0	0	0	0	0	0
		K04759	feoB; ferrous iron transport protein B	1	1	1	1	1	1	1	1	1	1	1	2	1	1	1	1	1	1	1	1	1	1	1	1	1	1	1	2	1	2	1	0	0	1	1	0	0	0	1	1	1	0	0	1	1	2
		K04758	feoA; ferrous iron transport protein A	0	0	0	0	0	1	0	1	1	1	1	1	1	1	1	1	1	1	1	1	1	1	1	1	1	1	1	2	1	0	1	0	0	1	1	0	0	1	1	1	0	0	0	0	0	1
		K07490	feoC; ferrous iron transport protein C	0	0	0	0	0	0	0	0	0	0	0	0	0	0	0	0	0	0	0	0	0	0	0	0	0	0	0	0	0	0	0	0	0	0	0	0	0	0	0	0	0	0	0	0	0	0
		K10123	feoC; putative ferrous iron transport protein C	0	0	0	0	0	0	0	0	0	0	0	0	0	0	0	0	0	0	0	0	0	0	0	0	0	0	0	0	0	0	0	0	0	0	0	0	0	0	0	0	0	0	0	0	0	0
		K03322	mntH; manganese transport protein	0	0	0	0	0	0	0	0	0	0	0	0	0	0	0	0	0	0	0	0	0	0	0	0	0	0	0	0	0	0	1	1	1	0	0	1	0	1	0	1	0	1	1	1	1	1
		K07238	TC.ZIP, zupT, ZRT3, ZIP2; zinc transporter, ZIP family	0	0	0	0	0	0	1	0	0	0	0	0	0	0	0	0	0	0	0	0	0	0	0	0	1	0	1	1	0	0	0	0	0	1	1	0	1	0	0	0	1	0	0	0	0	0
	Fe2+ oxidation	K03594	bacterioferritin	0	0	1	0	0	0	0	0	0	0	0	0	0	0	0	0	0	0	0	0	0	0	0	0	0	0	0	0	0	0	0	0	0	0	0	0	0	0	0	1	0	0	0	0	1	0
		K13624	ceruloplasmin	0	0	0	0	0	0	0	0	0	0	0	0	0	0	0	0	0	0	0	0	0	0	0	0	0	0	0	0	0	0	0	0	0	0	0	0	0	0	0	0	0	0	0	0	0	0
		K14735	hephaestin	0	0	0	0	0	0	0	0	0	0	0	0	0	0	0	0	0	0	0	0	0	0	0	0	0	0	0	0	0	0	0	0	0	0	0	0	0	0	0	0	0	0	0	0	0	0
		K19054	frataxin	0	0	0	0	0	0	0	0	0	0	0	0	0	0	0	0	0	0	0	0	0	0	0	0	0	0	0	0	0	0	0	0	0	0	0	0	0	0	0	0	0	0	0	0	0	0
		K22336	bacterioferritin B	0	0	0	0	0	0	0	0	0	0	0	0	0	0	0	0	0	0	0	0	0	0	0	0	0	0	0	0	0	0	0	0	0	1	1	0	1	0	0	0	0	0	0	0	0	1
		K22552	multicopper oxidase	0	0	0	0	0	0	0	0	0	0	0	0	0	0	0	0	0	0	0	0	0	0	0	0	0	0	0	0	0	0	0	0	0	0	0	0	0	0	0	0	0	0	0	0	0	0
	Fe3+reduction	K00521	E1.16.1.7; ferric-chelate reductase [EC:1.16.1.7]	0	0	0	0	0	0	0	0	0	0	0	0	0	0	0	0	0	0	0	0	0	0	0	0	0	0	0	0	0	0	0	0	0	0	0	0	0	0	0	0	0	0	0	0	0	0
		K07229	yqjH; ferric-chelate reductase (NADPH) [EC:1.16.1.9]	0	0	0	0	0	0	0	0	0	0	0	0	0	0	0	0	0	0	0	0	0	0	0	0	0	0	0	0	0	0	0	0	0	0	0	0	0	0	0	0	0	0	0	0	0	0
		K08360	CYB561; cytochrome b-561 [EC:7.2.1.3]	0	0	0	0	0	0	0	0	0	0	0	0	0	0	0	0	0	0	0	0	0	0	0	0	0	0	0	0	0	0	0	0	0	0	0	0	0	0	0	0	0	0	0	0	0	0
		K08370	CYBRD1, Dcytb; cytochrome b reductase 1 [EC:7.2.1.3]	0	0	0	0	0	0	0	0	0	0	0	0	0	0	0	0	0	0	0	0	0	0	0	0	0	0	0	0	0	0	0	0	0	0	0	0	0	0	0	0	0	0	0	0	0	0
	iron storage	K03594	bfr; bacterioferritin [EC:1.16.3.1]	0	0	1	0	0	0	0	0	0	0	0	0	0	0	0	0	0	0	0	0	0	0	0	0	0	0	0	0	0	0	0	0	0	0	0	0	0	0	0	1	0	0	0	0	1	0
		K22336	bfrB; bacterioferritin B [EC:1.16.3.1]	0	0	0	0	0	0	0	0	0	0	0	0	0	0	0	0	0	0	0	0	0	0	0	0	0	0	0	0	0	0	0	0	0	1	1	0	1	0	0	0	0	0	0	0	0	1
		K02192	bfd; bacterioferritin-associated ferredoxin	0	0	0	0	0	0	0	0	0	0	0	0	0	0	0	0	0	0	0	0	0	0	0	0	0	0	0	0	0	0	0	0	0	0	0	0	0	0	0	0	0	0	0	0	0	0
		K02217	ftnA, ftn; ferritin [EC:1.16.3.2]	1	1	1	1	1	1	1	1	1	1	1	1	1	1	1	1	1	1	1	1	1	1	1	1	1	1	1	2	1	0	0	0	0	0	0	0	0	0	0	0	1	0	0	1	0	0
		K02255	ftnB; ferritin-like protein 2	0	0	0	0	0	0	0	0	0	0	0	0	0	0	0	0	0	0	0	0	0	0	0	0	0	0	0	0	0	0	0	0	0	0	0	0	0	0	0	0	0	0	0	0	0	0
		K00522	FTH1; ferritin heavy chain [EC:1.16.3.2]	0	0	0	0	0	0	0	0	0	0	0	0	0	0	0	0	0	0	0	0	0	0	0	0	0	0	0	0	0	0	0	0	0	0	0	0	0	0	0	0	0	0	0	0	0	0
Oxidative phosphorylation	F-type ATPase	K02111	ATPF1A, atpA; F-type H+/Na+-transporting ATPase subunit alpha [EC:7.1.2.2 7.2.2.1]	0	0	0	0	0	0	0	0	0	0	0	0	0	0	0	0	0	0	0	0	0	0	0	0	0	0	0	0	0	0	1	0	1	1	1	1	1	1	1	1	0	2	1	1	1	1
		K02112	ATPF1B, atpD; F-type H+/Na+-transporting ATPase subunit beta [EC:7.1.2.2 7.2.2.1]	0	0	0	0	0	0	0	0	0	0	0	0	0	0	0	0	0	0	0	0	0	0	0	0	0	0	0	0	0	0	1	0	1	0	1	1	1	1	1	1	0	1	1	1	1	1
		K02113	ATPF1D, atpH; F-type H+-transporting ATPase subunit delta	0	0	0	0	0	0	0	0	0	0	0	0	0	0	0	0	0	0	0	0	0	0	0	0	0	0	0	0	0	0	1	1	1	1	1	1	1	1	1	1	0	1	1	1	1	1
		K02114	ATPF1E, atpC; F-type H+-transporting ATPase subunit epsilon	0	0	0	0	0	0	0	0	0	0	0	0	0	0	0	0	0	0	0	0	0	0	0	0	0	0	0	0	0	0	1	1	1	1	1	1	1	2	1	1	0	0	1	1	1	1
		K02115	ATPF1G, atpG; F-type H+-transporting ATPase subunit gamma	0	0	0	0	0	0	0	0	0	0	0	0	0	0	0	0	0	0	0	0	0	0	0	0	0	0	0	0	0	0	1	0	1	1	1	1	1	2	1	1	0	1	1	1	1	1
		K02108	ATPF0A, atpB; F-type H+-transporting ATPase subunit a	0	0	0	0	0	0	0	0	0	0	0	0	0	0	0	0	0	0	0	0	0	0	0	0	0	0	0	0	0	0	1	1	1	1	1	0	1	1	1	1	0	1	1	1	1	1
		K02109	ATPF0B, atpF; F-type H+-transporting ATPase subunit b	0	0	0	0	0	0	0	0	0	0	0	0	0	0	0	0	0	0	0	0	0	0	0	0	0	0	0	0	0	0	1	1	1	1	1	1	1	1	1	1	0	1	1	1	1	1
		K02110	ATPF0C, atpE; F-type H+-transporting ATPase subunit c	0	0	0	0	0	0	0	0	0	0	0	0	0	0	0	0	0	0	0	0	0	0	0	0	0	0	0	0	0	0	1	1	1	1	1	1	1	1	1	1	0	1	1	1	1	1
	V/A-type ATPase	K02117	ATPVA, ntpA, atpA; V/A-type H+/Na+-transporting ATPase subunit A [EC:7.1.2.2 7.2.2.1]	0	0	0	1	1	2	2	0	0	1	1	1	0	0	1	1	1	0	0	0	1	1	1	1	0	0	0	0	0	1	0	0	0	0	0	0	0	0	0	0	2	0	0	0	0	0
		K02118	ATPVB, ntpB, atpB; V/A-type H+/Na+-transporting ATPase subunit B	0	0	0	2	0	1	1	0	0	1	1	1	0	0	0	1	1	0	0	0	1	1	1	1	0	0	0	0	0	1	0	0	0	0	0	0	0	0	0	0	1	0	0	0	0	0
		K02119	ATPVC, ntpC, atpC; V/A-type H+/Na+-transporting ATPase subunit C	0	0	0	0	0	1	1	0	0	1	0	1	0	0	0	1	1	0	1	0	1	1	1	1	0	0	0	0	0	1	0	0	0	0	0	0	0	0	0	0	1	0	0	0	0	0
		K02120	ATPVD, ntpD, atpD; V/A-type H+/Na+-transporting ATPase subunit D	0	1	0	1	0	2	1	0	0	1	1	1	0	0	0	0	1	0	0	0	1	1	1	1	0	0	0	0	0	2	0	0	0	0	0	0	0	0	0	0	1	0	0	0	0	0
		K02121	ATPVE, ntpE, atpE; V/A-type H+/Na+-transporting ATPase subunit E	0	0	0	0	0	1	0	0	0	1	0	1	0	0	0	0	1	0	0	0	1	0	0	0	0	0	0	0	0	0	0	0	0	0	0	0	0	0	0	0	0	0	0	0	0	0
		K02122	ATPVF, ntpF, atpF; V/A-type H+/Na+-transporting ATPase subunit F	0	0	0	1	1	1	1	0	0	1	0	1	0	0	0	1	1	0	0	0	2	1	1	1	0	0	0	0	0	2	0	0	0	0	0	0	0	0	0	0	1	0	0	0	0	0
		K02107	ATPVG, ahaH, atpH; V/A-type H+/Na+-transporting ATPase subunit G/H	0	0	0	0	0	0	0	0	0	0	0	0	0	0	0	0	0	0	0	0	0	0	0	0	0	0	0	0	0	0	0	0	0	0	0	0	0	0	0	0	0	0	0	0	0	0
		K02123	ATPVI, ntpI, atpI; V/A-type H+/Na+-transporting ATPase subunit I	1	1	1	1	1	1	1	1	0	1	1	1	0	1	1	1	1	0	1	0	1	1	1	1	1	0	0	0	0	0	0	0	0	0	0	0	0	0	0	0	1	0	0	0	0	0
		K02124	ATPVK, ntpK, atpK; V/A-type H+/Na+-transporting ATPase subunit K	1	1	0	1	1	1	1	1	0	1	1	1	0	0	1	1	1	0	1	0	1	1	1	1	1	0	0	0	0	1	0	0	0	0	0	0	0	0	0	0	1	0	0	0	0	0
	NADH-quinone oxidoreductase	K00330	nuoA; NADH-quinone oxidoreductase subunit A [EC:7.1.1.2]	0	0	0	0	0	0	0	0	0	0	0	0	0	0	0	0	0	0	0	0	0	0	0	0	0	0	0	0	0	0	1	1	1	1	1	1	1	1	1	1	0	1	1	1	1	1
		K00331	nuoB; NADH-quinone oxidoreductase subunit B [EC:7.1.1.2]	1	1	1	1	1	0	0	1	1	1	1	1	1	1	1	1	1	1	2	1	1	1	1	1	1	1	1	1	1	1	1	1	0	1	1	0	1	1	1	1	0	1	1	1	1	1
		K00332	nuoC; NADH-quinone oxidoreductase subunit C [EC:7.1.1.2]	1	2	1	2	1	1	1	2	1	3	2	3	2	1	2	2	3	2	3	1	4	2	2	2	2	2	2	2	2	2	1	1	0	1	1	1	1	1	1	1	1	1	1	1	1	1
		K00333	nuoD; NADH-quinone oxidoreductase subunit D [EC:7.1.1.2]	1	1	1	1	1	0	0	1	1	2	0	2	1	1	1	1	2	1	2	1	2	1	1	1	2	1	1	1	1	1	1	0	0	1	1	0	1	1	1	1	0	1	1	1	1	1
		K13378	nuoCD; NADH-quinone oxidoreductase subunit C/D [EC:7.1.1.2]	0	0	0	0	0	0	0	0	0	0	0	0	0	0	0	0	0	0	0	0	0	0	0	0	0	0	0	0	0	0	0	0	0	0	0	0	0	0	0	0	0	0	0	0	0	0
		K13380	nuoBCD; NADH-quinone oxidoreductase subunit B/C/D [EC:7.1.1.2]	0	0	0	0	0	0	0	0	0	0	0	0	0	0	0	0	0	0	0	0	0	0	0	0	0	0	0	0	0	0	0	0	1	0	0	0	0	0	0	0	0	0	0	0	0	0
		K00334	nuoE; NADH-quinone oxidoreductase subunit E [EC:7.1.1.2]	1	1	1	1	1	1	1	1	1	1	1	1	1	1	1	1	1	1	1	1	1	1	1	1	1	1	1	1	1	3	1	0	1	1	1	0	1	1	1	1	1	1	1	1	1	1
		K00335	nuoF; NADH-quinone oxidoreductase subunit F [EC:7.1.1.2]	1	1	1	1	1	2	1	1	1	1	1	1	1	1	1	1	1	1	1	1	1	1	1	1	1	1	1	1	1	2	2	0	1	1	1	1	1	1	2	1	1	1	2	3	1	1
		K00336	nuoG; NADH-quinone oxidoreductase subunit G [EC:7.1.1.2]	0	0	0	0	0	0	0	0	0	0	0	0	0	0	0	0	0	0	0	0	0	0	0	0	0	0	0	0	0	0	0	0	1	1	1	0	1	0	1	0	0	0	1	0	0	1
		K00337	nuoH; NADH-quinone oxidoreductase subunit H [EC:7.1.1.2]	2	3	1	2	1	1	1	1	1	3	2	3	2	1	2	2	3	2	3	1	3	2	2	2	2	2	2	2	2	2	1	0	1	1	1	1	0	1	1	1	1	1	1	1	1	1
		K00338	nuoI; NADH-quinone oxidoreductase subunit I [EC:7.1.1.2]	0	0	0	0	0	0	0	0	0	0	0	0	0	0	0	0	0	0	0	0	0	0	0	0	0	0	0	0	0	0	1	1	0	1	1	1	1	1	1	1	0	1	1	1	1	1
		K00339	nuoJ; NADH-quinone oxidoreductase subunit J [EC:7.1.1.2]	0	0	0	0	0	0	0	0	0	0	0	0	0	0	0	0	0	0	0	0	0	0	0	0	0	0	0	0	0	0	1	0	1	1	1	1	1	1	1	1	0	1	1	1	1	1
		K00340	nuoK; NADH-quinone oxidoreductase subunit K [EC:7.1.1.2]	0	0	0	0	0	0	0	0	0	0	0	0	0	0	0	0	0	0	0	0	0	0	0	0	0	0	0	0	0	0	1	0	1	1	1	1	1	1	1	1	0	1	1	1	1	1
		K00341	nuoL; NADH-quinone oxidoreductase subunit L [EC:7.1.1.2]	0	0	0	0	0	0	0	0	0	0	0	0	0	0	0	0	1	0	0	1	0	0	0	0	0	0	0	1	1	1	1	0	1	1	1	1	1	0	1	1	0	1	1	1	1	1
		K00342	nuoM; NADH-quinone oxidoreductase subunit M [EC:7.1.1.2]	0	0	0	0	0	0	0	0	0	0	0	0	0	0	0	0	0	0	0	0	0	0	0	0	0	0	0	0	0	0	1	0	1	1	1	1	1	0	1	1	0	1	1	1	1	1
		K15863	nuoLM; NADH-quinone oxidoreductase subunit L/M [EC:7.1.1.2]	0	0	0	0	0	0	0	0	0	0	0	0	0	0	0	0	0	0	0	0	0	0	0	0	0	0	0	0	0	0	0	0	0	0	0	0	0	0	0	0	0	0	0	0	0	0
		K00343	nuoN; NADH-quinone oxidoreductase subunit N [EC:7.1.1.2]	0	0	0	0	0	0	0	0	0	0	0	0	0	0	0	0	0	0	0	0	0	0	0	0	0	0	0	0	0	0	2	1	2	1	1	1	1	1	0	2	0	2	2	2	2	1
	NAD(P)H-quinone oxidoreductase	K05574	ndhC; NAD(P)H-quinone oxidoreductase subunit 3	0	0	0	0	0	0	0	0	0	0	0	0	0	0	0	0	0	0	0	0	0	0	0	0	0	0	0	0	0	0	0	0	0	0	0	0	0	0	0	0	0	0	0	0	0	0
		K05582	ndhK; NAD(P)H-quinone oxidoreductase subunit K	0	0	0	0	0	0	0	0	0	0	0	0	0	0	0	0	0	0	0	0	1	0	0	0	0	0	0	0	0	0	0	0	0	0	0	0	0	0	0	0	0	0	0	0	0	0
		K05581	ndhJ; NAD(P)H-quinone oxidoreductase subunit J	0	0	0	0	0	0	0	0	0	0	0	0	0	0	0	0	0	0	0	0	0	0	0	0	0	0	0	0	0	0	0	0	0	0	0	0	0	0	0	0	0	0	0	0	0	0
		K05579	ndhH; NAD(P)H-quinone oxidoreductase subunit H	0	0	0	0	0	0	0	0	0	0	0	0	0	0	0	0	0	0	0	0	0	0	0	0	0	0	0	0	0	0	0	0	0	0	0	0	0	0	0	0	0	0	0	0	0	0
		K05572	ndhA; NAD(P)H-quinone oxidoreductase subunit 1	0	0	0	0	0	0	0	0	0	0	0	0	0	0	0	0	0	0	0	0	0	0	0	0	0	0	0	0	0	0	0	0	0	0	0	0	0	0	0	0	0	0	0	0	0	0
		K05580	ndhI; NAD(P)H-quinone oxidoreductase subunit I	0	0	0	0	0	0	0	0	0	0	0	0	0	0	0	0	0	0	0	0	0	0	0	0	0	0	0	0	0	0	0	0	0	0	0	0	0	0	0	0	0	0	0	0	0	0
		K05578	ndhG; NAD(P)H-quinone oxidoreductase subunit 6	0	0	0	0	0	0	0	0	0	0	0	0	0	0	0	0	0	0	0	0	0	0	0	0	0	0	0	0	0	0	0	0	0	0	0	0	0	0	0	0	0	0	0	0	0	0
		K05576	ndhE; NAD(P)H-quinone oxidoreductase subunit 4L	0	0	0	0	0	0	0	0	0	0	0	0	0	0	0	0	0	0	0	0	0	0	0	0	0	0	0	0	0	0	0	0	0	0	0	0	0	0	0	0	0	0	0	0	0	0
		K05577	ndhF; NAD(P)H-quinone oxidoreductase subunit 5	0	0	0	0	0	0	0	0	0	0	0	0	0	0	0	0	0	0	0	0	0	0	0	0	0	0	0	0	0	0	0	0	0	0	0	0	0	0	0	0	0	0	0	0	0	0
		K05575	ndhD; NAD(P)H-quinone oxidoreductase subunit 4	0	0	0	0	0	0	0	0	0	0	0	0	0	0	0	0	0	0	0	0	0	0	0	0	0	0	0	0	0	0	0	0	0	0	0	0	0	0	0	0	0	0	0	0	0	0
		K05573	ndhB; NAD(P)H-quinone oxidoreductase subunit 2	0	0	0	0	0	0	0	0	0	0	0	0	0	0	0	0	0	0	0	0	0	0	0	0	0	0	0	0	0	0	0	0	0	0	0	0	0	0	0	0	0	0	0	0	0	0
		K05583	ndhL; NAD(P)H-quinone oxidoreductase subunit L, non-essential components	0	0	0	0	0	0	0	0	0	0	0	0	0	0	0	0	0	0	0	0	0	0	0	0	0	0	0	0	0	0	0	0	0	0	0	0	0	0	0	0	0	0	0	0	0	0
		K05584	ndhM; NAD(P)H-quinone oxidoreductase subunit M, non-essential components	0	0	0	0	0	0	0	0	0	0	0	0	0	0	0	0	0	0	0	0	0	0	0	0	0	0	0	0	0	0	0	0	0	0	0	0	0	0	0	0	0	0	0	0	0	0
		K05585	ndhN; NAD(P)H-quinone oxidoreductase subunit N, non-essential components	0	0	0	0	0	0	0	0	0	0	0	0	0	0	0	0	0	0	0	0	0	0	0	0	0	0	0	0	0	0	0	0	0	0	0	0	0	0	0	0	0	0	0	0	0	0
	Succinate dehydrogenase (ubiquinone)	K00241	sdhC, frdC; succinate dehydrogenase / fumarate reductase, cytochrome b subunit	0	0	0	0	0	0	0	0	0	0	0	0	0	0	0	0	0	0	0	0	0	1	1	1	0	0	0	0	0	0	1	1	0	0	0	0	0	1	1	1	0	0	1	1	1	1
		K00242	sdhD, frdD; succinate dehydrogenase / fumarate reductase, membrane anchor subunit	0	0	0	0	0	0	0	0	0	0	0	0	0	0	0	0	0	0	0	0	0	1	1	1	0	0	0	0	0	0	0	0	0	0	0	0	0	0	0	0	0	0	0	0	0	0
		K18859	sdhD, frdD; succinate dehydrogenase / fumarate reductase, subunit D	0	0	0	0	0	0	0	0	0	0	0	0	0	0	0	0	0	0	0	0	0	0	0	0	0	0	0	0	0	0	0	0	0	0	0	0	0	0	0	0	0	0	0	0	0	0
		K18860	sdhD, frdD; putative succinate dehydrogenase / fumarate reductase, subunit D	0	0	0	0	0	0	0	0	0	0	0	0	0	0	0	0	0	0	0	0	0	0	0	0	0	0	0	0	0	0	0	0	0	0	0	0	0	0	0	0	0	0	0	0	0	0
		K00239	sdhA, frdA; succinate dehydrogenase / fumarate reductase, flavoprotein subunit [EC:1.3.5.1 1.3.5.4]	1	1	1	1	1	0	1	1	2	1	2	1	2	2	2	1	1	2	1	2	1	1	1	1	1	1	1	1	1	2	1	2	1	1	1	0	1	1	1	2	1	0	1	1	1	1
		K00240	sdhB, frdB; succinate dehydrogenase / fumarate reductase, iron-sulfur subunit [EC:1.3.5.1 1.3.5.4]	1	1	1	1	1	0	0	0	1	1	1	1	1	1	2	1	1	1	1	1	1	1	1	1	1	1	1	1	1	1	1	1	1	1	1	0	1	1	1	2	0	0	1	1	1	1
	Cytochrome c oxidase, cbb3-type	K00404	ccoN; cytochrome c oxidase cbb3-type subunit I	0	0	0	0	0	0	0	0	0	0	0	0	0	0	0	0	0	0	0	0	0	0	0	0	0	0	0	0	0	0	0	0	0	0	0	0	0	0	1	0	0	0	0	0	0	0
		K00405	ccoO; cytochrome c oxidase cbb3-type subunit II	0	0	0	0	0	0	0	0	0	0	0	0	0	0	0	0	0	0	0	0	0	0	0	0	0	0	0	0	0	0	0	0	0	0	0	0	0	0	0	0	0	0	0	0	0	0
		K15862	ccoNO; cytochrome c oxidase cbb3-type subunit I/II (ccoNO can replace the combination of ccoN and ccoO)	0	0	0	0	0	0	0	0	0	0	0	0	0	0	0	0	0	0	0	0	0	0	0	0	0	0	0	0	0	0	0	0	0	0	0	0	0	0	1	0	0	0	0	0	0	1
		K00407	ccoQ; cytochrome c oxidase cbb3-type subunit IV	0	0	0	0	0	0	0	0	0	0	0	0	0	0	0	0	0	0	0	0	0	0	0	0	0	0	0	0	0	0	0	0	0	0	0	0	0	0	0	0	0	0	0	0	0	0
		K00406	ccoP; cytochrome c oxidase cbb3-type subunit III	0	0	0	0	0	0	0	0	0	0	0	0	0	0	0	0	0	0	0	0	0	0	0	0	0	0	0	0	0	0	1	0	0	0	0	1	0	0	1	1	0	0	1	2	2	1
	Cytochrome bd ubiquinol oxidase	K00425	cydA; cytochrome bd ubiquinol oxidase subunit I	0	0	0	0	0	0	0	0	0	0	0	0	0	0	0	0	0	0	0	0	0	0	0	0	0	0	0	0	0	0	0	2	1	0	0	0	1	1	0	1	0	0	0	1	0	0
		K00426	cydB; cytochrome bd ubiquinol oxidase subunit II	0	0	0	0	0	0	0	0	0	0	0	0	0	0	0	0	0	0	0	0	0	0	0	0	0	0	0	0	0	0	0	1	1	0	0	0	1	1	0	1	0	0	0	1	0	0
		K00424	cydX; cytochrome bd-I ubiquinol oxidase subunit X	0	0	0	0	0	0	0	0	0	0	0	0	0	0	0	0	0	0	0	0	0	0	0	0	0	0	0	0	0	0	0	0	0	0	0	0	0	0	0	0	0	0	0	0	0	0
		K22501	appX; cytochrome bd-II ubiquinol oxidase subunit AppX	0	0	0	0	0	0	0	0	0	0	0	0	0	0	0	0	0	0	0	0	0	0	0	0	0	0	0	0	0	0	0	0	0	0	0	0	0	0	0	0	0	0	0	0	0	0
	Cytochrome o ubiquinol oxidase	K02300	cyoD; cytochrome o ubiquinol oxidase subunit IV	0	0	0	0	0	0	0	0	0	0	0	0	0	0	0	0	0	0	0	0	0	0	0	0	0	0	0	0	0	0	0	0	0	0	0	0	0	0	0	0	0	0	0	0	0	0
		K02299	cyoC; cytochrome o ubiquinol oxidase subunit III	0	0	0	0	0	0	0	0	0	0	0	0	0	0	0	0	0	0	0	0	0	0	0	0	0	0	0	0	0	0	0	0	0	0	0	0	0	0	0	0	0	0	0	0	0	0
		K02298	cyoB; cytochrome o ubiquinol oxidase subunit I [EC:7.1.1.3]	0	0	0	0	0	0	0	0	0	0	0	0	0	0	0	0	0	0	0	0	0	0	0	0	0	0	0	0	0	0	0	0	0	0	0	0	0	0	0	0	0	0	0	0	0	0
		K02297	K02297 cyoA; cytochrome o ubiquinol oxidase subunit II [EC:7.1.1.3]	0	0	0	0	0	0	0	0	0	0	0	0	0	0	0	0	0	0	0	0	0	0	0	0	0	0	0	0	0	0	0	0	0	0	0	0	0	0	0	0	0	0	0	0	0	0
	Cytochrome c oxidase, prokaryotes	K02275	coxB, ctaC; cytochrome c oxidase subunit II [EC:1.9.3.1]	0	0	0	0	0	0	0	0	0	0	0	0	0	0	0	0	0	0	0	0	0	0	0	0	0	0	0	0	0	0	1	1	2	1	1	1	1	0	1	1	0	1	1	2	1	1
		K02274	coxA, ctaD; cytochrome c oxidase subunit I [EC:1.9.3.1]	0	0	0	0	0	0	0	0	0	0	0	0	0	0	0	0	0	0	0	0	0	0	0	0	0	0	0	0	0	0	1	0	1	1	1	1	1	1	1	1	0	1	1	2	1	1
		K02276	coxC, ctaE; cytochrome c oxidase subunit III [EC:1.9.3.1]	0	0	0	0	0	0	0	0	0	0	0	0	0	0	0	0	0	0	0	0	0	0	0	0	0	0	0	0	0	0	1	2	1	1	1	1	1	1	1	2	0	0	1	0	1	2
		K15408	coxAC; cytochrome c oxidase subunit I+III [EC:1.9.3.1]	0	0	0	0	0	0	0	0	0	0	0	0	0	0	0	0	0	0	0	0	0	0	0	0	0	0	0	0	0	0	0	0	0	0	0	0	0	0	0	0	0	0	0	0	0	0
		K02277	coxD, ctaF; cytochrome c oxidase subunit IV [EC:1.9.3.1] (non-essential)	0	0	0	0	0	0	0	0	0	0	0	0	0	0	0	0	0	0	0	0	0	0	0	0	0	0	0	0	0	0	1	0	1	0	0	1	0	1	1	0	0	0	1	0	1	0
	Cytochrome aa3-600 menaquinol oxidase	K02829	qoxD; cytochrome aa3-600 menaquinol oxidase subunit IV [EC:7.1.1.5]	0	0	0	0	0	0	0	0	0	0	0	0	0	0	0	0	0	0	0	0	0	0	0	0	0	0	0	0	0	0	0	0	0	0	0	0	0	0	0	0	0	0	0	0	0	0
		K02828	qoxC; cytochrome aa3-600 menaquinol oxidase subunit III [EC:7.1.1.5]	0	0	0	0	0	0	0	0	0	0	0	0	0	0	0	0	0	0	0	0	0	0	0	0	0	0	0	0	0	0	0	0	0	0	0	0	0	0	0	0	0	0	0	0	0	0
		K02827	qoxB; cytochrome aa3-600 menaquinol oxidase subunit I [EC:7.1.1.5]	0	0	0	0	0	0	0	0	0	0	0	0	0	0	0	0	0	0	0	0	0	0	0	0	0	0	0	0	0	0	0	0	0	0	0	0	0	0	0	0	0	0	0	0	0	0
		K02826	qoxA; cytochrome aa3-600 menaquinol oxidase subunit II [EC:7.1.1.5]	0	0	0	0	0	0	0	0	0	0	0	0	0	0	0	0	0	0	0	0	0	0	0	0	0	0	0	0	0	0	0	0	0	0	0	0	0	0	0	0	0	0	0	0	0	0
	Cytochrome bc1 complex	K00410	fbcH; ubiquinol-cytochrome c reductase cytochrome b/c1 subunit	0	0	0	0	0	0	0	0	0	0	0	0	0	0	0	0	0	0	0	0	0	0	0	0	0	0	0	0	0	0	0	0	0	0	0	0	0	0	0	0	0	0	0	0	0	0
		K00411	UQCRFS1, RIP1, petA; ubiquinol-cytochrome c reductase iron-sulfur subunit [EC:7.1.1.8]	0	0	0	0	0	0	0	0	0	0	0	0	0	0	0	0	0	0	0	0	0	0	0	0	0	0	0	0	0	0	0	0	0	0	0	0	0	0	0	0	0	0	0	0	0	0
		K00412	CYTB, petB; ubiquinol-cytochrome c reductase cytochrome b subunit	0	0	0	0	0	0	0	0	0	0	0	0	0	0	0	0	0	0	0	0	0	0	0	0	0	0	0	0	0	0	1	0	0	0	0	0	0	0	0	0	0	0	0	0	0	0
		K00413	CYC1, CYT1, petC; ubiquinol-cytochrome c reductase cytochrome c1 subunit	0	0	0	0	0	0	0	0	0	0	0	0	0	0	0	0	0	0	0	0	0	0	0	0	0	0	0	0	0	0	0	0	0	0	0	0	0	0	0	0	0	0	0	0	0	0
		K00414	QCR1, UQCRC1; ubiquinol-cytochrome c reductase core subunit 1	0	0	0	0	0	0	0	0	0	0	0	0	0	0	0	0	0	0	0	0	0	0	0	0	0	0	0	0	0	0	0	0	0	0	0	0	0	0	0	0	0	0	0	0	0	0
		K00415	QCR2, UQCRC2; ubiquinol-cytochrome c reductase core subunit 2	0	0	0	0	0	0	0	0	0	0	0	0	0	0	0	0	0	0	0	0	0	0	0	0	0	0	0	0	0	0	0	0	0	0	0	0	0	0	0	0	0	0	0	0	0	0
		K00416	QCR6, UQCRH; ubiquinol-cytochrome c reductase subunit 6	0	0	0	0	0	0	0	0	0	0	0	0	0	0	0	0	0	0	0	0	0	0	0	0	0	0	0	0	0	0	0	0	0	0	0	0	0	0	0	0	0	0	0	0	0	0
		K00417	QCR7, UQCRB; ubiquinol-cytochrome c reductase subunit 7	0	0	0	0	0	0	0	0	0	0	0	0	0	0	0	0	0	0	0	0	0	0	0	0	0	0	0	0	0	0	0	0	0	0	0	0	0	0	0	0	0	0	0	0	0	0
		K00418	QCR8, UQCRQ; ubiquinol-cytochrome c reductase subunit 8	0	0	0	0	0	0	0	0	0	0	0	0	0	0	0	0	0	0	0	0	0	0	0	0	0	0	0	0	0	0	0	0	0	0	0	0	0	0	0	0	0	0	0	0	0	0
		K00419	QCR9, UCRC; ubiquinol-cytochrome c reductase subunit 9	0	0	0	0	0	0	0	0	0	0	0	0	0	0	0	0	0	0	0	0	0	0	0	0	0	0	0	0	0	0	0	0	0	0	0	0	0	0	0	0	0	0	0	0	0	0
		K00420	QCR10, UQCR; ubiquinol-cytochrome c reductase subunit 10	0	0	0	0	0	0	0	0	0	0	0	0	0	0	0	0	0	0	0	0	0	0	0	0	0	0	0	0	0	0	0	0	0	0	0	0	0	0	0	0	0	0	0	0	0	0
Secretion system	Type I Secretion	K12340	tolC; outer membrane protein	1	1	1	1	1	2	2	2	2	1	1	1	2	2	2	2	1	2	2	2	1	2	2	2	2	2	1	3	2	2	2	2	0	1	3	3	0	0	0	1	2	0	0	0	0	3
		K11003	HlyD; membrane fusion protein, hemolysin D	0	0	0	0	0	0	0	0	0	0	0	0	0	0	0	0	0	0	0	0	0	0	0	0	0	0	0	0	0	0	0	0	0	0	0	0	0	0	0	0	0	0	0	0	0	0
		K11004	HylB; ABC transpoter, ATP-binding cassette, subfamily B, bacterial HlyB	0	0	0	0	0	0	0	0	0	0	0	0	0	0	0	0	0	0	0	0	0	0	0	0	0	0	0	0	0	0	0	0	0	0	0	0	0	0	0	0	0	0	0	0	0	0
	Type III Secretion	K03221	yscF; type III secretion protein F	0	0	0	0	0	0	0	0	0	0	0	0	0	0	0	0	0	0	0	0	0	0	0	0	0	0	0	0	0	0	0	0	0	0	0	0	0	0	0	0	0	0	0	0	0	0
		K04056	yscO; type III secretion protein O	0	0	0	0	0	0	0	0	0	0	0	0	0	0	0	0	0	0	0	0	0	0	0	0	0	0	0	0	0	0	0	0	0	0	0	0	0	0	0	0	0	0	0	0	0	0
		K04057	yscP; type III secretion protein P	0	0	0	0	0	0	0	0	0	0	0	0	0	0	0	0	0	0	0	0	0	0	0	0	0	0	0	0	0	0	0	0	0	0	0	0	0	0	0	0	0	0	0	0	0	0
		K04059	yscX; type III secretion protein X	0	0	0	0	0	0	0	0	0	0	0	0	0	0	0	0	0	0	0	0	0	0	0	0	0	0	0	0	0	0	0	0	0	0	0	0	0	0	0	0	0	0	0	0	0	0
		K03219	yscC; type III secretion protein C	0	0	0	0	0	0	0	0	0	0	0	0	0	0	0	0	0	0	0	0	0	0	0	0	0	0	0	0	0	0	0	0	0	0	0	0	0	0	0	0	0	0	0	0	0	0
		K04058	yscW; type III secretion protein W	0	0	0	0	0	0	0	0	0	0	0	0	0	0	0	0	0	0	0	0	0	0	0	0	0	0	0	0	0	0	0	0	0	0	0	0	0	0	0	0	0	0	0	0	0	0
		K03222	yscJ; type III secretion protein J	0	0	0	0	0	0	0	0	0	0	0	0	0	0	0	0	0	0	0	0	0	0	0	0	0	0	0	0	0	0	0	0	0	0	0	0	0	0	0	0	0	0	0	0	0	0
		K03226	yscR; type III secretion protein R	0	0	0	0	0	0	0	0	0	0	0	0	0	0	0	0	0	0	0	0	0	0	0	0	0	0	0	0	0	0	0	0	0	0	0	0	0	0	0	0	0	0	0	0	0	0
		K03227	yscS; type III secretion protein S	0	0	0	0	0	0	0	0	0	0	0	0	0	0	0	0	0	0	0	0	0	0	0	0	0	0	0	0	0	0	0	0	0	0	0	0	0	0	0	0	0	0	0	0	0	0
		K03228	yscT; type III secretion protein T	0	0	0	0	0	0	0	0	0	0	0	0	0	0	0	0	0	0	0	0	0	0	0	0	0	0	0	0	0	0	0	0	0	0	0	0	0	0	0	0	0	0	0	0	0	0
		K03229	yscU; type III secretion protein U	0	0	0	0	0	0	0	0	0	0	0	0	0	0	0	0	0	0	0	0	0	0	0	0	0	0	0	0	0	0	0	0	0	0	0	0	0	0	0	0	0	0	0	0	0	0
		K03230	yscV; type III secretion protein V	0	0	0	0	0	0	0	0	0	0	0	0	0	0	0	0	0	0	0	0	0	0	0	0	0	0	0	0	0	0	0	0	0	0	0	0	0	0	0	0	0	0	0	0	0	0
		K03224	yscN; type III secretion protein N	0	0	0	0	0	0	0	0	0	0	0	0	0	0	0	0	0	0	0	0	0	0	0	0	0	0	0	0	0	0	0	0	0	0	0	0	0	0	0	0	0	0	0	0	0	0
		K03225	yscQ; type III secretion protein Q	0	0	0	0	0	0	0	0	0	0	0	0	0	0	0	0	0	0	0	0	0	0	0	0	0	0	0	0	0	0	0	0	0	0	0	0	0	0	0	0	0	0	0	0	0	0
		K03223	yscL; type III secretion protein L	0	0	0	0	0	0	0	0	0	0	0	0	0	0	0	0	0	0	0	0	0	0	0	0	0	0	0	0	0	0	0	0	0	0	0	0	0	0	0	0	0	0	0	0	0	0
	Type II Secretion	K02453	gspD; general secretion pathway protein D	1	1	1	1	1	0	0	1	1	0	1	0	1	0	1	1	0	1	1	1	0	0	0	0	0	0	1	0	0	0	0	0	0	0	0	0	0	0	1	0	0	0	0	0	0	0
		K02465	gspS; general secretion pathway protein S	0	0	0	0	0	0	0	0	0	0	0	0	0	0	0	0	0	0	0	0	0	0	0	0	0	0	0	0	0	0	0	0	0	0	0	0	0	0	0	0	0	0	0	0	0	0
		K02452	gspC; general secretion pathway protein C	0	0	0	0	0	0	0	0	0	0	0	0	0	0	0	0	0	0	0	0	0	0	0	0	0	0	0	0	0	0	0	0	0	0	0	0	0	0	0	0	0	0	0	0	0	0
		K02455	gspF; general secretion pathway protein F	0	0	0	0	0	0	0	0	0	0	0	0	0	0	0	0	0	0	0	0	0	0	0	0	0	0	0	0	0	0	0	0	0	0	0	0	0	0	0	0	0	0	0	0	0	0
		K02456	gspG; general secretion pathway protein G	0	0	0	0	0	0	0	0	0	0	0	0	0	0	0	0	0	0	0	0	0	0	0	0	0	0	0	0	0	0	0	0	0	0	0	0	0	0	0	0	0	0	0	0	0	0
		K02457	gspH; general secretion pathway protein H	0	0	0	0	0	0	0	0	0	0	0	0	0	0	0	0	0	0	0	0	0	0	0	0	0	0	0	0	0	0	0	0	0	0	0	0	0	0	0	0	0	0	0	0	0	0
		K02458	gspI; general secretion pathway protein I	0	0	0	0	0	0	0	0	0	0	0	0	0	0	0	0	0	0	0	0	0	0	0	0	0	0	0	0	0	0	0	0	0	0	0	0	0	0	0	0	0	0	0	0	0	0
		K02459	gspJ; general secretion pathway protein J	0	0	0	0	0	0	0	0	0	0	0	0	0	0	0	0	0	0	0	0	0	0	0	0	0	0	0	0	0	0	0	0	0	0	0	0	0	0	0	0	0	0	0	0	0	0
		K02460	gspK; general secretion pathway protein K	0	0	0	0	0	0	0	0	0	0	0	0	0	0	0	0	0	0	0	0	0	0	0	0	0	0	0	0	0	0	0	0	0	0	0	0	0	0	0	0	0	0	0	0	0	0
		K02461	gspL; general secretion pathway protein L	0	0	0	0	0	0	0	0	0	0	0	0	0	0	0	0	0	0	0	0	0	0	0	0	0	0	0	0	0	0	0	0	0	0	0	0	0	0	0	0	0	0	0	0	0	0
		K02462	gspM; general secretion pathway protein M	0	0	0	0	0	0	0	0	0	0	0	0	0	0	0	0	0	0	0	0	0	0	0	0	0	0	0	0	0	0	0	0	0	0	0	0	0	0	0	0	0	0	0	0	0	0
		K02454	gspE; general secretion pathway protein E	0	0	0	0	0	0	0	0	0	0	0	0	0	0	0	0	0	0	0	0	0	0	0	0	0	0	0	0	0	0	0	0	0	0	0	0	0	0	0	0	0	0	0	0	0	0
		K02464	gspO; general secretion pathway protein O	0	0	0	0	0	0	0	0	0	0	0	0	0	0	0	0	0	0	0	0	0	0	0	0	0	0	0	0	0	0	0	0	0	0	0	0	0	0	0	0	0	0	0	0	0	0
	Type IV Secretion	K03149	virB1; type IV secretion system protein VirB1	0	0	0	0	0	0	0	0	0	0	0	0	0	0	0	0	0	0	0	0	0	0	0	0	0	0	0	0	0	0	0	0	0	0	0	0	0	0	1	0	0	0	0	0	0	0
		K03197	virB2; type IV secretion system protein VirB27	0	0	0	0	0	0	0	0	0	0	0	0	0	0	0	0	0	0	0	0	0	0	0	0	0	0	0	0	0	0	0	0	0	0	0	0	0	0	0	0	0	0	0	0	0	0
		K03198	virB3; type IV secretion system protein VirB3	0	0	0	0	0	0	0	0	0	0	0	0	0	0	0	0	0	0	0	0	0	0	0	0	0	0	0	0	0	0	0	0	0	0	0	0	0	0	0	0	0	0	0	0	0	0
		K03200	virB5; type IV secretion system protein VirB5	0	0	0	0	0	0	0	0	0	0	0	0	0	0	0	0	0	0	0	0	0	0	0	0	0	0	0	0	0	0	0	0	0	0	0	0	0	0	0	0	0	0	0	0	0	0
		K03202	virB7; type IV secretion system protein VirB7	0	0	0	0	0	0	0	0	0	0	0	0	0	0	0	0	0	0	0	0	0	0	0	0	0	0	0	0	0	0	0	0	0	0	0	0	0	0	0	0	0	0	0	0	0	0
		K03204	virB9; type IV secretion system protein VirB9	0	0	0	0	0	0	0	0	0	0	0	0	0	0	0	0	0	0	0	0	0	0	0	0	0	0	0	0	0	0	0	0	0	0	0	0	0	0	0	0	0	0	0	0	0	0
		K03201	virB6; type IV secretion system protein VirB6	0	0	0	0	0	0	0	0	0	0	0	0	0	0	0	0	0	0	0	0	0	0	0	0	0	0	0	0	0	0	0	0	0	0	0	0	0	0	0	0	0	0	0	0	0	0
		K03203	virB8; type IV secretion system protein VirB8	0	0	0	0	0	0	0	0	0	0	0	0	0	0	0	0	0	0	0	0	0	0	0	0	0	0	0	0	0	0	0	0	0	0	0	0	0	0	0	0	0	0	0	0	0	0
		K03195	virB10; type IV secretion system protein VirB10	0	0	0	0	0	0	0	0	0	0	0	0	0	0	0	0	0	0	0	0	0	0	0	0	0	0	0	0	0	0	0	0	0	0	0	0	0	0	0	0	0	0	0	0	0	0
		K03199	virB4; type IV secretion system protein VirB4	0	0	0	0	0	0	0	0	0	0	0	0	0	0	0	0	0	0	0	0	0	0	0	0	0	0	0	0	0	0	0	0	0	0	0	0	0	0	0	0	0	0	0	0	0	0
		K03196	virB11; type IV secretion system protein VirB11	0	0	0	0	0	0	0	0	0	0	0	0	0	0	0	0	0	0	0	0	0	0	0	0	0	0	0	0	0	0	0	0	0	0	0	0	0	0	0	0	0	0	0	0	0	0
		K03205	virD4; type IV secretion system protein VirD4	0	0	0	0	0	0	0	0	0	0	0	0	0	0	0	0	0	0	0	0	0	0	0	0	0	0	0	0	0	0	0	0	0	0	0	0	0	0	0	0	0	0	0	0	0	0
	Type VI Secretion	K11904	vgrG; type VI secretion system secreted protein VgrG	0	0	0	0	0	0	0	0	0	0	0	0	0	0	0	0	0	0	0	0	0	0	0	0	0	0	0	0	0	0	1	0	0	0	0	0	0	0	3	0	0	0	0	1	0	0
		K11903	hcp; type VI secretion system secreted protein Hcp	0	0	0	0	0	0	0	0	0	0	0	0	0	0	0	0	0	0	0	0	0	0	0	0	0	0	0	0	0	0	1	0	0	0	0	0	0	0	1	0	0	0	0	1	0	0
		K11906	lip; type VI secretion system protein Lip	0	0	0	0	0	0	0	0	0	0	0	0	0	0	0	0	0	0	0	0	0	0	0	0	0	0	0	0	0	0	0	0	0	0	0	0	0	0	1	0	0	0	0	0	0	0
		K11891	icmF; type VI secretion system protein IcmF	0	0	0	0	0	0	0	0	0	0	0	0	0	0	0	0	0	0	0	0	0	0	0	0	0	0	0	0	0	0	1	0	0	0	0	0	0	0	1	0	0	0	0	1	0	0
		K11892	dotU; type VI secretion system protein DotU	0	0	0	0	0	0	0	0	0	0	0	0	0	0	0	0	0	0	0	0	0	0	0	0	0	0	0	0	0	0	1	0	0	0	0	0	0	0	1	0	0	0	0	0	0	0
		K11907	clpV; type VI secretion system protein ClpV	0	0	0	0	0	0	0	0	0	0	0	0	0	0	0	0	0	0	0	0	0	0	0	0	0	0	0	0	0	0	1	0	0	0	0	0	0	0	1	0	0	0	0	1	0	0
		K11912	ppkA; serine/threonine-protein kinase PpkA	0	0	0	0	0	0	0	0	0	0	0	0	0	0	0	0	0	0	0	0	0	0	0	0	0	0	0	0	0	0	0	0	0	0	0	0	0	0	0	0	0	0	0	0	0	0
		K11913	fha1; type VI secretion system protein Fha1	0	0	0	0	0	0	0	0	0	0	0	0	0	0	0	0	0	0	0	0	0	0	0	0	0	0	0	0	0	0	0	0	0	0	0	0	0	0	0	0	0	0	0	0	0	0
		K11915	pppA; serine/threonine protein phosphatase PppA	0	0	0	0	0	0	0	0	0	0	0	0	0	0	0	0	0	0	0	0	0	0	0	0	0	0	0	0	0	0	0	0	0	0	0	0	0	0	0	0	0	0	0	0	0	0
	Sec-SRP	K03072	secD; preprotein translocase subunit SecD	1	1	1	1	1	1	1	1	0	0	1	0	0	0	1	1	0	0	1	0	0	0	0	0	0	0	0	0	1	2	0	0	1	2	1	0	1	2	0	0	1	0	0	0	0	0
		K03074	secF; preprotein translocase subunit SecF	1	1	1	1	1	1	1	1	1	1	1	2	1	1	1	1	1	1	1	1	1	1	1	1	0	1	1	1	1	2	1	1	1	1	1	1	1	1	2	1	1	1	1	1	0	1
		K12257	secDF; SecD/SecF fusion protein	0	0	0	0	0	0	0	0	0	0	0	0	0	0	0	0	0	0	0	0	0	0	0	0	0	0	0	0	0	0	0	1	0	0	0	0	0	0	0	0	0	0	0	0	0	0
		K03073	secE; preprotein translocase subunit SecE	1	1	1	1	1	1	1	1	1	2	1	0	1	0	1	1	1	1	1	0	1	1	1	1	1	0	1	0	1	1	1	0	1	1	1	1	1	0	1	1	1	1	0	0	1	0
		K03075	secG; preprotein translocase subunit SecG	1	1	1	1	1	1	1	1	1	0	1	0	1	1	1	1	0	1	1	1	0	0	0	0	1	1	1	2	1	1	1	1	1	1	1	1	1	1	1	0	1	1	1	1	1	1
		K03076	secY; preprotein translocase subunit SecY	1	1	1	1	1	1	1	1	1	1	1	1	1	0	1	1	1	1	2	1	0	1	1	1	1	2	1	1	1	2	1	1	1	1	1	1	1	1	1	1	1	1	1	1	1	1
		K03210	yajC; preprotein translocase subunit YajC	1	1	1	1	1	1	1	1	1	1	1	1	1	1	1	1	1	1	1	1	1	1	1	1	1	1	1	1	0	1	1	1	1	1	1	1	1	1	1	1	1	1	1	1	1	1
		K03217	yidC; preprotein translocase subunit YidC	1	1	1	1	1	1	1	1	1	1	1	2	1	1	1	1	1	1	1	1	0	1	1	1	1	1	1	1	1	1	1	1	1	1	1	1	1	1	1	1	1	1	1	1	1	1
		K03070	secA; preprotein translocase subunit SecG	1	1	1	1	1	1	2	1	1	1	1	2	1	1	1	1	1	1	1	1	1	1	1	1	2	1	1	1	1	2	1	1	1	1	1	2	2	2	1	1	2	1	1	1	1	3
		K13301	secM; preprotein translocase subunit SecM	0	0	0	0	0	0	0	0	0	0	0	0	0	0	0	0	0	0	0	0	0	0	0	0	0	0	0	0	0	0	0	0	0	0	0	0	0	0	0	0	0	0	0	0	0	0
		K03110	ftsY; fused signal recognition particle receptor	1	1	1	1	1	1	1	1	1	1	1	0	1	0	1	1	0	1	1	1	1	1	1	1	1	1	1	1	1	1	1	1	1	1	1	1	1	1	1	1	1	1	1	1	1	1
		K03071	secB; preprotein translocase subunit SecB	0	0	0	0	0	0	0	0	0	0	0	0	0	0	0	0	0	0	0	0	0	0	0	0	0	0	0	0	0	0	0	0	0	0	0	0	0	0	0	0	0	0	0	0	0	0
		K03106	ffh; signal recognition particle subunit Ffh	1	1	1	1	1	1	1	1	1	1	1	2	1	1	2	1	1	1	1	1	1	1	1	1	1	1	1	2	1	2	1	1	1	1	1	1	1	1	1	1	1	2	1	1	1	1
	Twin arginine targeting	K03116	tatA; sec-independent protein translocase protein TatA	0	0	0	0	0	0	0	0	0	0	0	0	0	0	0	0	0	0	0	0	0	0	0	0	0	0	0	0	0	0	1	0	1	1	1	1	1	1	1	1	0	1	1	1	1	2
		K03117	tatB; sec-independent protein translocase protein TatB	0	0	0	0	0	0	0	0	0	0	0	0	0	0	0	0	0	0	0	0	0	0	0	0	0	0	0	0	0	0	0	0	0	0	0	0	0	0	0	0	0	0	0	0	0	0
		K03118	tatC; sec-independent protein translocase protein TatC	0	0	0	0	0	0	0	0	0	0	0	0	0	0	0	0	0	0	0	0	0	0	0	0	0	0	0	0	0	0	1	1	1	1	1	1	1	1	1	1	0	1	1	1	1	1
		K03425	tatE; sec-independent protein translocase protein TatE	0	0	0	0	0	0	0	0	0	0	0	0	0	0	0	0	0	0	0	0	0	0	0	0	0	0	0	0	0	0	0	0	0	0	0	0	0	0	0	0	0	0	0	0	0	0
	Type Vabc Secretion for Va, Vb and Vc	K11028	vacA; Type Va, vacuolating cytotoxin	0	0	0	0	0	0	0	0	0	0	0	0	0	0	0	0	0	0	0	0	0	0	0	0	0	0	0	0	0	0	0	0	0	0	0	0	0	0	0	0	0	0	0	0	0	0
		K11017	shlB; Type Vb, hemolysin activation/secretion protein	0	0	0	0	0	0	0	0	0	0	0	0	0	0	0	0	0	0	0	0	0	0	0	0	0	0	0	0	0	0	0	0	0	0	0	0	0	0	0	0	0	0	0	0	0	0
		K11016	shlA; Type Vb, hemolysin	0	0	0	0	0	0	0	0	0	0	0	0	0	0	0	0	0	0	0	0	0	0	0	0	0	0	0	0	0	0	0	0	0	0	0	0	0	0	0	0	0	0	0	0	0	0
		K12341	yadA; Type Vc, adhesin YadA	0	0	0	0	0	0	0	0	0	0	0	0	0	0	0	0	0	0	0	0	0	0	0	0	0	0	0	0	0	0	0	0	0	0	0	0	0	0	0	0	0	0	0	0	0	0
		K12342	yadBC; Type Vc, adhesin YadB/C	0	0	0	0	0	0	0	0	0	0	0	0	0	0	0	0	0	0	0	0	0	0	0	0	0	0	0	0	0	0	0	0	0	0	0	0	0	0	0	0	0	0	0	0	0	0
Other	Bacterial chemotaxis	K03406	mcp; methyl-accepting chemotaxis protein	1	1	1	1	1	0	1	0	1	0	0	0	1	1	0	0	0	1	0	1	0	0	0	0	1	1	1	1	1	0	0	0	0	1	1	0	1	1	0	0	1	0	0	2	0	3
		K05874	tsr; methyl-accepting chemotaxis protein I, serine sensor receptor	0	0	0	0	0	0	0	0	0	0	0	0	0	0	0	0	0	0	0	0	0	0	0	0	0	0	0	0	0	0	0	0	0	0	0	0	0	0	0	0	0	0	0	1	0	0
		K05875	tar; methyl-accepting chemotaxis protein II, aspartate sensor receptor	0	0	0	0	0	0	0	0	0	0	0	0	0	0	0	0	0	0	0	0	0	0	0	0	0	0	0	0	0	0	0	0	0	0	0	0	0	0	0	0	0	0	0	0	0	0
		K05876	trg; methyl-accepting chemotaxis protein III, ribose and galactose sensor receptor	0	0	0	0	0	0	0	0	0	0	0	0	0	0	0	0	0	0	0	0	0	0	0	0	0	0	0	0	0	0	0	0	0	0	0	0	0	0	0	0	0	0	0	0	0	0
		K05877	tap; methyl-accepting chemotaxis protein IV, peptide sensor receptor	0	0	0	0	0	0	0	0	0	0	0	0	0	0	0	0	0	0	0	0	0	0	0	0	0	0	0	0	0	0	0	0	0	0	0	0	0	0	0	0	0	0	0	0	0	0
		K03776	aer; aerotaxis receptor	0	0	0	0	0	0	0	0	0	0	0	0	0	0	0	0	0	0	0	0	0	0	0	0	0	0	0	0	0	0	0	0	0	0	0	0	0	0	0	0	0	0	0	0	0	0
		K10108	malE; maltose/maltodextrin transport system substrate-binding protein	0	0	0	0	0	0	0	0	0	0	0	0	0	0	0	0	0	0	0	0	0	0	0	0	0	0	0	0	0	0	0	0	0	0	0	0	0	0	0	0	0	0	0	0	0	0
		K10439	rbsB; ribose transport system substrate-binding protein	0	0	0	0	0	0	0	0	0	0	0	0	0	0	0	0	0	0	0	0	0	0	0	0	0	0	0	0	0	0	0	0	0	0	0	1	0	0	0	0	0	0	1	0	0	0
		K10540	mglB; methyl-galactoside transport system substrate-binding protein	0	0	0	0	0	0	0	0	0	0	0	0	0	0	0	0	0	0	0	0	0	0	0	0	0	0	0	0	0	0	0	0	0	0	0	0	0	0	0	0	0	0	0	0	0	0
		K12368	dppA; dipeptide transport system substrate-binding protein	0	0	0	0	0	0	0	0	0	0	0	0	0	0	0	0	0	0	0	0	0	0	0	0	0	0	0	0	0	0	0	0	0	0	0	0	0	0	0	0	0	0	0	0	0	0
		K03407	cheA; two-component system, chemotaxis family, sensor kinase CheA [EC:2.7.13.3]	2	2	2	2	2	0	0	1	0	0	1	0	0	0	1	1	0	0	1	0	0	0	0	0	2	1	1	1	1	0	0	0	0	0	0	0	1	0	0	0	0	0	0	1	0	1
		K03408	cheW; purine-binding chemotaxis protein CheW	2	2	2	2	2	0	0	2	0	0	2	0	0	0	2	2	0	0	2	0	0	0	0	0	2	2	2	2	2	0	0	0	0	1	1	0	1	0	0	0	0	0	0	1	0	1
		K03413	cheY; two-component system, chemotaxis family, chemotaxis protein CheY	0	0	0	0	0	0	0	0	0	0	0	0	0	0	0	0	0	0	0	0	0	0	0	0	0	0	0	0	0	0	0	0	0	0	0	0	1	0	0	0	0	0	0	2	0	2
		K03410	cheC; chemotaxis protein CheC	0	0	0	0	0	0	0	0	0	0	0	0	0	0	0	0	0	0	0	0	0	0	0	0	0	0	0	0	0	0	0	0	0	0	0	0	0	0	0	0	0	0	0	0	0	0
		K03414	cheZ; chemotaxis protein CheZ	0	0	0	0	0	0	0	0	0	0	0	0	0	0	0	0	0	0	0	0	0	0	0	0	0	0	0	0	0	0	0	0	0	0	0	0	0	0	0	0	0	0	0	0	0	0
		K03409	cheX; chemotaxis protein CheX	0	0	0	0	0	0	0	0	0	0	0	0	0	0	0	0	0	0	0	0	0	0	0	0	0	0	0	0	0	0	0	0	0	0	0	0	0	0	0	0	0	0	0	0	0	0
		K03412	cheB; two-component system, chemotaxis family, protein-glutamate methylesterase/glutaminase [EC:3.1.1.61 3.5.1.44]	1	1	1	1	1	0	0	1	0	0	1	0	0	0	1	1	0	0	1	0	0	0	0	0	1	1	1	2	1	0	0	0	0	0	0	0	1	0	0	0	0	0	0	1	0	1
		K13924	cheBR; two-component system, chemotaxis family, CheB/CheR fusion protein [EC:2.1.1.80 3.1.1.61]	0	0	0	0	0	0	0	0	0	0	0	0	0	0	0	0	0	0	0	0	0	0	0	0	1	1	1	1	1	0	0	1	0	1	1	1	0	2	0	0	0	0	0	0	0	0
		K03415	cheV; two-component system, chemotaxis family, chemotaxis protein CheV	0	0	0	0	0	0	0	0	0	0	0	0	0	0	0	0	0	0	0	0	0	0	0	0	0	0	0	0	0	0	0	0	0	0	0	0	0	0	0	0	0	0	0	0	0	0
		K03411	cheD; chemotaxis protein CheD [EC:3.5.1.44]	0	0	0	0	0	0	0	0	0	0	0	0	0	0	0	0	0	0	0	0	0	0	0	0	0	0	0	0	0	0	0	0	0	0	0	0	0	0	0	0	0	0	0	0	0	0
		K00575	cheR; chemotaxis protein methyltransferase CheR [EC:2.1.1.80]	2	2	2	2	2	0	0	1	0	0	1	0	0	0	1	1	0	0	1	0	0	0	0	0	1	1	1	1	1	0	0	0	0	0	1	0	1	0	0	0	0	0	0	1	0	2
		K02410	fliG; flagellar motor switch protein FliG	0	0	0	0	0	0	0	0	0	0	0	0	0	0	0	0	0	0	0	0	0	0	0	0	0	0	0	0	0	0	0	0	0	0	0	0	0	0	1	1	0	0	0	0	0	1
		K02416	fliM; flagellar motor switch protein FliM	0	0	0	0	0	0	0	0	0	0	0	0	0	0	0	0	0	0	0	0	0	0	0	0	0	0	0	0	0	0	0	0	0	0	0	0	0	0	0	1	0	0	0	0	0	1
		K02417	fliNY, fliN; flagellar motor switch protein FliN/FliY	0	0	0	0	0	0	0	0	0	0	0	0	0	0	0	0	0	0	0	0	0	0	0	0	0	0	0	0	0	0	0	0	0	0	0	0	1	0	1	1	0	0	0	0	0	1
		K02556	motA; chemotaxis protein MotA	0	0	0	0	0	0	0	0	0	0	0	0	0	0	0	0	0	0	0	0	0	0	0	0	0	0	0	0	0	0	0	0	0	0	0	0	0	0	1	1	0	0	0	1	0	1
		K02557	motB; chemotaxis protein MotB	0	0	0	0	0	0	0	0	0	0	0	0	0	0	0	0	0	0	0	0	0	0	0	0	0	0	0	1	1	0	0	4	0	0	0	0	0	0	1	1	0	0	0	1	0	1
	Flagellar assembly	K02402	flhC; flagellar transcriptional activator FlhC	0	0	0	0	0	0	0	0	0	0	0	0	0	0	0	0	0	0	0	0	0	0	0	0	0	0	0	0	0	0	0	0	0	0	0	0	0	0	0	0	0	0	0	0	0	0
		K02403	flhD; flagellar transcriptional activator FlhD	0	0	0	0	0	0	0	0	0	0	0	0	0	0	0	0	0	0	0	0	0	0	0	0	0	0	0	0	0	0	0	0	0	0	0	0	0	0	0	0	0	0	0	0	0	0
		K02398	flgM; negative regulator of flagellin synthesis FlgM	0	0	0	0	0	0	0	0	0	0	0	0	0	0	0	0	0	0	0	0	0	0	0	0	0	0	0	0	0	0	0	0	0	0	0	0	0	0	0	0	0	0	0	0	0	0
		K02405	fliA; RNA polymerase sigma factor for flagellar operon FliA	0	0	0	0	0	0	0	0	0	0	0	0	0	0	0	0	0	0	0	0	0	0	0	0	0	0	0	0	0	0	1	1	1	1	1	1	1	1	2	2	0	1	1	2	1	1
		K02406	fliC; flagellin	0	0	0	0	0	0	0	0	0	0	0	0	0	0	0	0	0	0	0	0	0	0	0	0	0	0	0	0	0	0	0	0	0	0	0	0	0	0	1	1	0	0	0	2	0	1
		K02407	fliD; flagellar hook-associated protein 2	0	0	0	0	0	0	0	0	0	0	0	0	0	0	0	0	0	0	0	0	0	0	0	0	0	0	0	0	0	0	0	0	0	0	0	0	0	0	0	0	0	0	0	0	0	1
		K02397	flgL; flagellar hook-associated protein 3 FlgL	0	0	0	0	0	0	0	0	0	0	0	0	0	0	0	0	0	0	0	0	0	0	0	0	0	0	0	0	0	0	0	0	0	0	0	0	0	0	1	1	0	0	0	1	0	1
		K02407	flgK; flagellar hook-associated protein 1 FlgK	0	0	0	0	0	0	0	0	0	0	0	0	0	0	0	0	0	0	0	0	0	0	0	0	0	0	0	0	0	0	0	0	0	0	0	0	0	0	0	0	0	0	0	0	0	1
		K02414	fliK; flagellar hook-length control protein FliK	0	0	0	0	0	0	0	0	0	0	0	0	0	0	0	0	0	0	0	0	0	0	0	0	0	0	0	0	0	0	0	0	0	0	0	0	0	0	0	0	0	0	0	0	0	0
		K02389	flgD; flagellar basal-body rod modification protein FlgD	0	0	0	0	0	0	0	0	0	0	0	0	0	0	0	0	0	0	0	0	0	0	0	0	0	0	0	0	0	0	0	0	0	0	0	0	0	0	0	2	0	0	0	1	0	1
		K02390	flgE; flagellar hook protein FlgE	0	0	0	0	0	0	0	0	0	0	0	0	0	0	0	0	0	0	0	0	0	0	0	0	0	0	0	0	0	0	0	0	0	0	0	0	0	0	0	1	0	0	0	0	0	1
		K02391	flgF; flagellar basal-body rod protein FlgF	0	0	0	0	0	0	0	0	0	0	0	0	0	0	0	0	0	0	0	0	0	0	0	0	0	0	0	0	0	0	0	0	0	0	0	0	0	0	1	1	0	0	0	1	0	1
		K02392	flgG; flagellar basal-body rod protein FlgG	0	0	0	0	0	0	0	0	0	0	0	0	0	0	0	0	0	0	0	0	0	0	0	0	0	0	0	0	0	0	0	0	0	0	0	0	0	0	1	1	0	0	0	1	0	1
		K02393	flgH; flagellar L-ring protein precursor FlgH	0	0	0	0	0	0	0	0	0	0	0	0	0	0	0	0	0	0	0	0	0	0	0	0	0	0	0	0	0	0	0	0	0	0	0	0	0	0	1	1	0	0	0	1	0	1
		K02394	flgI; flagellar P-ring protein precursor FlgI	0	0	0	0	0	0	0	0	0	0	0	0	0	0	0	0	0	0	0	0	0	0	0	0	0	0	0	0	0	0	0	0	0	0	0	0	0	0	1	1	0	0	0	1	0	1
		K02387	flgB; flagellar basal-body rod protein FlgB	0	0	0	0	0	0	0	0	0	0	0	0	0	0	0	0	0	0	0	0	0	0	0	0	0	0	0	0	0	0	0	0	0	0	0	0	0	0	0	0	0	0	0	0	0	1
		K02388	flgC; flagellar basal-body rod protein FlgC	0	0	0	0	0	0	0	0	0	0	0	0	0	0	0	0	0	0	0	0	0	0	0	0	0	0	0	0	0	0	0	0	0	0	0	0	0	0	1	1	0	0	0	1	0	1
		K02408	fliE; flagellar hook-basal body complex protein FliE	0	0	0	0	0	0	0	0	0	0	0	0	0	0	0	0	0	0	0	0	0	0	0	0	0	0	0	0	0	0	0	0	0	0	0	0	0	0	1	1	0	0	0	0	0	1
		K02409	fliF; flagellar M-ring protein FliF	0	0	0	0	0	0	0	0	0	0	0	0	0	0	0	0	0	0	0	0	0	0	0	0	0	0	0	0	0	0	0	0	0	0	0	0	0	0	1	1	0	0	0	0	0	1
		K02410	fliG; flagellar motor switch protein FliG	0	0	0	0	0	0	0	0	0	0	0	0	0	0	0	0	0	0	0	0	0	0	0	0	0	0	0	0	0	0	0	0	0	0	0	0	0	0	1	1	0	0	0	0	0	1
		K02416	fliM; flagellar motor switch protein FliM	0	0	0	0	0	0	0	0	0	0	0	0	0	0	0	0	0	0	0	0	0	0	0	0	0	0	0	0	0	0	0	0	0	0	0	0	0	0	0	1	0	0	0	0	0	1
		K02417	fliNY, fliN; flagellar motor switch protein FliN/FliY	0	0	0	0	0	0	0	0	0	0	0	0	0	0	0	0	0	0	0	0	0	0	0	0	0	0	0	0	0	0	0	0	0	0	0	0	1	0	1	1	0	0	0	0	0	1
		K02400	flhA; flagellar biosynthesis protein FlhA	0	0	0	0	0	0	0	0	0	0	0	0	0	0	0	0	0	0	0	0	0	0	0	0	0	0	0	0	0	0	0	0	0	0	0	0	0	0	1	1	0	0	0	0	0	1
		K02401	flhB; flagellar biosynthetic protein FlhB	0	0	0	0	0	0	0	0	0	0	0	0	0	0	0	0	0	0	0	0	0	0	0	0	0	0	0	0	0	0	0	0	0	0	0	0	0	0	1	1	0	0	0	0	0	1
		K02411	fliH; flagellar assembly protein FliH	0	0	0	0	0	0	0	0	0	0	0	0	0	0	0	0	0	0	0	0	0	0	0	0	0	0	0	0	0	0	0	0	0	0	0	0	0	0	1	1	0	0	0	0	0	1
		K02412	fliI; flagellum-specific ATP synthase [EC:7.4.2.8]	0	0	0	0	0	0	0	0	0	0	0	0	0	0	0	0	0	0	0	0	0	0	0	0	0	0	0	0	0	0	0	0	0	0	0	0	0	0	1	1	0	0	0	0	0	1
		K02418	fliOZ, fliO; flagellar protein FliO/FliZ	0	0	0	0	0	0	0	0	0	0	0	0	0	0	0	0	0	0	0	0	0	0	0	0	0	0	0	0	0	0	0	0	0	0	0	0	0	0	0	0	0	0	0	0	0	0
		K02419	fliP; flagellar biosynthetic protein FliP	0	0	0	0	0	0	0	0	0	0	0	0	0	0	0	0	0	0	0	0	0	0	0	0	0	0	0	0	0	0	0	0	0	0	0	0	0	0	1	1	0	0	0	0	0	1
		K02420	fliQ; flagellar biosynthetic protein FliQ	0	0	0	0	0	0	0	0	0	0	0	0	0	0	0	0	0	0	0	0	0	0	0	0	0	0	0	0	0	0	0	0	0	0	0	0	0	0	1	1	0	0	0	0	0	1
		K02421	fliR; flagellar biosynthetic protein FliR	0	0	0	0	0	0	0	0	0	0	0	0	0	0	0	0	0	0	0	0	0	0	0	0	0	0	0	0	0	0	0	0	0	0	0	0	0	0	1	0	0	0	0	0	0	1
		K13820	fliR-flhB; flagellar biosynthetic protein FliR/FlhB	0	0	0	0	0	0	0	0	0	0	0	0	0	0	0	0	0	0	0	0	0	0	0	0	0	0	0	0	0	0	0	0	0	0	0	0	0	0	0	0	0	0	0	0	0	0
		K02556	motA; chemotaxis protein MotA	0	0	0	0	0	0	0	0	0	0	0	0	0	0	0	0	0	0	0	0	0	0	0	0	0	0	0	0	0	0	0	0	0	0	0	0	0	0	1	1	0	0	0	1	0	1
		K02557	motB; chemotaxis protein MotB	0	0	0	0	0	0	0	0	0	0	0	0	0	0	0	0	0	0	0	0	0	0	0	0	0	0	0	1	1	0	0	4	0	0	0	0	0	0	1	1	0	0	0	1	0	1
		K21217	motX; sodium-type polar flagellar protein MotX	0	0	0	0	0	0	0	0	0	0	0	0	0	0	0	0	0	0	0	0	0	0	0	0	0	0	0	0	0	0	0	0	0	0	0	0	0	0	0	0	0	0	0	0	0	0
		K21218	motY; sodium-type flagellar protein MotY	0	0	0	0	0	0	0	0	0	0	0	0	0	0	0	0	0	0	0	0	0	0	0	0	0	0	0	0	0	0	0	0	0	0	0	0	0	0	0	0	0	0	0	0	0	0
		K02399	flgN; flagella synthesis protein FlgN	0	0	0	0	0	0	0	0	0	0	0	0	0	0	0	0	0	0	0	0	0	0	0	0	0	0	0	0	0	0	0	0	0	0	0	0	0	0	0	0	0	0	0	0	0	0
		K02413	fliJ; flagellar FliJ protein	0	0	0	0	0	0	0	0	0	0	0	0	0	0	0	0	0	0	0	0	0	0	0	0	0	0	0	0	0	0	0	0	0	0	0	0	0	0	0	0	0	0	0	0	0	0
		K02422	fliS; flagellar protein FliS	0	0	0	0	0	0	0	0	0	0	0	0	0	0	0	0	0	0	0	0	0	0	0	0	0	0	0	0	0	0	0	0	0	0	0	0	0	0	0	0	0	0	0	0	0	0
		K02423	fliT; flagellar protein FliT	0	0	0	0	0	0	0	0	0	0	0	0	0	0	0	0	0	0	0	0	0	0	0	0	0	0	0	0	0	0	0	0	0	0	0	0	0	0	0	0	0	0	0	0	0	0
		K02386	flgA; flagella basal body P-ring formation protein FlgA	0	0	0	0	0	0	0	0	0	0	0	0	0	0	0	0	0	0	0	0	0	0	0	0	0	0	0	0	0	0	0	0	0	0	0	0	0	0	0	0	0	0	0	0	0	0
	Dissimilatory arsenic reduction (arsRBC or arsRDABC)	K00537	arsC; arsenate reductase	0	0	0	0	0	0	0	0	0	0	0	0	0	0	0	0	0	0	0	0	0	0	0	0	0	0	0	0	0	0	0	0	0	0	0	0	0	0	1	0	0	0	0	0	0	0
		K03741	arsC; arsenate reductase	1	1	1	1	1	2	1	1	1	2	1	2	1	1	1	1	2	1	1	1	1	0	0	0	1	1	1	1	1	0	1	1	1	0	1	1	1	2	1	1	1	1	1	1	1	2
		K18701	arsC; arsenate-mycothiol transferase	0	0	0	0	0	0	0	0	0	0	0	0	0	0	0	0	0	0	0	0	0	0	0	0	0	0	0	0	0	0	0	0	0	0	0	0	0	0	0	0	0	0	0	0	0	0
		K03325	arsB; arsenite transporter OR K03893 arsB; arsenical pump membrane protein	0	0	0	0	0	0	0	0	1	0	0	0	1	1	0	0	0	1	0	1	0	0	0	0	0	0	0	0	0	0	0	0	0	0	0	0	0	0	0	0	0	0	0	1	1	1
		K03893	arsB; arsenical pump membrane protein	0	0	0	0	0	0	0	0	0	0	0	0	0	0	0	0	0	0	0	0	0	0	0	0	0	0	0	0	0	0	0	0	0	0	0	0	0	0	0	0	0	0	0	0	0	0
		K03892	arsR; ArsR family transcriptional regulator	0	0	0	0	0	0	1	1	0	1	1	1	0	0	1	1	1	0	1	0	1	1	1	1	0	0	0	0	0	1	0	0	0	0	0	1	0	1	1	1	1	1	0	1	1	2
		K01551	arsA; arsenite/tail-anchored protein-transporting ATPase	0	0	0	0	0	0	0	0	0	0	0	0	0	0	0	0	0	0	0	0	0	0	0	0	0	0	0	0	0	0	0	0	0	0	0	0	0	0	0	0	0	0	0	0	0	0
Hydrogen redox	NiFe hydrogenase	K00437	hydB; [NiFe] hydrogenase large subunit [EC:1.12.2.1]	0	0	0	0	0	0	0	0	0	0	0	0	0	0	0	0	0	0	0	0	0	0	0	0	0	0	0	0	0	0	0	0	0	0	0	0	0	0	0	0	0	0	0	0	0	0
		K18008	hydA; [NiFe] hydrogenase small subunit [EC:1.12.2.1]	0	0	0	0	0	0	0	0	0	0	0	0	0	0	0	0	0	0	0	0	0	0	0	0	0	0	0	0	0	0	0	0	0	0	0	0	0	0	0	0	0	0	0	0	0	0
	Membrane-bound hydrogenase	K18016	mbhL; membrane-bound hydrogenase subunit alpha [EC:1.12.7.2]	0	0	0	0	0	0	0	0	0	0	0	0	0	0	0	0	0	0	0	0	0	0	0	0	0	0	0	0	0	0	0	0	0	0	0	0	0	0	0	0	0	0	0	0	0	0
		K18017	mbhK; membrane-bound hydrogenase subunit beta [EC:1.12.7.2]	0	0	0	0	0	0	0	0	0	0	0	0	0	0	0	0	0	0	0	0	0	0	0	0	0	0	0	0	0	0	0	0	0	0	0	0	0	0	0	0	0	0	0	0	0	0
		K18023	mbhJ; membrane-bound hydrogenase subunit mbhJ [EC:1.12.7.2]	0	1	0	0	0	1	1	1	0	1	1	1	1	0	1	1	1	1	2	0	1	1	1	1	1	0	1	1	1	0	0	0	0	0	0	0	0	0	0	0	1	0	0	0	0	0
	Ferrodoxin hydrogenase	K00533	E1.12.7.2L; ferredoxin hydrogenase large subunit [EC:1.12.7.2]	0	0	0	0	0	0	0	0	0	0	0	0	0	0	0	0	0	0	0	0	0	0	0	0	0	0	0	0	0	0	0	0	0	0	0	0	0	0	0	0	0	0	0	0	0	0
		K00534	E1.12.7.2S; ferredoxin hydrogenase small subunit [EC:1.12.7.2]	0	0	0	0	0	0	0	0	0	0	0	0	0	0	0	0	0	0	0	0	0	0	0	0	0	0	0	0	0	0	0	0	0	0	0	0	0	0	0	0	0	0	0	0	0	0
	Hydrogen:quinone oxidoreductase	K05922	hydB; quinone-reactive Ni/Fe-hydrogenase large subunit [EC:1.12.5.1]	0	0	0	0	0	0	0	0	0	0	0	0	0	0	0	0	0	0	0	0	0	0	0	0	0	0	0	0	0	0	0	0	0	0	0	0	0	0	0	0	0	0	0	0	0	0
		K05927	hydA; quinone-reactive Ni/Fe-hydrogenase small subunit [EC:1.12.5.1]	0	0	0	0	0	0	0	0	0	0	0	0	0	0	0	0	0	0	0	0	0	0	0	0	0	0	0	0	0	0	0	0	0	0	0	0	0	0	0	0	0	0	0	0	0	0
	NAD-reducing hydrogenase	K00436	hoxH; NAD-reducing hydrogenase large subunit [EC:1.12.1.2]	0	0	0	0	0	0	0	0	0	0	0	0	0	0	0	0	0	0	0	0	0	0	0	0	0	0	0	0	0	0	0	0	0	0	0	0	0	0	0	0	0	0	0	0	0	0
		K18005	hoxF; [NiFe] hydrogenase diaphorase moiety large subunit [EC:1.12.1.2]	0	0	0	0	0	0	0	0	0	0	0	0	0	0	0	0	0	0	0	0	0	0	0	0	0	0	0	0	0	0	0	0	0	0	0	0	0	0	0	0	0	0	0	1	0	0
		K18006	hoxU; [NiFe] hydrogenase diaphorase moiety small subunit [EC:1.12.1.2]	0	0	0	0	0	0	0	0	0	0	0	0	0	0	0	0	0	0	0	0	0	0	0	0	0	0	0	0	0	0	0	0	0	0	0	0	0	0	0	0	0	0	0	0	0	0
		K18007	hoxY; NAD-reducing hydrogenase small subunit [EC:1.12.1.2]	0	0	0	0	0	0	0	0	0	0	0	0	0	0	0	0	0	0	0	0	0	0	0	0	0	0	0	0	0	0	0	0	0	0	0	0	0	0	0	0	0	0	0	0	0	0
	NADP-reducing hydrogenase	K17992	hndB; NADP-reducing hydrogenase subunit HndB [EC:1.12.1.3]	0	0	0	0	0	0	0	0	0	0	0	0	0	0	0	0	0	0	0	0	0	0	0	0	0	0	0	0	0	1	0	0	0	0	0	0	0	0	0	0	0	0	0	0	0	0
		K18330	hndA; NADP-reducing hydrogenase subunit HndA [EC:1.12.1.3]	0	0	0	0	0	0	0	0	0	0	0	0	0	0	0	0	0	0	0	0	0	0	0	0	0	0	0	0	0	0	0	0	0	0	0	0	0	0	0	0	0	0	0	0	0	0
		K18331	hndC; NADP-reducing hydrogenase subunit HndC [EC:1.12.1.3]	0	0	0	0	0	0	0	0	0	0	0	0	0	0	0	0	0	0	0	0	0	0	0	0	0	0	0	0	0	0	0	0	0	0	0	0	0	0	0	0	0	0	0	0	0	0
		K18332	hndD; NADP-reducing hydrogenase subunit HndD [EC:1.12.1.3]	0	0	0	0	0	0	0	0	0	0	0	0	0	0	0	0	0	0	0	0	0	0	0	0	0	0	0	0	0	0	0	0	0	0	0	0	0	0	0	0	0	0	0	0	0	0
	NiFe hydrogenase Hyd-1	K06282	hyaA, hybO; hydrogenase small subunit [EC:1.12.99.6]	0	0	0	0	0	0	0	0	0	0	0	0	0	0	0	0	0	0	0	0	0	0	0	0	0	0	0	0	0	0	0	0	0	0	0	0	0	0	0	0	0	0	0	0	1	2
		K06281	hyaB, hybC; hydrogenase large subunit [EC:1.12.99.6]	0	0	0	0	0	0	0	0	0	0	0	0	0	0	0	0	0	0	0	0	0	0	0	0	0	0	0	0	0	0	0	0	0	0	0	0	0	0	0	0	0	0	0	0	1	2
		K03620	hyaC; Ni/Fe-hydrogenase 1 B-type cytochrome subunit	0	0	0	0	0	0	0	0	0	0	0	0	0	0	0	0	0	0	0	0	0	0	0	0	0	0	0	0	0	0	0	0	0	0	0	0	0	0	0	0	0	0	0	0	0	1
	F420-non-reducing hydrogenase	K14126	mvhA, vhuA, vhcA; F420-non-reducing hydrogenase large subunit [EC:1.12.99.- 1.8.98.5]	1	1	1	1	1	1	1	1	1	1	1	1	1	1	1	1	1	1	1	1	1	1	1	1	1	1	1	2	2	1	0	0	0	0	0	0	0	0	0	0	1	0	0	0	0	0
		K14128	mvhG, vhuG, vhcG; F420-non-reducing hydrogenase small subunit [EC:1.12.99.- 1.8.98.5]	1	1	1	1	1	1	1	1	1	1	1	1	1	1	1	1	1	1	1	1	1	1	1	1	1	1	1	1	1	1	0	0	0	0	0	0	0	0	0	0	1	0	0	0	0	0
		K14127	mvhD, vhuD, vhcD; F420-non-reducing hydrogenase iron-sulfur subunit [EC:1.12.99.- 1.8.98.5 1.8.98.6]	2	2	2	2	2	1	2	2	1	3	2	3	1	1	2	2	3	1	2	1	3	2	2	2	2	2	2	2	2	4	0	0	0	0	0	0	0	0	0	0	2	0	0	0	0	0
[truncated: 17 more columns]

## Sheet: Table S5
Table S5 Glucoside hydrolases in reconstructed phylum Joyebacterota MAGs.
Glucoside hydrolase	Bin-115	Bin-501	MAG135-F120	MAG173-P120	MAG220-F140	MAG264-P140	MAG358-P170	SRR6963308-MAG27	SRR6963308-MAG30	SRR6963308-MAG6	SRR6963312-MAG27	SRR6963312-MAG41	SRR6963312-MAG55	SRR6963480-MAG15	SRR6963480-MAG59	SRR6963491-MAG20	SRR6963491-MAG51	SRR6963491-MAG61	SRR6963492-MAG49	SRR6963492-MAG52	SRR6963492-MAG57	SRR8062321-MAG98	SRR8062346-MAG13	SRR8062349-MAG17	SRR8943083-MAG4	SRR8943084-MAG6	SRR8943089-MAG4	SRR8943090-MAG2	SRR8943091-MAG1	SRR9649759-MAG1	Function
GH1	3	3	3	3	3	3	3	3	2	3	3	4	3	1	4	2	3	3	3	2	3	2	2	2	2	3	2	2	2	2	degradation of cellobiose-6P, arbutin-6P and salicin-6P
GH101	0	1	0	0	0	0	0	0	0	1	0	1	0	0	0	0	1	0	0	0	1	0	0	0	0	0	0	0	0	0	degradation and utilization of mucins having core 1 O-glycan
GH105	0	0	0	0	0	0	0	0	1	0	0	0	1	1	0	0	0	1	0	1	0	0	0	0	0	0	0	0	0	0	D-4,5-unsaturated α-galacturonidase
GH119	0	1	1	1	1	1	1	1	1	1	1	0	1	1	1	1	1	1	1	1	1	1	1	1	1	1	0	1	0	0	α-amylase
GH13	4	2	4	4	4	4	4	4	4	4	3	4	4	4	4	4	3	4	4	4	3	4	4	4	4	3	3	4	3	1	amylose degradation
GH13_10	1	0	0	0	0	0	0	0	0	0	0	0	0	0	0	0	0	0	0	0	0	0	0	0	0	0	0	0	0	0
GH13_11	1	1	1	1	1	1	1	1	1	1	1	1	1	1	0	0	1	1	1	1	1	1	1	1	1	1	1	1	1	1
GH13_13	1	1	1	1	1	1	1	1	1	1	1	1	1	1	1	1	1	1	1	1	1	1	1	1	1	1	1	2	1	2
GH13_14	0	0	0	0	0	0	0	0	0	0	0	0	0	0	0	0	0	0	0	0	0	0	0	0	0	0	0	0	0	0
GH13_20	1	1	1	1	1	1	1	1	1	1	1	1	1	1	1	1	1	1	1	1	1	1	1	1	1	1	1	2	1	1
GH13_26	2	2	1	1	1	1	1	1	1	1	1	0	1	1	1	1	1	1	1	1	1	1	1	1	1	1	1	1	1	1
GH13_30	1	2	1	1	1	1	1	1	1	1	1	1	1	1	1	1	1	1	1	1	1	1	1	1	1	1	1	1	1	1
GH13_31	1	1	1	1	1	1	1	1	1	1	1	1	1	1	1	1	1	1	1	0	1	1	1	1	1	1	1	1	1	0
GH13_36	1	1	1	1	1	1	1	1	1	1	1	0	1	1	1	1	0	1	1	1	0	0	0	0	0	0	0	0	0	0
GH13_4	1	1	1	1	1	1	1	1	1	1	1	1	1	1	1	1	1	1	1	1	1	0	0	0	1	1	1	1	1	0
GH13_9	0	0	0	0	0	0	0	0	0	0	0	0	0	0	0	0	0	0	0	0	0	0	0	0	0	0	0	0	0	0
GH130	1	1	0	0	0	0	0	0	0	1	1	1	0	0	0	0	1	0	0	0	1	1	1	1	0	0	0	0	0	2	mannooligosaccharide degradation
GH133	0	1	0	0	0	0	0	0	0	0	0	0	0	0	0	0	0	0	0	0	0	1	1	1	0	0	0	0	0	0	amylo-α-1,6-glucosidase
GH149	2	1	1	1	1	1	1	1	1	1	1	1	1	1	1	1	1	1	1	1	1	1	1	1	0	0	0	0	0	0	release of glucose through the breakdown of 1,3-beta-glucan
GH158	0	0	1	1	1	1	1	1	0	0	1	0	0	0	1	1	0	0	1	0	0	0	0	0	0	0	0	0	0	0	release of glucose through the breakdown of 1,3-beta-glucan
GH16_3	1	0	1	1	1	1	1	1	1	1	1	0	1	1	1	1	1	1	1	0	1	1	1	1	0	0	0	0	0	0	release of glucose through the breakdown of 1,3-beta-glucan
GH172	0	0	0	0	0	0	0	0	0	0	0	0	0	0	0	0	0	0	0	0	0	0	0	0	0	0	0	1	0	0
GH23	0	0	1	1	1	1	1	1	0	0	1	0	0	0	1	1	0	0	0	0	0	0	0	0	0	0	0	0	0	0
GH25	1	1	1	1	1	1	1	1	1	1	1	1	1	1	1	1	1	1	0	1	1	1	1	1	1	1	1	1	1	1	Lysozyme
GH28	0	0	0	0	0	0	0	0	0	0	0	0	0	0	0	0	0	0	0	0	0	0	0	0	0	0	0	0	0	0
GH29	0	0	0	0	0	0	0	0	0	0	0	0	0	0	0	0	0	0	0	0	0	0	0	0	1	1	1	1	1	0	1,3-alpha-L-fucosidase degradation
GH3	0	0	0	0	0	0	0	0	0	0	0	0	0	0	0	0	0	0	0	0	0	0	0	0	2	1	1	1	1	0	chitobiose degradation
GH30_1	0	0	1	1	1	1	1	1	0	0	1	0	0	0	0	1	0	0	1	0	0	0	0	0	0	0	0	0	0	0	glucoslceramide degradation
GH38	3	2	3	3	3	3	3	3	3	3	3	3	2	3	2	2	2	3	2	3	2	3	3	3	3	1	3	4	3	1	mannan degradation
GH5_11	0	0	0	0	0	0	0	0	0	0	0	0	0	0	0	0	0	0	0	0	0	0	0	0	0	0	0	0	0	0
GH5_7	0	0	1	1	1	1	1	1	1	0	1	0	1	0	1	1	0	1	1	1	0	0	0	0	0	0	0	0	0	0	mannose degradation
GH53	0	0	0	0	0	0	0	0	0	0	0	0	0	0	0	0	0	0	0	0	0	0	0	0	0	0	0	0	0	0	arabinogalactan degradation
GH57	3	4	4	4	4	4	4	4	4	4	4	6	4	4	4	4	4	4	4	4	4	4	4	4	4	4	3	4	3	4	amylose degradation
GH65	0	1	0	0	0	0	0	0	0	1	0	1	0	0	0	0	1	0	0	0	1	0	0	0	0	0	0	0	0	0
GH76	0	1	0	0	0	0	0	0	0	1	0	0	0	0	0	0	1	0	0	0	1	0	0	0	0	0	0	0	0	1
GH77	0	0	0	0	0	0	0	0	0	0	0	0	0	0	0	0	0	0	0	0	0	0	0	0	0	0	0	0	0	0
GH81	0	0	1	1	1	1	1	1	0	0	1	0	0	0	1	1	0	0	1	0	0	0	0	0	0	0	0	0	0	0	release of glucose through the breakdown of 1,3-beta-glucan
GH84	1	1	1	1	1	1	1	1	1	1	1	2	1	1	1	1	1	1	1	1	1	1	1	1	1	1	1	1	1	1
GH9	1	1	0	0	0	0	0	0	1	1	0	1	1	1	0	1	1	1	0	1	1	0	0	0	1	1	1	1	1	0
GH97	1	1	1	1	1	1	1	1	1	1	1	1	1	0	1	1	1	1	1	1	1	1	1	1	1	1	1	1	1	1	release of glucose through the breakdown of 1,4-beta-glucan

## Sheet: Table S6
Table S6 The relative abundance of 16S rRNA genes and transcripts of reconstructed Cavimicrobium MAGs in free-living and particle-associated factions
	free-living		particle
Depth (m)	DNA	RNA	DNA	RNA
0	6.20049e-05	0	0	0
10	1.47571e-05	0	0.000224041	1.64783e-05
20	0	0	1.38935e-05	3.15991e-05
30	0	0	9.80508e-05	4.55256e-05
40	1.82618e-05	0	4.5449e-05	6.66667e-05
50	5.4662e-05	1.73277e-05	0.000149862	5.94557e-05
60	0	0	0.000191571	4.98488e-05
65	0	0	5.00309e-05	3.51117e-05
70	0	1.42383e-05	0.00948521	6.60546e-05
75	0	0	NA	0
80	0	0	0	6.55294e-05
85	4.31922e-05	0	0.00011662	0.00012727
90	0.00208158	0.00044354	0.00628321	0.00233021
95	0.0196848	0.00167597	0.0309934	0.0108687
100	0.00941253	0.00969454	0.0334577	0.0128264
105	0.0453431	0.00389769	0.103762	0.0335682
110	0.0852962	0.019173	0.122048	0.0156664
115	0.194209	0.023962	0.334578	0.000340008
120	0.0304504	0.0184736	0.25703	0.0450518
125	0.0887849	0.00907472	0.0997291	0.00855784
130	0.078979	0.02144	0.186608	0.0299861
135	0.0737865	0.0225389	0.172932	0.0578756
140	0.0787585	0.00614252	0.087345	0.0159691
145	0.0154591	0.00545294	0.109504	0.0103417
150	0.00907585	0.000815411	0.0201696	0.00217724
160	0.00555393	0.000345408	0.0137384	0.00107224
170	0.0034144	0.000607373	0.00715687	0.00161577
180	0.0055132	0.000357638	0.0121855	0.0024822
190	0.0037799	0.000750443	0.0122238	0.000426439

## Sheet: Table S7
Table S7 The inferred gene gain and loss events at key node 1, 2, 3 & 4
Node 1
Family	genes loss or gain	eggNOG_OGs	COG_category	Putative function	KEGG_ko
OG0001964	gain	COG0281	C	PFAM Malic enzyme, NAD binding domain	K00029
OG0002112	gain	COG0334	C	Belongs to the Glu Leu Phe Val dehydrogenases family	K00263
OG0000960	gain	COG1013	C	PFAM Thiamine pyrophosphate enzyme, C-terminal TPP binding domain	K00170
OG0001010	gain	COG1148	C	Electron transport complex	K03616
OG0001080	gain	COG1014	C	Oxidoreductase required for the transfer of electrons from pyruvate to flavodoxin	K00172
OG0002114	gain	COG2273	C	thiol oxidoreductase	0
OG0002736	gain	COG0074	C	Protein of unknown function (DUF1116)	K01902,K02381
OG0001122	gain	COG1600	C	Catalyzes the conversion of epoxyqueuosine (oQ) to queuosine (Q), which is a hypermodified base found in the wobble positions of tRNA(Asp), tRNA(Asn), tRNA(His) and tRNA(Tyr)	K18979
OG0000776	gain	COG0372	C	Belongs to the citrate synthase family	K01647
OG0001264	gain	COG0778	C	coenzyme F420-1:gamma-L-glutamate ligase activity	0
OG0002532	gain	COG0074	C	Succinyl-CoA synthetase functions in the citric acid cycle (TCA), coupling the hydrolysis of succinyl-CoA to the synthesis of either ATP or GTP and thus represents the only step of substrate-level phosphorylation in the TCA. The alpha subunit of the enzyme binds the substrates coenzyme A and phosphate, while succinate binding and nucleotide specificity is provided by the beta subunit	K01902,K02381
OG0002944	gain	COG2000	C	Fe-S cluster domain protein	0
OG0000917	gain	COG1085	C	Domain of unknown function (DUF4921)	K00965
OG0001438	gain	COG2301	C	prosthetic group binding	K01644,K01646,K18292
OG0001859	gain	COG3051	C	Citrate lyase, alpha subunit (CitF)	K01643
OG0003533	gain	COG1413	C	Evidence 4 Homologs of previously reported genes of	0
OG0004075	gain	COG2009	C	succinate dehydrogenase	K00241
OG0006001	gain	COG2142	C	Succinate dehydrogenase/Fumarate reductase transmembrane subunit	K00242
OG0001195	gain	COG1012	C	Aldehyde dehydrogenase family	K04021
OG0001567	gain	COG1413	C	E-Z type HEAT repeats	0
OG0002364	gain	COG1413	C	deoxyhypusine monooxygenase activity	K01387,K03301
OG0001345	gain	COG1413	C	deoxyhypusine monooxygenase activity	K01387
OG0000242	gain	COG1250	C	3-hydroxyacyl-CoA dehydrogenase, C-terminal domain	0
OG0000284	gain	COG1905	C	PFAM NADH dehydrogenase (ubiquinone) 24 kDa subunit	K00334
OG0000720	gain	COG0427	C	PFAM Acetyl-CoA hydrolase transferase	K18122
OG0001170	gain	COG1625	C	Protein of unknown function (DUF512)	0
OG0001254	gain	COG0446	C	2Fe-2S iron-sulfur cluster binding domain	K00302
OG0000213	gain	COG1894	C	NADH-ubiquinone oxidoreductase-F iron-sulfur binding region	K00335,K18331
OG0000375	gain	COG2086	C	PFAM Electron transfer flavoprotein alpha beta-subunit	K03521
OG0000395	gain	COG2025	C	Electron transfer flavoprotein	K03522,K22432
OG0000483	gain	COG3808	C	Sodium pump that utilizes the energy of pyrophosphate hydrolysis as the driving force for Na( ) movement across the membrane	K15987
OG0000035	gain	COG1960	C	Evidence 3 Function proposed based on presence of conserved amino acid motif, structural feature or limited homology	0
OG0002759	gain	COG3391	CO	amine dehydrogenase activity	0
OG0001581	gain	COG0526	CO	SPTR Thioredoxin family protein	0
OG0001303	gain	COG4577	CQ	Carbon dioxide concentrating mechanism carboxysome shell protein	0
OG0000220	gain	COG4576	CQ	ethanolamine utilization protein EutN carboxysome structural protein Ccml	K04028
OG0000690	gain	COG4577	CQ	BMC	K04027
OG0000727	gain	COG2385	D	SpoIID LytB domain protein	K06381
OG0000585	gain	COG1196	D	nuclear chromosome segregation	0
OG0000701	gain	COG1196	D	Required for chromosome condensation and partitioning	K03529,K19171
OG0000754	gain	COG1354	D	Participates in chromosomal partition during cell division. May act via the formation of a condensin-like complex containing Smc and ScpB that pull DNA away from mid-cell into both cell halves	K05896
OG0000786	gain	COG1386	D	Participates in chromosomal partition during cell division. May act via the formation of a condensin-like complex containing Smc and ScpA that pull DNA away from mid-cell into both cell halves	K06024
OG0000851	gain	COG3027	D	Activator of cell division through the inhibition of FtsZ GTPase activity, therefore promoting FtsZ assembly into bundles of protofilaments necessary for the formation of the division Z ring. It is recruited early at mid-cell but it is not essential for cell division	K09888
OG0000873	gain	COG2088	D	Could be involved in septation	K06412
OG0001671	gain	COG1388	DM	Lysin motif	K06194
OG0002822	gain	COG4447	DZ	Pkd domain containing protein	0
OG0001890	gain	COG4932	DZ	guanyl-nucleotide exchange factor activity	K14475,K20276
OG0000798	gain	COG0384	DZ	Pkd domain containing protein	0
OG0000909	gain	COG2234	DZ	aminopeptidase activity	0
OG0002570	gain	COG0346	E	COG0346 Lactoylglutathione lyase and related lyases	0
OG0003074	gain	COG0346	E	glyoxalase bleomycin resistance protein dioxygenase	0
OG0001637	gain	COG1410	E	Vitamin B12 dependent methionine synthase, activation domain	0
OG0000310	gain	COG2755	E	lipolytic protein G-D-S-L family	0
OG0001537	gain	COG2502	E	Aspartate-ammonia ligase	K01914
OG0000931	gain	COG1446	E	asparaginase	K01424,K13051
OG0001464	gain	COG0308	E	Peptidase family M1 domain	0
OG0001540	gain	COG0031	E	PFAM Pyridoxal-5'-phosphate-dependent protein beta subunit	0
OG0001665	gain	COG0673	E	Oxidoreductase family, NAD-binding Rossmann fold	0
OG0004313	gain	COG0421	E	Catalyzes the irreversible transfer of a propylamine group from the amino donor S-adenosylmethioninamine (decarboxy- AdoMet) to putrescine (1,4-diaminobutane) to yield spermidine	0
OG0000239	gain	COG1305	E	Transglutaminase-like superfamily	0
OG0000878	gain	COG1164	E	Oligopeptidase F	0
OG0000950	gain	COG0549	E	Belongs to the carbamate kinase family	K00926
OG0001639	gain	COG3227	E	Zinc metalloprotease (Elastase)	0
OG0005064	gain	COG2309	E	aminopeptidase activity	K19689
OG0000731	gain	COG0346	E	Glyoxalase-like domain	K01759,K05606
OG0001507	gain	COG3616	E	Putative serine dehydratase domain	K20757
OG0002258	gain	COG1164	E	Oligoendopeptidase f	K01283,K08602
OG0012201	gain	COG0665	E	FAD dependent oxidoreductase	K00273
OG0000774	gain	COG0520	E	Catalyzes the removal of elemental sulfur and selenium atoms from L-cysteine, L-cystine, L-selenocysteine, and L- selenocystine to produce L-alanine	K11717
OG0000944	gain	COG0520	E	DegT/DnrJ/EryC1/StrS aminotransferase family	K04127
OG0001004	gain	COG1748	E	Saccharopine dehydrogenase C-terminal domain	K19064
OG0001025	gain	COG1703	E	LAO AO transport system	K07588
OG0001135	gain	COG0624	E	peptidase dimerisation domain	0
OG0001538	gain	COG0308	E	peptidase	0
OG0000162	gain	COG0308	E	Peptidase family M1 domain	0
OG0000381	gain	COG0665	E	PFAM FAD dependent oxidoreductase	K00303
OG0000678	gain	COG0624	E	M20 M25 M40 family peptidase	0
OG0001024	gain	COG0339	E	Peptidase family M3	K01284,K01414
OG0001391	gain	COG1305	E	Transglutaminase-like superfamily	0
OG0000337	gain	COG3404	E	PFAM Formiminotransferase-cyclodeaminase	0
OG0000709	gain	COG2987	E	Catalyzes the conversion of urocanate to 4-imidazolone- 5-propionate	K01712
OG0001124	gain	COG1171	E	Catalyzes the anaerobic formation of alpha-ketobutyrate and ammonia from threonine in a two-step reaction. The first step involved a dehydration of threonine and a production of enamine intermediates (aminocrotonate), which tautomerizes to its imine form (iminobutyrate). Both intermediates are unstable and short- lived. The second step is the nonenzymatic hydrolysis of the enamine imine intermedi…	K01754
OG0000305	gain	COG1505	E	PFAM Prolyl oligopeptidase, N-terminal beta-propeller domain	K01322
OG0001702	gain	COG1305	E	Domain of Unknown Function with PDB structure (DUF3857)	0
OG0000156	gain	COG0531	E	Amino acid permease	K03294
OG0000224	gain	COG0626	E	Cys/Met metabolism PLP-dependent enzyme	K01739,K01760,K01761
OG0000352	gain	COG1473	E	Peptidase dimerisation domain	K01436,K12940
OG0000040	gain	COG1505	E	Prolyl oligopeptidase, N-terminal beta-propeller domain	K01322
OG0000131	gain	COG0334	E	glutamate dehydrogenase [NAD(P)+] activity	K00262
OG0000277	gain	COG2986	E	ammonia-lyase activity	K01745
OG0003082	gain	COG0697	EG	EamA-like transporter family	0
OG0001042	gain	COG0697	EG	spore germination	K03298
OG0001539	gain	COG0697	EG	COG0697 Permeases of the drug metabolite transporter (DMT) superfamily	K07052
OG0000171	gain	COG0457	EG	Protein of unknown function (DUF2723)	0
OG0003039	gain	COG0477	EGP	Major facilitator Superfamily	0
OG0001832	gain	COG4430	F	Bacteriocin-protection, YdeI or OmpD-Associated	0
OG0001419	gain	COG2820	F	Phosphorylase superfamily	0
OG0001578	gain	COG0572	F	PFAM AIG2 family protein	K00876
OG0002918	gain	COG0457	F	PFAM Tetratricopeptide repeat	0
OG0001179	gain	COG1435	F	Thymidine kinase	K00857
OG0001563	gain	COG0044	F	PEP-CTERM motif	0
OG0000884	gain	COG0295	F	cytidine deaminase	K01489
OG0000902	gain	COG0572	F	Cytidine monophosphokinase	K00876
OG0000934	gain	COG0213	F	The enzymes which catalyze the reversible phosphorolysis of pyrimidine nucleosides are involved in the degradation of these compounds and in their utilization as carbon and energy sources, or in the rescue of pyrimidine bases for nucleotide synthesis	K00756,K00758
OG0001158	gain	COG1428	F	Deoxynucleoside kinase	0
OG0001631	gain	COG1437	F	CYTH	0
OG0001594	gain	COG1618	F	Has nucleotide phosphatase activity towards ATP, GTP, CTP, TTP and UTP. May hydrolyze nucleoside diphosphates with lower efficiency	K06928
OG0000712	gain	COG0045	F	Succinyl-CoA synthetase functions in the citric acid cycle (TCA), coupling the hydrolysis of succinyl-CoA to the synthesis of either ATP or GTP and thus represents the only step of substrate-level phosphorylation in the TCA. The beta subunit provides nucleotide specificity of the enzyme and binds the substrate succinate, while the binding sites for coenzyme A and phosphate are found in the alpha …	K01903,K14067
OG0000859	gain	COG1428	F	Deoxynucleoside kinase	K15518
OG0001125	gain	COG1816	F	adenosine deaminase	K01488,K02029,K21053
OG0001277	gain	COG0167	F	Catalyzes the conversion of dihydroorotate to orotate	K00226
OG0001666	gain	COG1864	F	DNA/RNA non-specific endonuclease	K01173
OG0000296	gain	COG0737	F	Belongs to the 5'-nucleotidase family	K01119,K11751
OG0002875	gain	COG0726	G	polysaccharide deacetylase	0
OG0001659	gain	COG3386	G	PFAM SMP-30 Gluconolaconase	0
OG0001845	gain	COG0383	G	Glycosyl hydrolases family 38 N-terminal domain	0
OG0001778	gain	COG2133	G	Glucose / Sorbosone dehydrogenase	0
OG0001453	gain	COG2273	G	Glycosyl hydrolases family 16	0
OG0002719	gain	COG3934	G	Belongs to the glycosyl hydrolase 5 (cellulase A) family	0
OG0000808	gain	COG2273	G	Glycosyl hydrolases family 16	0
OG0001097	gain	COG1523	G	Domain of unknown function (DUF3372)	K01200
OG0001403	gain	COG3250	G	beta-galactosidase activity	K01224
OG0001525	gain	COG0580	G	Belongs to the MIP aquaporin (TC 1.A.8) family	K02440,K06188
OG0001905	gain	COG2273	G	Catalyzes the formation of the alpha-1,6-glucosidic linkages in glycogen by scission of a 1,4-alpha-linked oligosaccharide from growing alpha-1,4-glucan chains and the subsequent attachment of the oligosaccharide to the alpha-1,6 position	0
OG0003657	gain	COG4632	G	COG4632 Exopolysaccharide biosynthesis protein related to N-acetylglucosamine-1-phosphodiester alpha-N-acetylglucosaminidase	0
OG0005995	gain	COG0726	G	Polysaccharide deacetylase	0
OG0001590	gain	COG2911	G	arabinogalactan endo-1,4-beta-galactosidase activity	0
OG0001962	gain	COG1572	G	6-phosphogluconolactonase activity	0
OG0014149	gain	COG1070	G	xylulokinase activity	K00848,K00854
OG0002120	gain	COG0662	G	Cupin 2, conserved barrel domain protein	0
OG0001410	gain	COG0366	G	Belongs to the glycosyl hydrolase 13 family	0
OG0002336	gain	COG0477	G	PFAM Major Facilitator Superfamily	0
OG0000959	gain	COG1877	G	Trehalose-phosphatase	K01087
OG0001210	gain	COG0574	G	Belongs to the PEP-utilizing enzyme family	K01007
OG0001468	gain	COG3867	G	arabinogalactan endo-1,4-beta-galactosidase activity	K01190,K01224
OG0000782	gain	COG0726	G	xylanase chitin deacetylase	0
OG0001110	gain	COG1653	G	Extracellular solute-binding protein	K02027,K10236
OG0001360	gain	COG2271	G	PFAM Major Facilitator Superfamily	K08177
OG0000964	gain	COG2103	G	Specifically catalyzes the cleavage of the D-lactyl ether substituent of MurNAc 6-phosphate, producing GlcNAc 6- phosphate and D-lactate	K07106
OG0001142	gain	COG1449	G	Belongs to the glycosyl hydrolase 57 family	K22451
OG0001295	gain	COG0524	G	Catalyzes the phosphorylation of ribose at O-5 in a reaction requiring ATP and magnesium. The resulting D-ribose-5- phosphate can then be used either for sythesis of nucleotides, histidine, and tryptophan, or as a component of the pentose phosphate pathway	K00852,K18478
OG0000379	gain	COG0574	G	Belongs to the PEP-utilizing enzyme family	K01006
OG0001022	gain	COG3408	G	Amylo-alpha-1,6-glucosidase	0
OG0001077	gain	COG0383	G	PFAM glycoside hydrolase family 38	K01191
OG0001211	gain	COG1543	G	Belongs to the glycosyl hydrolase 57 family	K16149
OG0001253	gain	COG3715	G	PTS system	K02795
OG0000436	gain	COG1363	G	COG1363 Cellulase M and related proteins	0
OG0000449	gain	COG1070	G	MutL protein	K00854
OG0000815	gain	COG1449	G	Glycosyl hydrolase family 57	0
OG0000868	gain	COG2372	G	Bacterial Ig-like domain	0
OG0000914	gain	COG2723	G	PFAM glycoside hydrolase, family 1	K05350
OG0000957	gain	COG0235	G	Class II Aldolase and Adducin N-terminal domain	K01628
OG0001259	gain	COG3325	G	Glyco_18	K01183,K21606
OG0000862	gain	COG2222	G	TIGRFAM bifunctional phosphoglucose phosphomannose isomerase	K15916
OG0000241	gain	COG1940	GK	ROK family	0
OG0002234	gain	COG0451	GM	PFAM NAD dependent epimerase dehydratase family	0
OG0000363	gain	COG0574	GT	pyruvate phosphate dikinase	0
OG0001761	gain	COG2242	H	Catalyzes the methylation of C-15 in cobalt-precorrin-6B followed by the decarboxylation of C-12 to form cobalt-precorrin- 7	K00595,K02006,K02191
OG0001278	gain	COG1893	H	Catalyzes the NADPH-dependent reduction of ketopantoate into pantoic acid	K00077
OG0001642	gain	COG2227	H	Tellurite resistance protein TehB	0
OG0001500	gain	COG5598	H	Trimethylamine methyltransferase (MTTB)	K14083
OG0002389	gain	COG1488	H	Catalyzes the synthesis of beta-nicotinate D- ribonucleotide from nicotinate and 5-phospho-D-ribose 1-phosphate at the expense of ATP	K00763
OG0001821	gain	COG2109	H	PFAM ATP corrinoid adenosyltransferase BtuR CobO CobP	K19221
OG0000198	gain	COG4206	H	TonB-dependent Receptor Plug	K16092
OG0000954	gain	COG1575	H	UbiA prenyltransferase family	K02548
OG0001109	gain	COG0382	H	Prenyltransferase that catalyzes the transfer of the geranylgeranyl moiety of geranylgeranyl diphosphate (GGPP) to the C2 hydroxyl of (S)-3-O-geranylgeranylglyceryl phosphate (GGGP). This reaction is the second ether-bond-formation step in the biosynthesis of archaeal membrane lipids	K17105
OG0001299	gain	COG0382	H	Catalyzes the prenylation of para-hydroxybenzoate (PHB) with an all-trans polyprenyl group. Mediates the second step in the final reaction sequence of ubiquinone-8 (UQ-8) biosynthesis, which is the condensation of the polyisoprenoid side chain with PHB, generating the first membrane-bound Q intermediate 3- octaprenyl-4-hydroxybenzoate	K04040,K20616
OG0001678	gain	COG0285	H	Mur ligase middle domain	K11754
OG0000416	gain	COG4206	H	TonB dependent receptor	K02014
OG0000843	gain	COG3869	H	Catalyzes the specific phosphorylation of arginine residues in proteins	K19405
OG0000881	gain	COG0095	H	Catalyzes the transfer of endogenously produced octanoic acid from octanoyl-acyl-carrier-protein onto the lipoyl domain of GcvH, an intermediate carrier during protein lipoylation	K03800
OG0000466	gain	COG0448	H	Catalyzes the synthesis of ADP-glucose, a sugar donor used in elongation reactions on alpha-glucans	K00975
OG0000641	gain	COG0237	H	Catalyzes the phosphorylation of the 3'-hydroxyl group of dephosphocoenzyme A to form coenzyme A	K00859
OG0000771	gain	COG1539	H	Catalyzes the conversion of 7,8-dihydroneopterin to 6- hydroxymethyl-7,8-dihydropterin	K01633
OG0000805	gain	COG0382	H	UbiA prenyltransferase family	0
OG0000121	gain	COG2091	H	lysine biosynthetic process via aminoadipic acid	0
OG0000737	gain	COG1207	H	Sugar nucleotidyl transferase	0
OG0002662	gain	COG3425	I	Belongs to the UPF0219 family	K01641
OG0000420	gain	COG0183	I	Thiolase, C-terminal domain	K00626
OG0003878	gain	COG0170	I	PFAM phosphatidate cytidylyltransferase	0
OG0001801	gain	COG2267	I	Putative esterase	K01054
OG0000807	gain	COG0777	I	Component of the acetyl coenzyme A carboxylase (ACC) complex. Biotin carboxylase (BC) catalyzes the carboxylation of biotin on its carrier protein (BCCP) and then the CO(2) group is transferred by the transcarboxylase to acetyl-CoA to form malonyl- CoA	K01963
OG0001714	gain	COG1788	I	Coenzyme A transferase	K01027,K01031
OG0001715	gain	COG2057	I	Acyl CoA acetate 3-ketoacid CoA transferase beta subunit	K01029
OG0000137	gain	COG0183	I	Thiolase, C-terminal domain	K00626,K07823
OG0000765	gain	COG1657	I	Domain of unknown function (DUF4159)	0
OG0002225	gain	COG1646	I	Prenyltransferase that catalyzes the transfer of the geranylgeranyl moiety of geranylgeranyl diphosphate (GGPP) to the C3 hydroxyl of sn-glycerol-1-phosphate (G1P)	K07094
OG0000055	gain	COG1024	I	Enoyl-CoA hydratase/isomerase	K13766
OG0001283	gain	COG2067	I	long-chain fatty acid transport protein	0
OG0001364	gain	COG2067	I	long-chain fatty acid transport protein	K06076
OG0000221	gain	COG1884	I	Methylmalonyl-CoA mutase	K01848
OG0000267	gain	COG4799	I	CoA carboxylase activity	K01966,K01969
OG0000979	gain	COG0170	I	Phytol kinase	K18678
OG0001132	gain	COG2067	I	Long-chain fatty acid transport protein	K06076
OG0000013	gain	COG2067	I	long-chain fatty acid transporting porin activity	0
OG0000107	gain	COG0511	I	first, biotin carboxylase catalyzes the carboxylation of the carrier protein and then the transcarboxylase transfers the carboxyl group to form malonyl-CoA	K02160
OG0004453	gain	COG0318	IQ	AMP-binding enzyme	K22319
OG0003593	gain	COG1670	J	Acetyltransferase (GNAT) domain	0
OG0001128	gain	COG1371	J	Activates the tRNA-splicing ligase complex by facilitating the enzymatic turnover of catalytic subunit RtcB. Acts by promoting the guanylylation of RtcB, a key intermediate step in tRNA ligation. Can also alter the NTP specificity of RtcB such that ATP, dGTP or ITP is used efficiently	0
OG0001234	gain	COG0030	J	Methyltransferase domain	0
OG0001497	gain	COG2813	J	Mycolic acid cyclopropane synthetase	K00564
OG0001036	gain	COG1188	J	S4 RNA-binding domain	0
OG0001407	gain	COG1184	J	Belongs to the eIF-2B alpha beta delta subunits family	K03680,K18237
OG0004379	gain	COG0454	K	acetyltransferase	0
OG0002382	gain	COG2207	K	Arabinose-binding domain of AraC transcription regulator, N-term	0
OG0007478	gain	COG0454	K	This enzyme acetylates the N-terminal alanine of ribosomal protein S18	K03789
OG0003322	gain	COG5340	K	Transcriptional regulator, AbiEi antitoxin	0
OG0003634	gain	COG0640	K	Uncharacterized protein conserved in bacteria (DUF2087)	0
OG0000380	gain	COG1725	K	PFAM regulatory protein GntR HTH	K07979
OG0000955	gain	COG3682	K	Transcriptional regulator	0
OG0000966	gain	COG1695	K	Transcriptional regulator PadR-like family	0
OG0001917	gain	COG1695	K	Virulence activator alpha C-term	0
OG0002231	gain	COG2836	K	Biogenesis protein	0
OG0002300	gain	COG0640	K	helix_turn_helix, Arsenical Resistance Operon Repressor	0
OG0003193	gain	COG3070	K	TfoX N-terminal domain	0
OG0000306	gain	COG0454	K	acetyltransferase	0
OG0002422	gain	COG0640	K	helix_turn_helix, Arsenical Resistance Operon Repressor	0
OG0002586	gain	COG5340	K	Transcriptional regulator, AbiEi antitoxin	0
OG0001243	gain	COG1846	K	Winged helix DNA-binding domain	0
OG0001516	gain	COG0640	K	Helix-turn-helix domain	0
OG0001751	gain	COG2909	K	ATP-dependent transcriptional regulator, MalT-like, LuxR family	K03556
OG0004310	gain	COG0454	K	acetyltransferase	0
OG0002178	gain	COG1308	K	Domain of unknown function (DUF4342)	0
OG0002241	gain	COG1476	K	WYL domain	0
OG0001966	gain	COG4109	K	DRTGG domain	0
OG0001369	gain	COG1378	K	Sugar-specific transcriptional regulator TrmB	K01534
OG0001020	gain	28VAR	K	Promotes RNA polymerase assembly. Latches the N- and C- terminal regions of the beta' subunit thereby facilitating its interaction with the beta and alpha subunits	0
OG0001580	gain	COG5662	K	AntiSigma factor	0
OG0000166	gain	COG0086	K	DNA-directed 5'-3' RNA polymerase activity	K03006,K05669,K06890,K10798,K14827,K17582
OG0000333	gain	COG1321	K	iron dependent repressor	K03709
OG0000167	gain	COG5662	K	AntiSigma factor	0
OG0000891	gain	COG1316	K	TRANSCRIPTIONal	0
OG0007938	gain	COG0863	KL	ParB-like nuclease domain	0
OG0000102	gain	COG0515	KLT	Protein kinase domain	0
OG0000444	gain	COG0515	KLT	serine threonine protein kinase	K08884,K12132
OG0001161	gain	COG4219	KT	Antirepressor regulating drug resistance	0
OG0001127	gain	COG4219	KT	Peptidase M56	0
OG0002029	gain	COG0789	KT	Bacterial transcription activator, effector binding domain	0
OG0000751	gain	COG0745	KT	PglZ domain	0
OG0000233	gain	COG4219	KT	Peptidase M56	0
OG0002380	gain	COG1484	L	PFAM IstB-like ATP binding protein	0
OG0003417	gain	COG5421	L	Transposase, IS4 family protein	0
OG0004013	gain	COG3436	L	PFAM IS66 Orf2 family protein	K07484
OG0003532	gain	COG4974	L	PFAM transposase IS66	0
OG0009655	gain	COG3335	L	Rhodopirellula transposase family protein	0
OG0002169	gain	COG0270	L	C-5 cytosine-specific DNA methylase	K00558
OG0004015	gain	COG3464	L	Transposase	0
OG0004371	gain	COG2801	L	PFAM Integrase core domain	0
OG0004080	gain	COG3335	L	COG3335 Transposase and inactivated derivatives	0
OG0001694	gain	COG3663	L	U mismatch-specific DNA glycosylase	K03649
OG0003813	gain	COG3328	L	Transposase mutator type	K07493
OG0006358	gain	COG1857	L	CT1975-like protein	K19124
OG0006361	gain	COG1518	L	CRISPR (clustered regularly interspaced short palindromic repeat), is an adaptive immune system that provides protection against mobile genetic elements (viruses, transposable elements and conjugative plasmids). CRISPR clusters contain spacers, sequences complementary to antecedent mobile elements, and target invading nucleic acids. CRISPR clusters are transcribed and processed into CRISPR RNA (c…	K15342
OG0001362	gain	COG1193	L	Endonuclease that is involved in the suppression of homologous recombination and may therefore have a key role in the control of bacterial genetic diversity	K07456
OG0001792	gain	COG3328	L	MULE transposase domain	K07493
OG0006713	gain	COG0587	L	TIGRFAM DNA polymerase III, alpha subunit	K02337,K14162
OG0002983	gain	COG2963	L	Transposase	K07483
OG0005742	gain	COG0210	L	UvrD-like helicase C-terminal domain	0
OG0001188	gain	COG0210	L	Belongs to the helicase family. UvrD subfamily	K03657,K07465,K10742
OG0006788	gain	COG2963	L	Transposase	0
OG0001160	gain	COG1533	L	PFAM Radical SAM domain protein	0
OG0001100	gain	COG0328	L	Reverse transcriptase-like	0
OG0001249	gain	COG0420	L	3'-5' exonuclease activity	K03547
OG0005791	gain	COG2801	L	leucine-zipper of insertion element IS481	0
OG0001689	gain	COG0177	L	Protein of unknown function (DUF2400)	0
OG0000848	gain	COG3695	L	methylated DNA-protein cysteine methyltransferase	0
OG0000927	gain	COG1466	L	Psort location Cytoplasmic, score	K02340
OG0001051	gain	COG0322	L	Domain of unknown function (DUF4837)	0
OG0001098	gain	COG0419	L	AAA domain	0
OG0001470	gain	COG1555	L	Helix-hairpin-helix motif	K02237
OG0000674	gain	COG1555	L	TIGRFAM competence protein ComEA	K02237
OG0000736	gain	COG1381	L	Involved in DNA repair and RecF pathway recombination	K03584
OG0001117	gain	COG2129	L	metallophosphoesterase	K07096
OG0001864	gain	COG0399	M	Transposase	0
OG0001867	gain	COG1247	M	Acetyltransferase (GNAT) family	0
OG0002203	gain	COG1807	M	4-amino-4-deoxy-L-arabinose transferase activity	0
OG0002797	gain	COG0793	M	Tricorn protease homolog	0
OG0001023	gain	COG0793	M	tail specific protease	0
OG0004062	gain	COG1807	M	4-amino-4-deoxy-L-arabinose transferase activity	0
OG0004312	gain	COG1361	M	extracellular matrix structural constituent	0
OG0001038	gain	COG2843	M	Bacterial capsule synthesis protein PGA_cap	K07282
OG0001638	gain	COG2885	M	Belongs to the ompA family	0
OG0002414	gain	COG3637	M	Has lipid A 3-O-deacylase activity. Hydrolyzes the ester bond at the 3 position of lipid A, a bioactive component of lipopolysaccharide (LPS), thereby releasing the primary fatty acyl moiety	K12976,K22110
OG0000887	gain	COG3637	M	Outer membrane protein beta-barrel domain	0
OG0001383	gain	COG0438	M	Glycosyl transferases group 1	K13057
OG0001473	gain	COG3307	M	O-Antigen ligase	K18814
OG0001586	gain	COG1664	M	Polymer-forming cytoskeletal	0
OG0001676	gain	COG0438	M	transferase activity, transferring glycosyl groups	0
OG0002580	gain	COG0739	M	Lysozyme-like	0
OG0003181	gain	COG4733	M	PFAM Glycosyl hydrolase family 81	0
OG0001374	gain	COG0451	M	PFAM NAD-dependent epimerase dehydratase	0
OG0001429	gain	COG0668	M	COG0668 Small-conductance mechanosensitive channel	0
OG0001431	gain	COG0771	M	Mur ligase middle domain	K01925,K01932
OG0001526	gain	COG0739	M	heme binding	K21472
OG0001527	gain	COG2335	M	Four repeated domains in the Fasciclin I family of proteins, present in many other contexts.	0
OG0002738	gain	COG0438	M	Glycosyltransferase Family 4	0
OG0002172	gain	COG1247	M	Acetyltransferase (GNAT) domain	K03823
OG0002299	gain	COG2335	M	A domain in the BMP inhibitor chordin and in microbial proteins.	0
OG0001252	gain	COG3307	M	#NAME?	K18814
OG0001316	gain	COG0451	M	Polysaccharide biosynthesis protein	0
OG0001471	gain	COG1388	M	LysM domain	K01447,K17733
OG0001878	gain	COG4775	M	Surface antigen	0
OG0002004	gain	COG3417	M	Peptidoglycan-synthase activator LpoB	K07337
OG0007829	gain	COG0265	M	Belongs to the peptidase S1C family	K04771
OG0001089	gain	COG1807	M	Dolichyl-phosphate-mannose-protein mannosyltransferase	0
OG0001308	gain	COG2834	M	Outer membrane lipoprotein-sorting protein	0
OG0002085	gain	COG3637	M	Outer membrane protein beta-barrel domain	0
OG0000849	gain	COG0438	M	Glycosyl transferase 4-like domain	0
OG0001411	gain	COG1470	M	Parallel beta-helix repeats	0
OG0001455	gain	COG0449	M	ORF6N domain	0
OG0001922	gain	COG1361	M	Evidence 5 No homology to any previously reported sequences	0
OG0004068	gain	COG1361	M	extracellular matrix structural constituent	0
OG0000557	gain	COG3391	M	PFAM NHL repeat containing protein	0
OG0000812	gain	COG1898	M	dTDP-4-dehydrorhamnose 3,5-epimerase	K01790
OG0000876	gain	COG4775	M	Outer membrane protein, OMP85 family	K07277
OG0001146	gain	COG3203	M	Forms passive diffusion pores that allow small molecular weight hydrophilic materials across the outer membrane	0
OG0001233	gain	COG3049	M	Choloylglycine hydrolase	K01442
OG0002084	gain	COG2881	M	overlaps another CDS with the same product name	0
OG0012196	gain	COG0438	M	transferase activity, transferring glycosyl groups	0
OG0000341	gain	arCOG00567	M	glycosyl transferase family	0
OG0000854	gain	COG0810	M	TonB C terminal	K03832
OG0004309	gain	COG3307	M	O-Antigen ligase	0
OG0000427	gain	COG1452	M	Organic solvent tolerance protein OstA	0
OG0000684	gain	COG4948	M	PFAM Mandelate racemase muconate lactonizing protein	K19802
OG0000813	gain	COG2980	M	Evidence 5 No homology to any previously reported sequences	K03643
OG0000826	gain	arCOG03319	M	Acetyltransferase (GNAT) domain	0
OG0001107	gain	COG2027	M	D-Ala-D-Ala carboxypeptidase 3 (S13) family	K07259
OG0001144	gain	COG1044	M	SpoIVB peptidase S55	0
OG0001209	gain	COG0729	M	COG0729 Outer membrane protein	K07278
OG0001491	gain	COG0392	M	lysyltransferase activity	K07027
OG0001534	gain	COG0859	M	Glycosyltransferase family 9 (heptosyltransferase)	K02843
OG0000201	gain	COG0472	M	PFAM Glycosyl transferase family 4	K02851
OG0000300	gain	COG0438	M	Glycosyl transferases group 1	0
OG0000922	gain	COG2891	M	Rod shape-determining protein	K03571
OG0001613	gain	COG2885	M	ompA family	0
OG0000060	gain	COG1807	M	4-amino-4-deoxy-L-arabinose transferase activity	0
OG0000067	gain	COG0793	M	Tricorn protease homolog	K08676
OG0000069	gain	COG0810	M	Interacts with outer membrane receptor proteins that carry out high-affinity binding and energy dependent uptake into the periplasmic space of specific substrates. It could act to transduce energy from the cytoplasmic membrane to specific energy- requiring processes in the outer membrane, resulting in the release into the periplasm of ligands bound by these outer membrane proteins	K03832
OG0000839	gain	COG0438	M	Glycosyltransferase Family 4	0
OG0004314	gain	COG1538	MU	Outer membrane efflux protein	K12538
OG0004822	gain	COG0028	N	Fibronectin type 3 domain	0
OG0001475	gain	COG5492	N	domain, Protein	0
OG0001655	gain	COG5492	N	domain, Protein	0
OG0001182	gain	COG3225	N	ABC-type uncharacterized transport system	0
OG0000822	gain	COG5555	N	FG-GAP repeat	0
OG0000334	gain	COG3291	N	Fibronectin type 3 domain	0
OG0006546	gain	COG3419	NU	Tfp pilus assembly protein tip-associated adhesin	K02674
OG0002751	gain	COG2339	NU	Protease prsW family	0
OG0000768	gain	COG4726	NU	Pilus assembly protein PilX	K02673
OG0004008	gain	COG1345	NU	bacterial-type flagellum-dependent cell motility	K02396,K02397
OG0001244	gain	COG1520	O	PFAM PKD domain containing protein	0
OG0002734	gain	COG1404	O	Belongs to the peptidase S8 family	0
OG0001599	gain	COG1404	O	Subtilase family	0
OG0004456	gain	COG2518	O	Catalyzes the methyl esterification of L-isoaspartyl residues in peptides and proteins that result from spontaneous decomposition of normal L-aspartyl and L-asparaginyl residues. It plays a role in the repair and or degradation of damaged proteins	0
OG0003580	gain	COG2133	O	Belongs to the peptidase S8 family	K01179
OG0000767	gain	COG3118	O	ASPIC and UnbV	0
OG0000986	gain	COG2192	O	Carbamoyltransferase C-terminus	K00612
OG0001424	gain	COG1404	O	Belongs to the peptidase S8 family	K01337,K20276
OG0001427	gain	COG0309	O	AIR synthase related protein, C-terminal domain	0
OG0001432	gain	COG1333	O	PFAM ResB family protein	K07399
OG0001167	gain	COG4826	O	Belongs to the serpin family	K13963
OG0002148	gain	COG1404	O	Subtilase family	0
OG0003066	gain	COG1899	O	Deoxyhypusine synthase	K00809
OG0003106	gain	COG1404	O	Subtilase family	0
OG0002472	gain	COG1225	O	Alkyl hydroperoxide reductase Thiol specific antioxidant Mal allergen	0
OG0001987	gain	COG1764	O	redox protein regulator of disulfide bond formation	K04063
OG0000195	gain	COG4447	O	cellulase activity	0
OG0000529	gain	COG3209	O	transferase activity, transferring glycosyl groups	0
OG0000904	gain	COG1520	O	NHL repeat containing protein	0
OG0001084	gain	COG1899	O	peptidyl-lysine modification to peptidyl-hypusine	0
OG0001119	gain	COG0760	O	peptidylprolyl isomerase	K03769,K07533
OG0002594	gain	COG0826	O	peptidase	K08303
OG0004059	gain	COG0265	O	Peptide-N-glycosidase F, C terminal	0
OG0000968	gain	KOG2177	O	zinc ion binding	0
OG0001029	gain	COG2377	O	Catalyzes the specific phosphorylation of 1,6-anhydro-N- acetylmuramic acid (anhMurNAc) with the simultaneous cleavage of the 1,6-anhydro ring, generating MurNAc-6-P. Is required for the utilization of anhMurNAc either imported from the medium or derived from its own cell wall murein, and thus plays a role in cell wall recycling	K09001
OG0000189	gain	COG2020	O	Phospholipid methyltransferase	0
OG0000918	gain	COG1765	O	PFAM OsmC family protein	K07397
OG0001588	gain	COG1361	O	Belongs to the peptidase S8 family	0
OG0000419	gain	COG1404	O	Belongs to the peptidase S8 family	K08651
OG0000755	gain	COG0265	O	COG0265 Trypsin-like serine proteases, typically periplasmic, contain C-terminal PDZ domain	K04691,K04772
OG0001015	gain	COG0265	O	Belongs to the peptidase S1C family	K04771
OG0000818	gain	COG3088	O	Psort location CytoplasmicMembrane, score	0
OG0000844	gain	COG1404	O	Belongs to the peptidase S8 family	0
OG0002350	gain	arCOG00372	P	cobalamin transport	0
OG0003834	gain	COG1840	P	ABC-type Fe3 transport system, periplasmic component	K02012
OG0001417	gain	COG1226	P	Potassium channel protein	0
OG0001162	gain	COG0471	P	Sodium:sulfate symporter transmembrane region	0
OG0002229	gain	COG2217	P	Heavy-metal-associated domain	K17686
OG0001420	gain	COG1629	P	TonB-dependent receptor	0
OG0000834	gain	COG0530	P	Sodium/calcium exchanger protein	K07301
OG0001727	gain	COG0226	P	PBP superfamily domain	K02040
OG0002101	gain	COG3420	P	alginic acid biosynthetic process	0
OG0000970	gain	COG2911	P	major pilin protein fima	0
OG0001087	gain	COG1528	P	Ferritin-like domain	K02217
OG0005136	gain	COG0619	P	Transmembrane (T) component of an energy-coupling factor (ECF) ABC-transporter complex. Unlike classic ABC transporters this ECF transporter provides the energy necessary to transport a number of different substrates	K02008
OG0001169	gain	COG0619	P	Cobalt transport protein	K16785
OG0001433	gain	COG2076	P	Small Multidrug Resistance protein	0
OG0001390	gain	COG1235	P	May be involved in the transport of PQQ or its precursor to the periplasm	0
OG0000757	gain	COG1404	P	TonB-dependent receptor	0
OG0004545	gain	COG0500	Q	Methyltransferase domain	0
OG0005576	gain	COG0500	Q	methyltransferase activity	0
OG0001592	gain	COG0500	Q	ubiE/COQ5 methyltransferase family	0
OG0002545	gain	COG0500	Q	ubiE/COQ5 methyltransferase family	0
OG0001446	gain	COG0500	Q	Tellurite resistance protein TehB	0
OG0002980	gain	COG0412	Q	Dienelactone hydrolase	0
OG0001629	gain	COG0500	Q	Nodulation protein S (NodS)	0
OG0006352	gain	COG0500	Q	Methyltransferase domain	0
OG0002848	gain	COG2931	Q	calcium- and calmodulin-responsive adenylate cyclase activity	0
OG0002303	gain	COG0500	Q	methyltransferase	0
OG0002315	gain	COG2931	Q	calcium- and calmodulin-responsive adenylate cyclase activity	0
OG0002321	gain	COG2050	Q	Thioesterase superfamily	0
OG0001189	gain	COG0500	Q	methyltransferase activity	K17462
OG0000687	gain	COG1228	Q	Amidohydrolase family	0
OG0000761	gain	COG1228	Q	Belongs to the metallo-dependent hydrolases superfamily. HutI family	K01468
OG0001320	gain	COG0110	Q	Phosphopantetheine attachment site	0
OG0001703	gain	COG0500	Q	methyltransferase	0
OG0003114	gain	COG0823	QU	Periplasmic component of the Tol biopolymer transport system	0
OG0003529	gain	COG4679	S	PFAM Phage derived protein Gp49-like (DUF891)	0
OG0003633	gain	COG2159	S	Transposase DDE domain group 1	0
OG0002664	gain	COG2304	S	Vault protein inter-alpha-trypsin domain	0
OG0003340	gain	COG3169	S	Putative member of DMT superfamily (DUF486)	K09922
OG0002613	gain	COG3055	S	IPT/TIG domain	0
OG0002867	gain	COG3181	S	Tripartite tricarboxylate transporter family receptor	0
OG0003968	gain	COG4695	S	Phage portal protein	0
OG0005996	gain	COG0599	S	Antioxidant protein with alkyl hydroperoxidase activity. Required for the reduction of the AhpC active site cysteine residues and for the regeneration of the AhpC enzyme activity	0
OG0006641	gain	2E3GE	S	Uncharacterized protein conserved in bacteria (DUF2188)	0
OG0007681	gain	COG4653	S	Phage capsid family	0
OG0009329	gain	COG5283	S	Phage-related minor tail protein	0
OG0001836	gain	COG2503	S	HAD superfamily, subfamily IIIB (Acid phosphatase)	0
OG0002176	gain	COG2312	S	Erythromycin esterase	K06880
OG0002564	gain	2BN73	S	NAD(P)H-binding	0
OG0004460	gain	COG2253	S	Nucleotidyl transferase AbiEii toxin, Type IV TA system	K09144
OG0007470	gain	COG4653	S	Phage capsid family	0
OG0007826	gain	COG5650	S	Glycosyltransferase family 87	0
OG0000677	gain	COG1373	S	ATPase (AAA superfamily)	K07133
OG0002357	gain	COG2220	S	Psort location Cytoplasmic, score	0
OG0002699	gain	2DPNF	S	Psort location CytoplasmicMembrane, score 10.00	0
OG0003232	gain	COG3952	S	Lipid A Biosynthesis	0
OG0003756	gain	2E3EN	S	Domain of unknown function (DUF4160)	0
OG0001240	gain	2DKMJ	S	pyrogenic exotoxin B	0
OG0001608	gain	arCOG10295	S	SatD family (SatD)	0
OG0001880	gain	COG3228	S	Belongs to the MtfA family	K09933
OG0002273	gain	COG0730	S	Sulfite exporter TauE/SafE	K07090
OG0002667	gain	COG2606	S	Aminoacyl-tRNA editing domain	K19055
OG0004736	gain	COG0666	S	Ankyrin repeat	0
OG0005068	gain	COG1432	S	NYN domain	0
OG0006519	gain	COG2369	S	Phage prohead protease, HK97 family	0
OG0001226	gain	COG3153	S	Psort location Cytoplasmic, score 8.96	0
OG0001418	gain	COG2252	S	Permease family	K06901
OG0001712	gain	COG3743	S	Domain of unknown function (DUF4332)	0
OG0002308	gain	COG2244	S	Polysaccharide biosynthesis protein	0
OG0002739	gain	2DQJV	S	Protein of unknown function (DUF2442)	0
OG0003404	gain	2DVXG	S	Right handed beta helix region	0
OG0004668	gain	COG4122	S	O-methyltransferase activity	0
OG0005462	gain	COG4849	S	Nucleotidyl transferase AbiEii toxin, Type IV TA system	0
OG0005574	gain	COG2244	S	Polysaccharide biosynthesis protein	0
OG0006359	gain	2CH9B	S	CRISPR-associated protein (Cas_Cas5)	K19125
OG0006360	gain	2DC1X	S	CRISPR associated protein	K19126
OG0007274	gain	COG5305	S	Dolichyl-phosphate-mannose-protein mannosyltransferase	K14340
OG0001284	gain	COG3877	S	Protein of unknown function (DUF2089)	0
OG0001442	gain	COG4430	S	protein conserved in bacteria	0
OG0001444	gain	COG1917	S	Cupin domain	0
OG0001451	gain	29EG8	S	Capsule biosynthesis CapC	K22116
OG0001709	gain	2CA5R	S	Domain of unknown function (DUF4153)	0
OG0001948	gain	COG4733	S	cellulase activity	0
OG0001988	gain	COG0517	S	Domain in cystathionine beta-synthase and other proteins.	0
OG0002416	gain	COG5403	S	Bacterial protein of unknown function (DUF937)	0
OG0002458	gain	COG3034	S	ErfK YbiS YcfS YnhG family protein	0
OG0002637	gain	COG4301	S	Catalyzes the SAM-dependent triple methylation of the alpha-amino group of histidine to form hercynine, a step in the biosynthesis pathway of ergothioneine	K18911
OG0004004	gain	COG0121	S	cellular modified histidine biosynthetic process	0
OG0004233	gain	COG4225	S	Glycosyl Hydrolase Family 88	0
OG0004670	gain	COG4861	S	Protein conserved in bacteria	0
OG0005577	gain	COG3860	S	Uncharacterized protein conserved in bacteria (DUF2087)	0
OG0006357	gain	2DB88	S	Domain of unknown function (DUF4338)	0
OG0001002	gain	COG2403	S	CobW/HypB/UreG, nucleotide-binding domain	0
OG0001565	gain	COG0457	S	Tetratricopeptide repeat	0
OG0002306	gain	COG4412	S	peptidase activity, acting on L-amino acid peptides	K07004,K09955
OG0002464	gain	COG1729	S	TPR repeat	0
OG0003718	gain	COG1266	S	CAAX amino terminal protease family	K07052
OG0006782	gain	COG3548	S	Protein of unknown function (DUF1211)	0
OG0007720	gain	COG3549	S	Plasmid maintenance system killer	0
OG0000994	gain	COG2110	S	Appr-1'-p processing enzyme	0
OG0000998	gain	COG1277	S	ABC-2 family transporter protein	K01992
OG0001381	gain	2DM5T	S	Domain of unknown function (DUF4126)	0
OG0001512	gain	COG4907	S	Predicted membrane protein (DUF2207)	0
OG0001593	gain	2EGD2	S	Protein of unknown function (DUF2752)	0
OG0001704	gain	COG2244	S	Polysaccharide biosynthesis protein	0
OG0002314	gain	COG3393	S	#NAME?	0
OG0002394	gain	COG0446	S	Pyridine nucleotide-disulphide oxidoreductase	K17218
OG0002511	gain	COG0561	S	PFAM Haloacid dehalogenase domain protein hydrolase type 3	0
OG0002820	gain	COG2350	S	YCII-related domain	0
OG0002926	gain	COG3291	S	Pkd domain containing protein	0
OG0003755	gain	COG2334	S	Phosphotransferase enzyme family	0
OG0004071	gain	COG4916	S	protein containing a TIR (Toll-Interleukin 1-resistance) domain	0
OG0004370	gain	2C578	S	Immunoglobulin-like domain of bacterial spore germination	0
OG0006783	gain	COG3108	S	Peptidase M15	0
OG0008797	gain	COG4861	S	Protein conserved in bacteria	0
OG0001003	gain	COG4288	S	Lamin Tail Domain	0
OG0001570	gain	COG3577	S	aspartic-type endopeptidase activity	K06985,K07272,K20543,K21007
OG0001677	gain	COG0457	S	Tetratricopeptide repeat	0
OG0001983	gain	COG2311	S	membrane	K07148
OG0000468	gain	COG2244	S	Membrane protein involved in the export of O-antigen and teichoic acid	0
OG0001285	gain	COG3875	S	Domain of unknown function (DUF2088)	0
OG0001428	gain	COG2128	S	Antioxidant protein with alkyl hydroperoxidase activity. Required for the reduction of the AhpC active site cysteine residues and for the regeneration of the AhpC enzyme activity	0
OG0001541	gain	COG1524	S	mannose-ethanolamine phosphotransferase activity	0
OG0001545	gain	COG0393	S	Belongs to the UPF0145 family	0
OG0001713	gain	COG0780	S	Catalyzes the NADPH-dependent reduction of 7-cyano-7- deazaguanine (preQ0) to 7-aminomethyl-7-deazaguanine (preQ1)	K06879,K09457
OG0001747	gain	COG1418	S	mRNA catabolic process	K06950,K09163
OG0001777	gain	COG1470	S	cell adhesion involved in biofilm formation	K02014,K11031
OG0001825	gain	COG0433	S	AAA-like domain	0
OG0002132	gain	arCOG07533	S	Domain of unknown function (DUF4386)	0
OG0002473	gain	COG4319	S	Domain of unknown function (DUF4440)	0
OG0002553	gain	COG3333	S	Tripartite tricarboxylate transporter TctA family	K07793
OG0002735	gain	2DBAX	S	Protein of unknown function (DUF2877)	0
OG0002823	gain	28K3T	S	Transmembrane protein 260	0
OG0003387	gain	COG3832	S	Activator of Hsp90 ATPase homolog 1-like protein	0
OG0004045	gain	COG2318	S	DinB family	0
OG0005706	gain	COG4319	S	SnoaL-like domain	0
OG0000608	gain	COG5012	S	Methionine synthase B12-binding module cap domain protein	K00548
OG0001078	gain	COG5360	S	Heparinase II/III N-terminus	0
OG0001651	gain	2CF1V	S	Protein of unknown function (DUF4876)	0
OG0002199	gain	COG3698	S	Phosphodiester glycosidase	0
OG0002510	gain	COG3153	S	transferase activity, transferring acyl groups	K03824
OG0004131	gain	COG0312	S	PFAM peptidase U62 modulator of DNA gyrase	0
OG0004202	gain	2DR4V	S	Psort location Cytoplasmic, score	0
OG0004828	gain	COG0312	S	PFAM peptidase U62 modulator of DNA gyrase	0
OG0006322	gain	arCOG06222	S	Polyketide cyclase / dehydrase and lipid transport	0
OG0001129	gain	COG1163	S	TGS domain	K06944
OG0002096	gain	COG1683	S	Protein of unknown function (DUF523)	0
OG0002428	gain	COG1322	S	RmuC family	K09760
OG0004669	gain	COG3044	S	Predicted ATPase of the ABC class	0
OG0000208	gain	COG1752	S	Patatin-like phospholipase	K07001
OG0000766	gain	COG0491	S	Metallo-beta-lactamase superfamily	0
OG0000840	gain	COG2374	S	Endonuclease Exonuclease Phosphatase	0
OG0000847	gain	COG3117	S	Lipopolysaccharide-assembly, LptC-related	0
OG0000896	gain	COG3342	S	Family of unknown function (DUF1028)	0
OG0000971	gain	COG4122	S	O-methyltransferase	K00588
OG0001083	gain	COG5401	S	Sporulation and spore germination	0
OG0001176	gain	COG1286	S	Colicin V production protein	K03558
OG0001313	gain	COG0457	S	Tetratricopeptide repeat	0
OG0001337	gain	COG1470	S	cellulase activity	K18197
OG0001359	gain	COG1661	S	Domain of unknown function (DUF296)	K06934
OG0001400	gain	COG1917	S	Cupin domain	0
OG0001488	gain	COG0546	S	haloacid dehalogenase-like hydrolase	K01091
OG0001912	gain	COG1708	S	nucleotidyltransferase activity	0
OG0002215	gain	COG1945	S	Pyruvoyl-dependent arginine decarboxylase (PvlArgDC)	K02626
OG0002302	gain	COG1418	S	mRNA catabolic process	K06950
OG0003351	gain	2E9E9	S	Family of unknown function (DUF5362)	0
OG0000318	gain	COG2234	S	Fibronectin type 3 domain	0
OG0000445	gain	COG2819	S	Putative esterase	0
OG0000763	gain	COG2304	S	oxidoreductase activity	0
OG0000777	gain	COG3536	S	Protein of unknown function (DUF971)	0
OG0000864	gain	COG0434	S	BtpA family	K06971
OG0000923	gain	COG1287	S	oligosaccharyl transferase activity	K07151
OG0001130	gain	COG1839	S	Adenosine specific kinase	K09129
OG0001140	gain	COG0457	S	Tetratricopeptide repeat	0
OG0001224	gain	COG3391	S	amine dehydrogenase activity	0
OG0001302	gain	COG1409	S	Calcineurin-like phosphoesterase	0
OG0001319	gain	COG1633	S	Rubrerythrin	0
OG0001322	gain	2A6YD	S	Yip1 domain	0
OG0001408	gain	COG3294	S	PFAM Metal-dependent phosphohydrolase, HD	K09163
OG0001734	gain	2APBA	S	Putative prokaryotic signal transducing protein	0
OG0000051	gain	COG3379	S	type I phosphodiesterase nucleotide pyrophosphatase	0
OG0000106	gain	COG4412	S	Immune inhibitor A peptidase M6	K09607
OG0000111	gain	COG1520	S	Arylsulfotransferase (ASST)	0
OG0000147	gain	COG0312	S	modulator of DNA gyrase	K03592
OG0000154	gain	COG0312	S	Putative modulator of DNA gyrase	K03568
OG0000269	gain	COG4485	S	Bacterial membrane protein YfhO	0
OG0000272	gain	COG1297	S	PFAM OPT oligopeptide transporter protein	0
OG0000353	gain	COG4805	S	Bacterial protein of unknown function (DUF885)	0
OG0000503	gain	COG1266	S	metal-dependent membrane protease	K07052
OG0000724	gain	COG1729	S	Tetratricopeptide repeat	0
OG0000772	gain	COG2137	S	Modulates RecA activity	K03565
OG0000819	gain	COG4288	S	Lamin Tail Domain	0
OG0000906	gain	COG3880	S	PFAM UvrB UvrC protein	K19411
OG0000933	gain	COG4262	S	Catalyzes the irreversible transfer of a propylamine group from the amino donor S-adenosylmethioninamine (decarboxy- AdoMet) to putrescine (1,4-diaminobutane) to yield spermidine	K00797
OG0000952	gain	COG1470	S	PFAM PEGA domain	0
OG0001034	gain	COG3287	S	FIST N domain	0
OG0001235	gain	COG1729	S	protein trimerization	K15368
OG0001237	gain	arCOG03572	S	Protein of unknown function (DUF3795)	0
OG0001435	gain	COG3330	S	Domain of unknown function (DUF4912)	K09942
OG0001496	gain	29WVF	S	Domain of unknown function (DUF1858)	0
OG0001535	gain	COG2911	S	TamB, inner membrane protein subunit of TAM complex	K09800
OG0001632	gain	28PIY	S	N-acetyltransferase 16	0
OG0001633	gain	COG1633	S	Rubrerythrin	0
OG0001700	gain	COG3759	S	membrane	K08987
OG0002591	gain	COG4733	S	cellulase activity	0
OG0000122	gain	28MEN	S	Evidence 5 No homology to any previously reported sequences	0
OG0000143	gain	COG1572	S	Peptidase family C25	0
OG0000149	gain	2ANS9	S	Evidence 5 No homology to any previously reported sequences	0
OG0000250	gain	COG0457	S	Oxygen tolerance	0
OG0000361	gain	COG1574	S	PFAM Amidohydrolase 3	0
OG0000507	gain	COG2908	S	Phosphoesterase	0
OG0000652	gain	COG2304	S	Aerotolerance regulator N-terminal	0
OG0000749	gain	COG2928	S	Protein of unknown function (DUF502)	0
OG0000845	gain	COG0392	S	Lysylphosphatidylglycerol synthase TM region	K07027
OG0000095	gain	COG0714	S	ATPase associated with various cellular activities	K03924
OG0000116	gain	COG1721	S	Protein of unknown function DUF58	0
OG0000148	gain	COG1287	S	oligosaccharyl transferase activity	0
OG0005642	gain	COG2204	T	Bacterial regulatory protein, Fis family	0
OG0002481	gain	COG2204	T	two component, sigma54 specific, transcriptional regulator, Fis family	K02481,K07713
OG0002717	gain	COG3103	T	sh3 domain protein	0
OG0001640	gain	COG2199	T	Diguanylate cyclase (GGDEF) domain	0
OG0003042	gain	COG0639	T	Calcineurin-like phosphoesterase superfamily domain	0
OG0003964	gain	COG3103	T	Bacterial SH3 domain homologues	0
OG0001928	gain	COG3476	T	TspO/MBR family	K05770
OG0000898	gain	COG4191	T	Psort location Cytoplasmic, score 8.96	0
OG0000821	gain	COG4191	T	Integral membrane sensor signal transduction histidine kinase	K07709,K13924
OG0000726	gain	COG1493	T	Catalyzes the ATP- as well as the pyrophosphate- dependent phosphorylation of a specific serine residue in HPr, a phosphocarrier protein of the phosphoenolpyruvate-dependent sugar phosphotransferase system (PTS). HprK P also catalyzes the pyrophosphate-producing, inorganic phosphate-dependent dephosphorylation (phosphorolysis) of seryl-phosphorylated HPr (P- Ser-HPr)	K06023
OG0001143	gain	COG3292	T	Two component regulator propeller	0
OG0000910	gain	COG0642	T	Histidine kinase	0
OG0002281	gain	COG2202	U	PFAM SMP-30 Gluconolaconase	0
OG0001723	gain	COG0823	U	WD40-like Beta Propeller	0
OG0009628	gain	COG2006	U	4fe-4S ferredoxin, iron-sulfur binding domain protein	0
OG0005298	gain	COG0823	U	Periplasmic component of the Tol biopolymer transport system	0
OG0001474	gain	COG0810	U	Interacts with outer membrane receptor proteins that carry out high-affinity binding and energy dependent uptake into the periplasmic space of specific substrates. It could act to transduce energy from the cytoplasmic membrane to specific energy- requiring processes in the outer membrane, resulting in the release into the periplasm of ligands bound by these outer membrane proteins	0
OG0000039	gain	COG5295	UW	surface antigen	0
OG0001145	gain	COG1545	V	PFAM Rubredoxin-like zinc ribbon domain (DUF35_N)	K07068
OG0005059	gain	COG3440	V	regulation of methylation-dependent chromatin silencing	K07454
OG0001241	gain	COG1131	V	AAA domain, putative AbiEii toxin, Type IV TA system	K01990
OG0003000	gain	COG2253	V	Psort location Cytoplasmic, score	0
OG0001156	gain	COG1680	V	Beta-lactamase	0
OG0004031	gain	COG1680	V	Beta-lactamase	0
OG0005568	gain	COG0577	V	FtsX-like permease family	K02004
OG0001856	gain	COG0842	V	ABC-2 type transporter	0
Node 2
Family	genes loss or gain	eggNOG_OGs	COG_category	Description	KEGG_ko
OG0001027	loss	COG0039	C	L-malate dehydrogenase activity	K00024
OG0001134	loss	COG0224	C	COG0224 F0F1-type ATP synthase gamma subunit	K02115
OG0002208	loss	COG1035	C	PFAM 4Fe-4S ferredoxin iron-sulfur binding domain protein	K00125
OG0001221	loss	COG0711	C	Component of the F(0) channel, it forms part of the peripheral stalk, linking F(1) to F(0)	K02109
OG0000713	loss	COG0243	CE	Molybdopterin oxidoreductase Fe4S4 domain	0
OG0001533	loss	COG3599	D	PFAM DivIVA family protein	K04074
OG0001305	loss	COG2177	D	Part of the ABC transporter FtsEX involved in asymmetric cellular division facilitating the initiation of sporulation	K09811
OG0001861	loss	COG0421	E	spermidine synthase activity	0
OG0003272	loss	COG2423	E	ornithine cyclodeaminase mu-crystallin	K01750
OG0002353	loss	COG0308	E	Peptidase family M1 domain	0
OG0000298	loss	COG0115	E	Belongs to the class-IV pyridoxal-phosphate-dependent aminotransferase family	K00826
OG0000943	loss	COG2008	E	Threonine aldolase	K01620
OG0002432	loss	COG0697	EG	EamA-like transporter family	0
OG0001554	loss	COG0696	F	Catalyzes the interconversion of 2-phosphoglycerate and 3-phosphoglycerate	K15633
OG0001217	loss	COG0637	G	Removes the phosphate from trehalose 6-phosphate to produce free trehalose	K01087
OG0003160	loss	COG1554	G	Glycosyl hydrolase family 65, C-terminal domain	0
OG0001973	loss	COG1640	G	4-alpha-glucanotransferase	K00705
OG0001392	loss	COG0853	H	Catalyzes the pyruvoyl-dependent decarboxylation of aspartate to produce beta-alanine	K01579
OG0001722	loss	COG1586	H	Catalyzes the decarboxylation of S-adenosylmethionine to S-adenosylmethioninamine (dcAdoMet), the propylamine donor required for the synthesis of the polyamines spermine and spermidine from the diamine putrescine	K01611
OG0001216	loss	COG0602	H	Catalyzes the complex heterocyclic radical-mediated conversion of 6-carboxy-5,6,7,8-tetrahydropterin (CPH4) to 7- carboxy-7-deazaguanine (CDG), a step common to the biosynthetic pathways of all 7-deazapurine-containing compounds	K10026
OG0001061	loss	COG0303	H	MoeA domain protein domain I and II	K03750
OG0000974	loss	COG0720	H	queuosine biosynthesis protein QueD	K01737
OG0000589	loss	COG0566	J	Belongs to the class IV-like SAM-binding methyltransferase superfamily. RNA methyltransferase TrmH family	K03218
OG0000681	loss	COG0251	J	endoribonuclease L-PSP	K09022
OG0001086	loss	COG0557	J	3'-5' exoribonuclease that releases 5'-nucleoside monophosphates and is involved in maturation of structured RNAs	K12573
OG0001645	loss	COG1551	J	Could accelerate the degradation of some genes transcripts potentially through selective RNA binding	K03563
OG0001361	loss	COG0347	K	Belongs to the P(II) protein family	K04751
OG0002156	loss	COG2002	K	toxin-antitoxin pair type II binding	0
OG0000991	loss	COG0789	K	helix_turn_helix, mercury resistance	0
OG0000134	loss	COG2197	KT	helix_turn_helix, Lux Regulon	0
OG0000314	loss	COG0513	L	DEAD DEAH box helicase	0
OG0000975	loss	COG0497	L	May be involved in recombinational repair of damaged DNA	K03631
OG0002309	loss	COG3307	M	#NAME?	0
OG0001602	loss	COG0451	M	COG0451 Nucleoside-diphosphate-sugar epimerases	K01784
OG0002480	loss	COG2230	M	cyclopropane-fatty-acyl-phospholipid synthase	0
OG0002761	loss	COG0438	M	transferase activity, transferring glycosyl groups	0
OG0002762	loss	COG5653	M	Acetyltransferase (GNAT) domain	0
OG0003570	loss	COG0438	M	Glycosyltransferase like family 2	0
OG0001347	loss	COG1207	M	Catalyzes the last two sequential reactions in the de novo biosynthetic pathway for UDP-N-acetylglucosamine (UDP- GlcNAc). The C-terminal domain catalyzes the transfer of acetyl group from acetyl coenzyme A to glucosamine-1-phosphate (GlcN-1-P) to produce N-acetylglucosamine-1-phosphate (GlcNAc-1-P), which is converted into UDP-GlcNAc by the transfer of uridine 5- monophosphate (from uridine 5-tr…	K04042
OG0000941	loss	COG0791	M	NlpC/P60 family	K19224,K21471
OG0002098	loss	COG2456	M	Psort location CytoplasmicMembrane, score	K09153
OG0000399	loss	COG0463	M	glycosyl transferase family 2	K12984
OG0001165	loss	COG4786	N	flagellar basal-body rod protein	K02392
OG0001763	loss	COG1256	N	Flagellar basal body rod FlgEFG protein C-terminal	K02396
OG0001939	loss	COG1344	N	Belongs to the bacterial flagellin family	K02397
OG0002059	loss	COG1706	N	Assembles around the rod to form the L-ring and probably protects the motor basal body from shearing forces during rotation	K02394
OG0002060	loss	COG2063	N	Assembles around the rod to form the L-ring and probably protects the motor basal body from shearing forces during rotation	K02393
OG0002063	loss	COG1558	N	Belongs to the flagella basal body rod proteins family	K02388
OG0001795	loss	COG1377	N	Required for formation of the rod structure in the basal body of the flagellar apparatus. Together with FliI and FliH, may constitute the export apparatus of flagellin	K02401,K13820
OG0001891	loss	COG1749	N	Flagellar hook protein FlgE	K02390
OG0001940	loss	COG1843	N	Required for flagellar hook formation. May act as a scaffolding protein	K02389
OG0002000	loss	COG1684	N	Role in flagellar biosynthesis	K02421
OG0002001	loss	COG1987	N	Role in flagellar biosynthesis	K02420
OG0002002	loss	COG1536	N	FliG C-terminal domain	K02410
OG0002003	loss	COG1766	N	The M ring may be actively involved in energy transduction	K02409
OG0002061	loss	COG1338	N	Plays a role in the flagellum-specific transport system	K02419
OG0002062	loss	COG1868	N	flagellar motor switch protein FliM	K02416
OG0002129	loss	COG1298	N	Required for formation of the rod structure of the flagellar apparatus. Together with FliI and FliH, may constitute the export apparatus of flagellin	K02400
OG0002130	loss	COG1677	N	Flagellar hook-basal body complex protein FliE	K02408
OG0002390	loss	COG1580	N	Controls the rotational direction of flagella during chemotaxis	K02415
OG0003591	loss	COG3190	N	PFAM Flagellar biosynthesis protein, FliO	K02418
OG0001112	loss	COG1344	N	Flagellin is the subunit protein which polymerizes to form the filaments of bacterial flagella	K02406
OG0001695	loss	COG1291	N	PFAM MotA TolQ ExbB proton channel	K02556
OG0001796	loss	COG1776	N	Flagellar motor switch protein fliN	K02417
OG0001999	loss	COG1345	N	Flagellar hook-associated protein 2 N-terminus	K02407
OG0002235	loss	COG1516	N	flagellar protein fliS	K02422
OG0002236	loss	COG1815	N	Structural component of flagellum, the bacterial motility apparatus. Part of the rod structure of flagellar basal body	K02387
OG0002992	loss	COG1261	N	Involved in the assembly process of the P-ring formation. It may associate with FlgF on the rod constituting a structure essential for the P-ring assembly or may act as a modulator protein for the P-ring assembly	K02386
OG0003819	loss	COG1419	N	SRP54-type protein, GTPase domain	K02404
OG0002639	loss	COG3823	O	Glutamine cyclotransferase	0
OG0001782	loss	COG1397	O	PFAM ADP-ribosylation Crystallin J1	0
OG0000993	loss	COG1219	O	ATP-dependent specificity component of the Clp protease. It directs the protease to specific substrates. Can perform chaperone functions in the absence of ClpP	K03544
OG0001800	loss	COG1220	O	peptidase activity, acting on L-amino acid peptides	K03667
OG0001698	loss	COG1067	O	Belongs to the peptidase S16 family	K01338,K04076,K04770
OG0002612	loss	COG2193	P	Ferritin-like domain	K03594
OG0004339	loss	COG1553	P	Part of a sulfur-relay system required for 2-thiolation of 5-methylaminomethyl-2-thiouridine (mnm(5)s(2)U) at tRNA wobble positions. Accepts sulfur from TusA and transfers it in turn to TusE	K06039
OG0001660	loss	COG0628	S	AI-2E family transporter	0
OG0001600	loss	COG1408	S	Phosphoesterase	K07098
OG0002854	loss	COG2984	S	PFAM ABC transporter substrate binding protein	K01989
OG0000297	loss	COG0724	S	RNA recognition motif	0
OG0001657	loss	COG1853	S	Flavin reductase like domain	0
OG0001459	loss	COG1512	S	TPM domain	K06872
OG0001680	loss	COG1872	S	Belongs to the UPF0235 family	K09131
OG0002615	loss	COG1699	S	Binds to the C-terminal region of flagellin, which is implicated in polymerization, and participates in the assembly of the flagellum	K13626
OG0001163	loss	COG1496	S	Belongs to the multicopper oxidase YfiH RL5 family	K05810
OG0001265	loss	COG1259	S	Bifunctional nuclease	K08999
OG0004457	loss	COG2391	S	Sulphur transport	K07112
OG0004797	loss	COG2014	S	Psort location Cytoplasmic, score	K09138
OG0005221	loss	COG1659	S	Protease that exhibits activity toward chymotrypsin and trypsin substrates. May have antibacterial activity	0
OG0001138	loss	COG2835	S	Trm112p-like protein	K09791
OG0001317	loss	COG1729	S	Outer membrane lipoprotein	0
OG0000223	loss	COG0705	S	PFAM Rhomboid family	0
OG0002611	loss	COG2337	T	Toxic component of a toxin-antitoxin (TA) module	K07171
OG0000257	loss	COG1639	T	PFAM Metal-dependent hydrolase HDOD	0
OG0000946	loss	COG1826	U	Part of the twin-arginine translocation (Tat) system that transports large folded proteins containing a characteristic twin-arginine motif in their signal peptide across membranes	K03116,K03117
OG0001153	loss	COG0805	U	Part of the twin-arginine translocation (Tat) system that transports large folded proteins containing a characteristic twin-arginine motif in their signal peptide across membranes	K03118
OG0001180	loss	COG0356	U	it plays a direct role in the translocation of protons across the membrane	K02108
Node 3
Family	genes loss or gain	eggNOG_OGs	COG_category	Description	KEGG_ko
OG0002245	gain	COG1527	C	ATP synthase (C/AC39) subunit	K02119
OG0002244	gain	COG2080	C	aerobic-type carbon monoxide dehydrogenase, small subunit CoxS	K03518,K13483,K20446
OG0001668	gain	COG1394	C	Produces ATP from ADP in the presence of a proton gradient across the membrane	K02120
OG0001550	gain	COG0636	C	Belongs to the V-ATPase proteolipid subunit family	K02124
OG0002466	gain	COG1390	C	Produces ATP from ADP in the presence of a proton gradient across the membrane	K02121
OG0002185	gain	COG0348	C	4Fe-4S binding domain	0
OG0002145	gain	COG4635	C	Flavodoxin domain	K00230
OG0001452	gain	COG1152	C	PFAM Ferredoxin	0
OG0000750	gain	COG3426	C	Belongs to the acetokinase family	K00929
OG0000795	gain	COG1144	C	pyruvate ferredoxin oxidoreductase	K00171
OG0000989	gain	COG0778	C	Nitroreductase family	0
OG0001405	gain	COG0644	C	TIGRFAM geranylgeranyl reductase	K17830
OG0001522	gain	COG1143	C	4Fe-4S dicluster domain	0
OG0001564	gain	COG3383	C	NADH-ubiquinone oxidoreductase-G iron-sulfur binding region	K00123
OG0001641	gain	COG1143	C	NDH-1 shuttles electrons from NADH, via FMN and iron- sulfur (Fe-S) centers, to quinones in the respiratory chain. The immediate electron acceptor for the enzyme in this species is believed to be ubiquinone. Couples the redox reaction to proton translocation (for every two electrons transferred, four hydrogen ions are translocated across the cytoplasmic membrane), and thus conserves the redox ene…	K12143
OG0001735	gain	COG1149	C	4Fe-4S binding domain	0
OG0001817	gain	COG0778	C	cog cog0778	0
OG0001898	gain	COG4313	C	Putative MetA-pathway of phenol degradation	0
OG0001585	gain	COG1009	CP	Na H antiporter	K05565,K14086
OG0002467	gain	COG1196	D	Protein of unknown function (DUF3450)	0
OG0001705	gain	COG3116	D	Essential cell division protein. May link together the upstream cell division proteins, which are predominantly cytoplasmic, with the downstream cell division proteins, which are predominantly periplasmic	K03586
OG0001806	gain	COG3074	D	FtsZ-dependent cytokinesis	0
OG0001902	gain	COG0455	D	PFAM Cobyrinic acid a,c-diamide synthase	K04562
OG0002177	gain	COG3457	E	amino acid racemase	0
OG0002732	gain	COG0531	E	amino acid	K03294
OG0005065	gain	COG1305	E	Transglutaminase-like superfamily	0
OG0002393	gain	COG1509	E	lysine 2,3-aminomutase	0
OG0002398	gain	2CCNY	E	CpeT/CpcT family (DUF1001)	0
OG0001662	gain	COG0346	E	PFAM Glyoxalase bleomycin resistance protein dioxygenase	0
OG0001174	gain	COG1305	E	Transglutaminase/protease-like homologues	0
OG0001344	gain	COG1387	E	Histidinol phosphate phosphatase, HisJ	K04486
OG0001764	gain	COG0786	E	Sodium/glutamate symporter	K03312
OG0001667	gain	COG2832	F	Protein of unknown function (DUF454)	K09790
OG0001690	gain	COG1328	F	TIGRFAM anaerobic ribonucleoside-triphosphate reductase	K21636
OG0000962	gain	COG1866	F	Involved in the gluconeogenesis. Catalyzes the conversion of oxaloacetate (OAA) to phosphoenolpyruvate (PEP) through direct phosphoryl transfer between the nucleoside triphosphate and OAA	K01610
OG0001855	gain	COG3250	G	beta-galactosidase activity	K01190
OG0004203	gain	COG3588	G	PFAM fructose-bisphosphate aldolase class-I	K01623
OG0000929	gain	COG2152	G	beta-1,4-mannooligosaccharide phosphorylase	0
OG0001906	gain	COG4945	G	to be involved in regulation of amylopullulanase	0
OG0001357	gain	COG3291	G	Pectinesterase	K01051
OG0001394	gain	COG1082	G	Glycosyl-hydrolase 97 N-terminal	K01187,K21574
OG0001741	gain	COG4677	G	pectinesterase activity	0
OG0001908	gain	COG0366	GM	domain, Protein	K01200,K01226,K20276
OG0001300	gain	COG0859	H	PFAM Glycosyltransferase family 9 (heptosyltransferase)	0
OG0003190	gain	COG0189	HJ	Glutathione synthase Ribosomal protein S6 modification enzyme (Glutaminyl transferase)	0
OG0004661	gain	COG0476	HP	ThiF family	K21147
OG0002128	gain	COG0671	I	Psort location CytoplasmicMembrane, score 10.00	0
OG0002140	gain	COG2067	I	PFAM Uncharacterised protein family (UPF0164)	0
OG0001901	gain	COG4770	I	Biotin-requiring enzyme	0
OG0001947	gain	COG2067	I	PFAM membrane protein involved in aromatic hydrocarbon degradation	K06076
OG0002017	gain	COG2067	I	long-chain fatty acid transporting porin activity	0
OG0003526	gain	COG0615	IM	Sulfotransferase domain	0
OG0003353	gain	COG1670	J	Acetyltransferase (GNAT) domain	0
OG0002194	gain	COG1514	J	2'-5' RNA ligase superfamily	0
OG0001974	gain	COG0347	K	Belongs to the P(II) protein family	K04751,K04752
OG0001992	gain	COG0745	K	Transcriptional regulatory protein, C terminal	K07668
OG0001731	gain	COG1522	K	COG1522 Transcriptional regulators	0
OG0001802	gain	COG0454	K	Acetyltransferase (GNAT) family	0
OG0002020	gain	COG1595	K	ECF sigma factor	K03088
OG0002137	gain	COG0515	KLT	Protein tyrosine kinase	0
OG0002529	gain	COG0420	L	SbcCD cleaves DNA hairpin structures. These structures can inhibit DNA replication and are intermediates in certain DNA recombination reactions. The complex acts as a 3'- 5' double strand exonuclease that can open hairpins. It also has a 5' single-strand endonuclease activity	K03547
OG0001770	gain	COG1305	L	Releases the supercoiling and torsional tension of DNA, which is introduced during the DNA replication and transcription, by transiently cleaving and rejoining one strand of the DNA duplex. Introduces a single-strand break via transesterification at a target site in duplex DNA. The scissile phosphodiester is attacked by the catalytic tyrosine of the enzyme, resulting in the formation of a DNA-(5'…	0
OG0002026	gain	COG1555	L	photosystem II stabilization	0
OG0001587	gain	COG0708	L	Endonuclease/Exonuclease/phosphatase family	0
OG0002078	gain	COG3206	M	Chain length determinant protein	0
OG0001636	gain	COG2885	M	chlorophyll binding	K16191,K20276
OG0001739	gain	COG3307	M	O-antigen ligase like membrane protein	0
OG0001893	gain	COG5653	M	Acetyltransferase (GNAT) domain	0
OG0001896	gain	COG2885	MQ	COG2931, RTX toxins and related Ca2 -binding proteins	K20276
OG0001771	gain	COG3210	N	domain, Protein	0
OG0001953	gain	COG3167	NU	Pilus assembly protein, PilO	K02664
OG0001773	gain	COG1333	O	ResB protein required for cytochrome c biosynthesis	K07399
OG0002071	gain	COG0542	O	ATP-dependent clp protease ATP-binding subunit clpA	K03694
OG0001706	gain	COG2044	O	PFAM DsrE family protein	K07092
OG0000825	gain	COG0475	P	Sodium hydrogen exchanger family	0
OG0001065	gain	COG3420	P	Right handed beta helix region	0
OG0002468	gain	COG2931	Q	Clostripain family	0
OG0008779	gain	COG0327	S	PFAM NIF3 (NGG1p interacting factor 3)	0
OG0002998	gain	arCOG02575	S	NADPH-dependent FMN reductase	0
OG0003702	gain	2DNW5	S	Rho termination factor	0
OG0001223	gain	COG5368	S	Concanavalin A-like lectin/glucanases superfamily	0
OG0002246	gain	COG0457	S	Tetratricopeptide repeats	0
OG0002347	gain	2BU8D	S	Domain of unknown function (DUF4920)	0
OG0002995	gain	COG4283	S	Protein of unknown function (DUF1706)	0
OG0003339	gain	COG1409	S	PFAM Calcineurin-like phosphoesterase	0
OG0006346	gain	arCOG10295	S	SatD family (SatD)	0
OG0001614	gain	COG1578	S	Protein of unknown function DUF89	K09116
OG0002012	gain	298ZI	S	ECF transporter, substrate-specific component	0
OG0002082	gain	COG1671	S	Uncharacterized BCR, YaiI/YqxD family COG1671	K09768
OG0002136	gain	COG0457	S	PFAM type I phosphodiesterase nucleotide pyrophosphatase	0
OG0002138	gain	COG2911	S	protein secretion	0
OG0002191	gain	COG5460	S	Uncharacterized conserved protein (DUF2164)	0
OG0002301	gain	COG1433	S	PFAM Dinitrogenase iron-molybdenum cofactor biosynthesis protein	0
OG0004662	gain	COG2921	S	Belongs to the UPF0250 family	0
OG0005564	gain	COG0655	S	COG0655 Multimeric flavodoxin WrbA	0
OG0005569	gain	COG1277	S	ABC-type transport system involved in multi-copper enzyme maturation permease component	0
OG0005571	gain	COG2006	S	Domain of unknown function (DUF362)	0
OG0007162	gain	COG2170	S	ATP-dependent carboxylate-amine ligase which exhibits weak glutamate--cysteine ligase activity	K06048
OG0008786	gain	COG3173	S	Phosphotransferase enzyme family	0
OG0001276	gain	COG3595	S	Putative auto-transporter adhesin, head GIN domain	0
OG0001485	gain	COG0457	S	Tetratricopeptide repeat	0
OG0001810	gain	COG2911	S	Protein conserved in bacteria	K07277,K09800
OG0001889	gain	COG1942	S	isomerase activity	K01821
OG0001895	gain	COG4995	S	CHAT domain	0
OG0001903	gain	COG0327	S	PFAM NIF3 (NGG1p interacting factor 3)	0
OG0001943	gain	COG5578	S	Protein of unknown function, DUF624	0
OG0002076	gain	COG0546	S	HAD-hyrolase-like	K01091
OG0000880	gain	COG0733	S	Belongs to the sodium neurotransmitter symporter (SNF) (TC 2.A.22) family	K03308
OG0001092	gain	COG1520	S	amino acid activation for nonribosomal peptide biosynthetic process	0
OG0001103	gain	COG2426	S	Putative small multi-drug export protein	0
OG0001147	gain	COG1739	S	Uncharacterized protein family UPF0029	0
OG0001384	gain	COG1633	S	PFAM Rubrerythrin	0
OG0001426	gain	2DRTV	S	Protein of unknown function (DUF2914)	0
OG0001615	gain	COG5660	S	Putative zinc-finger	0
OG0001674	gain	COG4769	S	Heptaprenyl diphosphate synthase component I	K00805
OG0001725	gain	2AJBI	S	Late embryogenesis abundant protein	0
OG0001730	gain	COG0658	S	Competence protein	K02238
OG0001736	gain	arCOG03315	S	DUF3160	0
OG0001738	gain	COG5341	S	NusG domain II	0
OG0001745	gain	COG2014	S	Putative heavy-metal chelation	0
OG0001766	gain	COG4758	S	N-terminal domain of toast_rack, DUF2154	0
OG0001813	gain	COG5394	S	synthesis repressor, PhaR	0
OG0001851	gain	2EC4I	S	Yip1 domain	0
OG0001944	gain	COG0457	S	Tetratricopeptide repeat	0
OG0001954	gain	COG2461	S	Hemerythrin HHE cation binding domain protein	0
OG0006349	gain	COG0642	T	Histidine kinase	0
OG0002996	gain	COG0642	T	Histidine kinase	0
OG0002402	gain	COG2199	T	GGDEF domain	0
OG0001740	gain	COG1639	T	phosphorelay signal transduction system	K03413,K07315,K13924
OG0001758	gain	COG2972	T	2TM domain	0
OG0002011	gain	COG0589	T	AMP binding	K03499,K06149
OG0001536	gain	COG3086	T	PFAM Positive regulator of sigma(E) RseC MucC	K03803
OG0001772	gain	COG5017	T	Glycosyltransferase family 28 C-terminal domain	0
OG0001151	gain	COG1269	U	V-type ATPase 116kDa subunit family	K02123
OG0001635	gain	COG3210	U	C-terminal domain of CHU protein family	0
OG0006102	gain	COG2348	V	Acetyltransferase (GNAT) domain	0
Node 4
Family	genes loss or gain	eggNOG_OGs	COG_category	Description	KEGG_ko
OG0003662	gain	COG2010	C	Domain of unknown function (DUF4405)	0
OG0003281	gain	COG1726	C	NQR complex catalyzes the reduction of ubiquinone-1 to ubiquinol by two successive reactions, coupled with the transport of Na( ) ions from the cytoplasm to the periplasm. NqrA to NqrE are probably involved in the second step, the conversion of ubisemiquinone to ubiquinol	K00346
OG0003893	gain	COG2869	C	NQR complex catalyzes the reduction of ubiquinone-1 to ubiquinol by two successive reactions, coupled with the transport of Na( ) ions from the cytoplasm to the periplasm. NqrA to NqrE are probably involved in the second step, the conversion of ubisemiquinone to ubiquinol	K00348
OG0004010	gain	COG3005	C	denitrification pathway	K02569
OG0001652	gain	COG1180	C	glycyl-radical enzyme activating protein family	K04069,K20037
OG0001765	gain	COG1882	C	formate C-acetyltransferase glycine radical	K00656,K20038
OG0001708	gain	COG1600	C	Reductive dehalogenase subunit	0
OG0000474	loss	COG0535	C	Iron-sulfur cluster-binding domain	0
OG0003117	gain	COG1246	E	Belongs to the acetyltransferase family. ArgA subfamily	0
OG0015438	gain	COG0031	E	PFAM Pyridoxal-5'-phosphate-dependent protein beta subunit	0
OG0004665	gain	COG4992	E	Belongs to the class-III pyridoxal-phosphate-dependent aminotransferase family	0
OG0001519	gain	COG0591	E	symporter activity	K03307
OG0005064	loss	COG2309	E	aminopeptidase activity	K19689
OG0012201	loss	COG0665	E	FAD dependent oxidoreductase	K00273
OG0000224	loss	COG0626	E	Cys/Met metabolism PLP-dependent enzyme	K01739,K01760,K01761
OG0015204	gain	COG1428	F	Deoxynucleoside kinase	K15518
OG0003293	gain	COG0775	F	Phosphorylase superfamily	K01243
OG0002161	gain	COG1957	F	Inosine-uridine preferring nucleoside hydrolase	K01239,K01250
OG0002292	loss	COG0518	F	Catalyzes the synthesis of GMP from XMP	K01951
OG0002578	gain	COG4461	G	4-amino-4-deoxy-alpha-L-arabinopyranosyl undecaprenyl phosphate biosynthetic process	0
OG0002574	gain	COG4225	G	unsaturated glucuronyl hydrolase involved in regulation of bacterial surface properties, and related proteins	0
OG0003073	loss	COG0120	G	Catalyzes the reversible conversion of ribose-5- phosphate to ribulose 5-phosphate	K01807
OG0009260	gain	COG0422	H	Radical SAM ThiC family	K03147,K22465
OG0003381	gain	COG0382	H	Catalyzes the prenylation of para-hydroxybenzoate (PHB) with an all-trans polyprenyl group. Mediates the second step in the final reaction sequence of ubiquinone-8 (UQ-8) biosynthesis, which is the condensation of the polyisoprenoid side chain with PHB, generating the first membrane-bound Q intermediate 3- octaprenyl-4-hydroxybenzoate	K03179,K17105
OG0002427	gain	COG4122	H	Protein of unknown function (DUF1442)	0
OG0001969	gain	COG0520	H	Molybdenum cofactor sulfurase	0
OG0002157	gain	COG1977	H	Involved in sulfur transfer in the conversion of molybdopterin precursor Z to molybdopterin	0
OG0002389	loss	COG1488	H	Catalyzes the synthesis of beta-nicotinate D- ribonucleotide from nicotinate and 5-phospho-D-ribose 1-phosphate at the expense of ATP	K00763
OG0004180	gain	COG1597	I	Diacylglycerol kinase catalytic domain	0
OG0007278	gain	COG0621	J	Catalyzes the methylthiolation of an aspartic acid residue of ribosomal protein S12	K14441
OG0002951	gain	COG0820	J	PFAM Radical SAM domain protein	K06941
OG0002614	gain	COG0454	K	PFAM Acetyltransferase (GNAT) family	0
OG0008294	gain	COG2909	K	helix_turn_helix, Lux Regulon	0
OG0005047	gain	COG5499	K	IrrE N-terminal-like domain	K18831
OG0003454	gain	COG1595	K	Belongs to the sigma-70 factor family. ECF subfamily	K03088
OG0002238	gain	COG1510	K	regulation of RNA biosynthetic process	0
OG0002106	loss	COG0454	K	Acetyltransferase (GNAT) domain	0
OG0002496	gain	COG0317	KT	HD domain	0
OG0002829	gain	COG2801	L	Integrase core domain	K07497
OG0007279	gain	COG1484	L	DNA-dependent DNA replication	0
OG0005749	gain	COG2963	L	COG2963 Transposase and inactivated derivatives	K07483
OG0011416	gain	COG0815	M	Carbon-nitrogen hydrolase	K03820
OG0001989	gain	COG0438	M	PFAM Glycosyl transferase, group 1	0
OG0002349	gain	COG1361	M	Evidence 5 No homology to any previously reported sequences	0
OG0002960	gain	COG5520	M	Belongs to the glycosyl hydrolase 30 family	K15924
OG0001997	gain	COG0845	M	Belongs to the membrane fusion protein (MFP) (TC 8.A.1) family	K07799
OG0002426	gain	COG3307	M	O-Antigen ligase	0
OG0002299	loss	COG2335	M	A domain in the BMP inhibitor chordin and in microbial proteins.	0
OG0000349	loss	COG1089	M	Polysaccharide biosynthesis protein	K15856
OG0012196	loss	COG0438	M	transferase activity, transferring glycosyl groups	0
OG0007280	gain	COG0542	O	Part of a stress-induced multi-chaperone system, it is involved in the recovery of the cell from heat-induced damage, in cooperation with DnaK, DnaJ and GrpE	K03695
OG0002864	gain	COG1765	O	Zinc finger domain	0
OG0002626	gain	COG4935	O	Belongs to the peptidase S8 family	0
OG0002830	gain	COG1404	O	Subtilase family	0
OG0003632	gain	COG1409	O	PFAM Metallophosphoesterase	0
OG0001987	loss	COG1764	O	redox protein regulator of disulfide bond formation	K04063
OG0000419	loss	COG1404	O	Belongs to the peptidase S8 family	K08651
OG0001858	gain	COG0740	OU	serine-type endopeptidase activity	0
OG0002195	gain	COG3420	P	alginic acid biosynthetic process	0
OG0005363	gain	COG3420	P	alginic acid biosynthetic process	0
OG0002296	gain	COG3291	P	PFAM PKD domain containing protein	0
OG0000770	gain	COG1283	P	phosphate symporter	K14683
OG0001412	gain	COG0704	P	PhoU domain	0
OG0001356	gain	COG3509	Q	Carbohydrate family 9 binding domain-like	0
OG0001956	gain	COG4869	Q	Involved in 1,2-propanediol (1,2-PD) degradation by catalyzing the conversion of propanoyl-CoA to propanoyl-phosphate	K15024
OG0001074	loss	COG0412	Q	dienelactone hydrolase	0
OG0006936	gain	COG1162	S	One of several proteins that assist in the late maturation steps of the functional core of the 30S ribosomal subunit. Helps release RbfA from mature subunits. May play a role in the assembly of ribosomal proteins into the subunit. Circularly permuted GTPase that catalyzes slow GTP hydrolysis, GTPase activity is stimulated by the 30S ribosomal subunit	K06949
OG0011338	gain	COG1694	S	MazG-like family	0
OG0003355	gain	COG1433	S	Dinitrogenase iron-molybdenum cofactor	0
OG0008046	gain	arCOG02737	S	Dinitrogenase iron-molybdenum cofactor	0
OG0003279	gain	2DZ6J	S	Peptidase family S41	0
OG0005375	gain	28V4X	S	SatD family (SatD)	0
OG0006079	gain	COG4412	S	cellulose binding	0
OG0002949	gain	COG4927	S	Acyl-coenzyme A 6-aminopenicillanic acid acyl-transferase	K19200
OG0005355	gain	COG1633	S	Catalyzes the formation of the isocyclic ring in chlorophyll biosynthesis. Mediates the cyclase reaction, which results in the formation of divinylprotochlorophyllide (Pchlide) characteristic of all chlorophylls from magnesium-protoporphyrin IX 13-monomethyl ester (MgPMME)	0
OG0003764	gain	COG4711	S	Putative integral membrane protein (DUF2391)	0
OG0015430	gain	2ANS9	S	Evidence 5 No homology to any previously reported sequences	0
OG0001037	gain	COG1033	S	Patched family	K07003
OG0004525	gain	COG1461	S	TIGRFAM DAK2 domain fusion protein YloV	K07030
OG0008295	gain	COG0431	S	COG0655 Multimeric flavodoxin WrbA	0
OG0002196	gain	COG4887	S	Protein of unknown function (DUF1847)	0
OG0002471	gain	2DMZP	S	Protein of unknown function (DUF3795)	0
OG0001643	gain	COG3608	S	succinylglutamate desuccinylase aspartoacylase	K07402
OG0004233	loss	COG4225	S	Glycosyl Hydrolase Family 88	0
OG0000998	loss	COG1277	S	ABC-2 family transporter protein	K01992
OG0001428	loss	COG2128	S	Antioxidant protein with alkyl hydroperoxidase activity. Required for the reduction of the AhpC active site cysteine residues and for the regeneration of the AhpC enzyme activity	0
OG0001713	loss	COG0780	S	Catalyzes the NADPH-dependent reduction of 7-cyano-7- deazaguanine (preQ0) to 7-aminomethyl-7-deazaguanine (preQ1)	K06879,K09457
OG0002132	loss	arCOG07533	S	Domain of unknown function (DUF4386)	0
OG0002823	loss	28K3T	S	Transmembrane protein 260	0
OG0006322	loss	arCOG06222	S	Polyketide cyclase / dehydrase and lipid transport	0
OG0012198	loss	28KAG	S	Abortive infection C-terminus	0
OG0006347	loss	COG4325	S	Predicted membrane protein (DUF2254)	0
OG0001601	gain	COG3103	T	Sh3 type 3 domain protein	0
OG0001640	loss	COG2199	T	Diguanylate cyclase (GGDEF) domain	0
OG0000484	loss	COG2911	U	Protein conserved in bacteria	0
OG0002274	loss	COG1738	U	Involved in the import of queuosine (Q) precursors, required for Q precursor salvage	K09125
OG0002894	gain	COG4676	UW	Protein conserved in bacteria	K13735
OG0005568	loss	COG0577	V	FtsX-like permease family	K02004

## Sheet: Table S8
Table S8 Cavimicrobium was detected in 673 metagenomic samples.
NCBI accession number	relative abundance of Lacunimicrobium (%)	coverage	source	release_year	eukaryotic_host_association
SRR6963308	3.62	159.78	sediment metagenome	2018	ecological
SRR8062346	2.39	86.32	marine metagenome	2019	ecological
SRR6963312	2.35	108.7	sediment metagenome	2018	ecological
SRR8943083	2.12	26.18	aquatic metagenome	2019	ecological
SRR6963480	1.69	100.74	sediment metagenome	2018	ecological
SRR8943089	1.65	20.23	aquatic metagenome	2019	ecological
SRR8943090	1.62	20.51	aquatic metagenome	2019	ecological
SRR8943084	1.52	15.45	aquatic metagenome	2019	ecological
SRR6963492	1.51	80.73	sediment metagenome	2018	ecological
SRR9649755	1.51	13.73	sediment metagenome	2019	ecological
SRR14477496	1.49	16.77	marine sediment metagenome	2021	ecological
SRR9649760	1.48	26.97	sediment metagenome	2019	ecological
ERR1811637	1.45	2.52	sediment metagenome	2017	ecological
SRR9649756	1.42	23.17	sediment metagenome	2019	ecological
SRR8062349	1.4	56.78	marine metagenome	2019	ecological
SRR13708580	1.39	2.73	marine metagenome	2021	ecological
SRR9649758	1.33	26.92	sediment metagenome	2019	ecological
SRR9649759	1.32	24.99	sediment metagenome	2019	ecological
SRR6963491	1.26	80.58	sediment metagenome	2018	ecological
SRR8062321	1.25	69.13	marine metagenome	2019	ecological
SRR8943091	1.19	12.61	aquatic metagenome	2019	ecological
SRR14699966	1.18	108.4	seawater metagenome	2021	ecological
SRR15425351	1.14	15.39	metagenome	2021	ecological
SRR5808823	1.05	7.06	sediment metagenome	2017	ecological
ERR1811658	1.05	4.74	sediment metagenome	2017	ecological
SRR13708579	1	1.18	marine metagenome	2021	ecological
SRR6195247	0.99	11.59	marine metagenome	2017	ecological
SRR5808826	0.97	3.57	sediment metagenome	2017	ecological
SRR14699967	0.94	85.16	seawater metagenome	2021	ecological
SRR8943092	0.92	13.68	aquatic metagenome	2019	ecological
SRR8943095	0.89	9.03	aquatic metagenome	2019	ecological
SRR6194934	0.83	12.86	marine metagenome	2017	ecological
SRR8943093	0.82	9.21	aquatic metagenome	2019	ecological
SRR12623517	0.77	32.33	cold seep metagenome	2020	ecological
SRR14477300	0.75	6.25	marine sediment metagenome	2021	ecological
ERR1811652	0.74	3.67	sediment metagenome	2017	ecological
SRR8062348	0.68	14.44	marine metagenome	2019	ecological
SRR8062320	0.65	59.75	marine metagenome	2019	ecological
SRR8943094	0.64	7.2	aquatic metagenome	2019	ecological
SRR5808806	0.62	2.73	sediment metagenome	2017	ecological
SRR6660646	0.62	62.61	marine sediment metagenome	2018	ecological
SRR14752261	0.62	62.61	metagenome	2021	ecological
SRR10097247	0.6	12.6	marine sediment metagenome	2020	ecological
ERR1811650	0.58	3.45	sediment metagenome	2017	ecological
ERR1811642	0.54	2.6	sediment metagenome	2017	ecological
SRR6963352	0.51	30.21	sediment metagenome	2018	ecological
ERR1811638	0.5	2.83	sediment metagenome	2017	ecological
SRR8062351	0.49	13.07	marine metagenome	2019	ecological
SRR17165213	0.48	6.78	sediment metagenome	2021	ecological
SRR7979709	0.46	74.83	lake water metagenome	2018	ecological
SRR13892599	0.45	95.2	cold seep metagenome	2021	ecological
SRR6876837	0.45	0.38	sediment metagenome	2018	ecological
SRR13892604	0.43	68.26	cold seep metagenome	2021	ecological
SRR8557366	0.43	8.97	salt marsh metagenome	2019	ecological
SRR3715698	0.42	57.49	marine sediment metagenome	2016	ecological
SRR7979708	0.42	52.41	lake water metagenome	2018	ecological
SRR12639239	0.41	1.99	freshwater metagenome	2020	ecological
SRR7051036	0.4	5.71	hydrothermal vent metagenome	2018	ecological
SRR10097246	0.39	7.35	marine sediment metagenome	2020	ecological
SRR7614711	0.39	11.31	marine sediment metagenome	2018	ecological
SRR7066493	0.39	8.52	marine sediment metagenome	2019	ecological
SRR8556600	0.39	9	salt marsh metagenome	2019	ecological
SRR2133852	0.39	14	marine sediment metagenome	2016	ecological
SRR11492611	0.38	4.7	beach sand metagenome	2020	ecological
SRR8557364	0.38	12.04	salt marsh metagenome	2019	ecological
SRR8556257	0.37	6.69	salt marsh metagenome	2019	ecological
SRR12639237	0.37	10.87	freshwater metagenome	2020	ecological
SRR5808827	0.37	1.37	sediment metagenome	2017	ecological
SRR6481331	0.36	7.79	freshwater metagenome	2018	ecological
ERR1811661	0.36	1.63	sediment metagenome	2017	ecological
SRR17220972	0.35	5.31	sediment metagenome	2021	ecological
SRR13515399	0.35	2.88	marine sediment metagenome	2021	ecological
SRR12667318	0.35	26.47	sediment metagenome	2020	ecological
SRR6056278	0.34	4.78	soil metagenome	2017	ecological
SRR14699983	0.34	72.43	marine sediment metagenome	2021	ecological
SRR11492608	0.34	5.86	beach sand metagenome	2020	ecological
SRR15263996	0.34	2.6	freshwater metagenome	2021	ecological
SRR17165207	0.33	3.36	sediment metagenome	2021	ecological
SRR6479060	0.33	12.75	sediment metagenome	2018	ecological
SRR15425350	0.31	4.62	metagenome	2021	ecological
SRR7051261	0.3	5.3	hydrothermal vent metagenome	2018	ecological
SRR6481329	0.3	5.86	freshwater metagenome	2018	ecological
SRR8346066	0.3	4.43	metagenome	2018	ecological
SRR8832439	0.3	0.79	sediment metagenome	2019	ecological
SRR17220978	0.3	4.73	sediment metagenome	2021	ecological
SRR8557488	0.29	6.24	salt marsh metagenome	2019	ecological
SRR6963311	0.29	13.85	sediment metagenome	2018	ecological
ERR5003019	0.29	0.51	freshwater sediment metagenome	2020	ecological
SRR10072859	0.29	17.87	marine sediment metagenome	2019	ecological
SRR10072857	0.29	31.22	marine sediment metagenome	2019	ecological
SRR7066494	0.29	6.38	marine sediment metagenome	2019	ecological
SRR13892605	0.28	41.27	cold seep metagenome	2021	ecological
SRR5210469	0.28	3.95	soil metagenome	2017	ecological
SRR13892603	0.28	46.34	cold seep metagenome	2021	ecological
SRR7989281	0.28	41.82	lake water metagenome	2018	ecological
SRR7008372	0.28	33.56	lake water metagenome	2018	ecological
SRR14699978	0.28	57.33	marine sediment metagenome	2021	ecological
SRR17220976	0.27	2.86	sediment metagenome	2021	ecological
SRR7614767	0.26	37.35	sediment metagenome	2019	ecological
SRR7051283	0.26	4.5	hydrothermal vent metagenome	2018	ecological
SRR7051260	0.26	3.27	hydrothermal vent metagenome	2018	ecological
SRR11308316	0.26	10.44	marine metagenome	2020	ecological
ERR2206789	0.25	2.06	aquatic metagenome	2017	ecological
SRR5808815	0.25	0.51	sediment metagenome	2017	ecological
SRR9700623	0.25	6.35	salt marsh metagenome	2019	ecological
SRR10072858	0.25	17.03	marine sediment metagenome	2019	ecological
SRR2133566	0.25	5.81	marine sediment metagenome	2016	ecological
SRR3715733	0.24	23.74	marine sediment metagenome	2016	ecological
SRR8943076	0.24	0.49	aquatic metagenome	2019	ecological
SRR13892602	0.24	37.81	cold seep metagenome	2021	ecological
SRR7008010	0.24	35.54	lake water metagenome	2018	ecological
SRR5808805	0.24	0.85	sediment metagenome	2017	ecological
SRR5210468	0.24	2.89	soil metagenome	2017	ecological
SRR13206470	0.24	5.87	soil metagenome	2020	ecological
ERR507309	0.24	1.51	sediment metagenome	2016	ecological
SRR17220969	0.24	3.71	sediment metagenome	2021	ecological
SRR7468296	0.24	0.52	freshwater metagenome	2018	ecological
SRR7614714	0.24	10.76	marine sediment metagenome	2018	ecological
SRR5808811	0.24	1.02	sediment metagenome	2017	ecological
SRR17165201	0.23	2.06	sediment metagenome	2021	ecological
SRR14626156	0.23	2.69	soil metagenome	2021	ecological
SRR13892588	0.23	31.16	cold seep metagenome	2021	ecological
SRR12358726	0.23	4.56	metagenome	2020	ecological
SRR5468423	0.23	7.36	freshwater sediment metagenome	2017	ecological
SRR13206474	0.22	5.77	soil metagenome	2020	ecological
SRR12358727	0.22	3.48	marine sediment metagenome	2020	ecological
SRR11793863	0.22	30.08	sediment metagenome	2021	ecological
SRR7051055	0.22	3.59	hydrothermal vent metagenome	2018	ecological
SRR9649757	0.22	1.51	sediment metagenome	2019	ecological
SRR7614708	0.22	7.1	marine sediment metagenome	2018	ecological
SRR10375098	0.22	3.84	marine sediment metagenome	2020	ecological
SRR8718989	0.22	7.38	wetland metagenome	2019	ecological
SRR17165203	0.22	1.44	sediment metagenome	2021	ecological
SRR14699980	0.22	45.91	marine sediment metagenome	2021	ecological
ERR1811651	0.21	0.96	sediment metagenome	2017	ecological
SRR3081485	0.21	3.72	marine sediment metagenome	2016	ecological
ERR1811656	0.21	1.6	sediment metagenome	2017	ecological
SRR13892600	0.21	40.51	cold seep metagenome	2021	ecological
SRR13515397	0.21	0.98	marine sediment metagenome	2021	ecological
SRR12639240	0.21	0.62	freshwater metagenome	2020	ecological
SRR17228449	0.2	3	cold seep metagenome	2021	ecological
SRR12358725	0.2	6.24	marine sediment metagenome	2020	ecological
SRR2133565	0.2	4.73	marine sediment metagenome	2016	ecological
SRR9705675	0.2	5.33	salt marsh metagenome	2019	ecological
SRR2133563	0.2	13.21	marine sediment metagenome	2016	ecological
SRR17220975	0.2	2.5	sediment metagenome	2021	ecological
SRR13206472	0.19	4.08	soil metagenome	2020	ecological
SRR17220966	0.19	3.35	sediment metagenome	2021	ecological
ERR3365594	0.19	5.85	marine sediment metagenome	2019	ecological
SRR6193154	0.19	1.44	marine metagenome	2017	ecological
SRR2133850	0.19	22.45	marine sediment metagenome	2016	ecological
SRR13206471	0.19	5.57	soil metagenome	2020	ecological
SRR8556602	0.19	5.06	salt marsh metagenome	2019	ecological
SRR12358728	0.19	4.47	marine sediment metagenome	2020	ecological
SRR5386564	0.19	20.99	marine sediment metagenome	2017	ecological
SRR17228410	0.19	2.3	cold seep metagenome	2021	ecological
ERR507306	0.18	1.14	sediment metagenome	2016	ecological
ERR507308	0.18	1.15	sediment metagenome	2016	ecological
SRR9045815	0.18	14.12	sediment metagenome	2019	ecological
SRR8556254	0.18	6.36	salt marsh metagenome	2019	ecological
SRR5808824	0.18	0.82	sediment metagenome	2017	ecological
SRR13515398	0.18	1.08	marine sediment metagenome	2021	ecological
SRR17228446	0.18	2.16	cold seep metagenome	2021	ecological
SRR8718987	0.18	5.32	wetland metagenome	2019	ecological
SRR6963591	0.18	9.34	sediment metagenome	2018	ecological
ERR507307	0.18	1.21	sediment metagenome	2016	ecological
SRR5468437	0.18	6.43	freshwater sediment metagenome	2017	ecological
SRR5248164	0.18	6.93	marine sediment metagenome	2017	ecological
SRR6963587	0.17	8.99	sediment metagenome	2018	ecological
SRR2133851	0.17	3.47	marine sediment metagenome	2016	ecological
SRR7188255	0.17	2.61	sediment metagenome	2018	ecological
SRR17220977	0.17	2.67	sediment metagenome	2021	ecological
SRR2133847	0.17	6.1	marine sediment metagenome	2016	ecological
SRR12667042	0.17	5.96	sediment metagenome	2020	ecological
SRR10375097	0.17	2.05	marine sediment metagenome	2020	ecological
SRR12358723	0.17	11.35	marine sediment metagenome	2020	ecological
SRR7615342	0.17	23.63	sediment metagenome	2019	ecological
SRR2638077	0.17	5.95	marine sediment metagenome	2015	ecological
SRR13892590	0.16	22.95	cold seep metagenome	2021	ecological
SRR5248754	0.16	18.12	marine metagenome	2017	ecological
SRR5808828	0.16	0.77	sediment metagenome	2017	ecological
SRR5210466	0.16	2.27	soil metagenome	2017	ecological
SRR5248753	0.16	11.1	marine metagenome	2017	ecological
SRR17220968	0.15	1.45	sediment metagenome	2021	ecological
SRR1699482	0.15	15.28	marine metagenome	2014	ecological
SRR7052952	0.15	22.41	lake water metagenome	2018	ecological
SRR13343994	0.15	3.18	metagenome	2021	ecological
SRR8718991	0.15	4.85	wetland metagenome	2019	ecological
SRR6660645	0.15	1.43	marine sediment metagenome	2018	ecological
ERR1811653	0.15	0.82	sediment metagenome	2017	ecological
SRR13892589	0.15	21.32	cold seep metagenome	2021	ecological
SRR12594517	0.14	22.23	freshwater sediment metagenome	2020	ecological
SRR5214155	0.14	4.13	hot springs metagenome	2017	ecological
SRR13892601	0.14	27.17	cold seep metagenome	2021	ecological
SRR6207736	0.14	10.51	marine sediment metagenome	2017	ecological
SRR13206475	0.14	3.26	soil metagenome	2020	ecological
SRR5468431	0.14	5.7	freshwater sediment metagenome	2017	ecological
SRR9023183	0.14	4.15	salt marsh metagenome	2019	ecological
SRR3081468	0.14	1.87	marine sediment metagenome	2016	ecological
SRR5808809	0.14	0.5	sediment metagenome	2017	ecological
SRR5808808	0.14	0.51	sediment metagenome	2017	ecological
ERR1811644	0.14	0.74	sediment metagenome	2017	ecological
SRR10267046	0.14	0.49	marine metagenome	2019	ecological
SRR2657594	0.14	15.19	marine sediment metagenome	2015	ecological
SRR13006843	0.13	0.44	estuary metagenome	2020	ecological
SRR7990334	0.13	25.57	lake water metagenome	2018	ecological
SRR5272222	0.13	12.37	freshwater metagenome	2017	ecological
SRR12358724	0.13	2.29	metagenome	2020	ecological
ERR3890104	0.13	1.58	metagenome	2021	ecological
SRR1750093	0.13	1.75	terrestrial metagenome	2015	ecological
SRR2637706	0.13	2.96	marine sediment metagenome	2015	ecological
SRR6478915	0.13	7.04	sediment metagenome	2018	ecological
SRR6664622	0.12	0.4	hydrothermal vent metagenome	2019	ecological
SRR8556601	0.12	3.07	salt marsh metagenome	2019	ecological
ERR1111514	0.12	3.67	sediment metagenome	2015	ecological
SRR9045819	0.12	12.11	sediment metagenome	2019	ecological
SRR8718990	0.12	2.95	wetland metagenome	2019	ecological
SRR13206477	0.12	2.91	soil metagenome	2020	ecological
SRR17220965	0.12	1.51	sediment metagenome	2021	ecological
SRR9691029	0.12	2.64	soil metagenome	2019	ecological
SRR8718988	0.12	3.58	wetland metagenome	2019	ecological
SRR8718992	0.11	3.51	wetland metagenome	2019	ecological
SRR13343995	0.11	2.72	metagenome	2021	ecological
SRR11400155	0.11	1.48	marine sediment metagenome	2020	ecological
SRR7245658	0.11	7.05	sediment metagenome	2018	ecological
SRR8346065	0.11	1.56	metagenome	2018	ecological
SRR13343989	0.11	2.13	metagenome	2021	ecological
SRR11829259	0.11	3.06	salt marsh metagenome	2020	ecological
SRR5579842	0.11	4.16	marine sediment metagenome	2017	ecological
SRR14699982	0.11	26.78	marine sediment metagenome	2021	ecological
SRR12042682	0.11	11.82	aquatic metagenome	2020	ecological
SRR14768611	0.11	1.3	estuary metagenome	2021	ecological
SRR12667427	0.1	3.99	sediment metagenome	2020	ecological
SRR5579818	0.1	3.9	marine sediment metagenome	2017	ecological
SRR6301447	0.1	15.24	marine sediment metagenome	2017	ecological
SRR9045814	0.1	7.58	sediment metagenome	2019	ecological
SRR13515396	0.1	1.46	marine sediment metagenome	2021	ecological
SRR6207735	0.1	9.01	marine sediment metagenome	2017	ecological
SRR12656879	0.1	1.42	freshwater sediment metagenome	2020	ecological
SRR5246790	0.1	4.02	wetland metagenome	2017	ecological
SRR13206478	0.1	2.18	soil metagenome	2020	ecological
ERR3890100	0.1	0.49	metagenome	2021	ecological
SRR7716470	0.1	4.77	marine sediment metagenome	2019	ecological
SRR10072860	0.1	5.78	marine sediment metagenome	2019	ecological
SRR11400153	0.1	1.34	marine sediment metagenome	2020	ecological
SRR8146443	0.1	1.94	seawater metagenome	2018	ecological
SRR9700626	0.1	3.1	salt marsh metagenome	2019	ecological
SRR12623518	0.1	4.87	cold seep metagenome	2020	ecological
SRR11492609	0.1	1.4	beach sand metagenome	2020	ecological
SRR12656881	0.09	1.53	freshwater sediment metagenome	2020	ecological
SRR5808812	0.09	0.51	sediment metagenome	2017	ecological
SRR13663703	0.09	0.95	sand metagenome	2021	ecological
SRR7428117	0.09	1.33	microbial mat metagenome	2018	ecological
SRR11848694	0.09	4.72	sediment metagenome	2020	ecological
SRR13206473	0.09	2.03	soil metagenome	2020	ecological
SRR5579815	0.09	3	marine sediment metagenome	2017	ecological
SRR6208352	0.09	11.01	marine sediment metagenome	2017	ecological
SRR12656880	0.09	1.19	freshwater sediment metagenome	2020	ecological
ERR3624088	0.09	3.41	sediment metagenome	2020	ecological
ERR3890109	0.09	0.51	metagenome	2021	ecological
SRR11548474	0.09	1.81	groundwater metagenome	2021	ecological
SRR11848491	0.09	4.01	sediment metagenome	2020	ecological
SRR13162660	0.09	2.77	metagenome	2021	ecological
SRR5579847	0.09	3.85	marine sediment metagenome	2017	ecological
SRR16106687	0.09	2.46	soil metagenome	2021	ecological
SRR6056298	0.09	1.04	soil metagenome	2017	ecological
SRR7614706	0.09	2.95	marine sediment metagenome	2018	ecological
SRR10072862	0.09	6.52	marine sediment metagenome	2019	ecological
SRR11935581	0.08	0.65	sediment metagenome	2020	ecological
SRR13334650	0.08	0.68	Staphylococcus epidermidis	2021	ecological
SRR16106685	0.08	2.74	soil metagenome	2021	ecological
SRR10072863	0.08	6.17	marine sediment metagenome	2019	ecological
SRR16106684	0.08	1.6	soil metagenome	2021	ecological
SRR10072861	0.08	4.52	marine sediment metagenome	2019	ecological
SRR6301444	0.08	20.16	marine sediment metagenome	2017	ecological
SRR16123811	0.08	1.84	mangrove metagenome	2021	ecological
SRR9045816	0.08	4.42	sediment metagenome	2019	ecological
ERR522081	0.08	0.47	sediment metagenome	2016	ecological
SRR13343985	0.08	1.55	metagenome	2021	ecological
SRR16106682	0.08	1.85	soil metagenome	2021	ecological
SRR9045845	0.08	3.93	sediment metagenome	2019	ecological
SRR10997866	0.08	1.65	sediment metagenome	2020	ecological
SRR13674315	0.08	3.94	freshwater sediment metagenome	2021	ecological
ERR2431954	0.08	1.69	sediment metagenome	2018	ecological
SRR8382466	0.08	1.49	sediment metagenome	2020	ecological
ERR4334726	0.08	3.35	sediment metagenome	2021	ecological
SRR8842887	0.08	1.72	soil metagenome	2020	ecological
ERR3624086	0.08	3.07	sediment metagenome	2020	ecological
SRR8382465	0.08	1.72	sediment metagenome	2020	ecological
SRR10997881	0.08	2.35	sediment metagenome	2020	ecological
SRR13674313	0.08	4.12	freshwater sediment metagenome	2021	ecological
SRR11343836	0.08	2.27	marine sediment metagenome	2020	ecological
SRR7051284	0.08	2.89	hydrothermal vent metagenome	2018	ecological
SRR8842884	0.08	1.55	soil metagenome	2020	ecological
SRR7614707	0.08	2.12	marine sediment metagenome	2018	ecological
SRR12337185	0.08	2.16	sediment metagenome	2020	ecological
SRR2657909	0.07	6.8	marine sediment metagenome	2015	ecological
SRR8556427	0.07	2.21	salt marsh metagenome	2019	ecological
SRR12667570	0.07	3.1	sediment metagenome	2020	ecological
SRR11400158	0.07	1.16	marine sediment metagenome	2020	ecological
SRR12667201	0.07	2.27	sediment metagenome	2020	ecological
SRR7188257	0.07	0.9	sediment metagenome	2018	ecological
SRR11848394	0.07	3.16	sediment metagenome	2020	ecological
SRR9045820	0.07	3	sediment metagenome	2019	ecological
SRR8403926	0.07	0.43	marine sediment metagenome	2019	ecological
SRR7428118	0.07	1.35	microbial mat metagenome	2018	ecological
SRR9045813	0.07	5.36	sediment metagenome	2019	ecological
ERR2431951	0.07	4.27	sediment metagenome	2018	ecological
SRR9650832	0.07	6.63	sediment metagenome	2019	ecological
SRR9710561	0.07	2.3	salt marsh metagenome	2019	ecological
SRR9700687	0.07	2.25	salt marsh metagenome	2019	ecological
SRR8389946	0.07	6.85	freshwater sediment metagenome	2019	ecological
SRR5214703	0.07	2.54	freshwater metagenome	2017	ecological
SRR11793864	0.07	8.95	sediment metagenome	2021	ecological
ERR507303	0.07	0.42	sediment metagenome	2016	ecological
SRR14699969	0.07	3.19	seawater metagenome	2021	ecological
SRR6963479	0.07	3.51	sediment metagenome	2018	ecological
SRR16106681	0.07	2.09	soil metagenome	2021	ecological
SRR10997872	0.07	2.04	sediment metagenome	2020	ecological
SRR16123813	0.07	2.22	mangrove metagenome	2021	ecological
SRR9068948	0.07	0.62	aquatic metagenome	2019	ecological
SRR8062323	0.07	2.2	marine metagenome	2019	ecological
SRR11848494	0.07	2.41	sediment metagenome	2020	ecological
SRR5579825	0.07	2.77	marine sediment metagenome	2017	ecological
SRR7188254	0.07	0.9	sediment metagenome	2018	ecological
SRR2637708	0.07	11.85	marine sediment metagenome	2015	ecological
SRR7051207	0.07	1.09	hydrothermal vent metagenome	2018	ecological
SRR16106686	0.07	1.14	soil metagenome	2021	ecological
SRR16123812	0.07	1.58	mangrove metagenome	2021	ecological
ERR2206791	0.07	0.53	aquatic metagenome	2017	ecological
SRR11548473	0.06	4.36	groundwater metagenome	2021	ecological
SRR10997852	0.06	1.32	sediment metagenome	2020	ecological
SRR5248174	0.06	9.14	marine sediment metagenome	2017	ecological
ERR4334725	0.06	2.67	sediment metagenome	2021	ecological
SRR7614709	0.06	2.1	marine sediment metagenome	2018	ecological
SRR2656927	0.06	1.34	marine sediment metagenome	2015	ecological
SRR15614352	0.06	1.45	metagenome	2021	ecological
SRR403474	0.06	6.29	soil metagenome	2012	ecological
SRR5579843	0.06	2.61	marine sediment metagenome	2017	ecological
SRR6478754	0.06	7.14	sediment metagenome	2018	ecological
SRR11400154	0.06	0.82	marine sediment metagenome	2020	ecological
SRR8557363	0.06	1.55	salt marsh metagenome	2019	ecological
SRR2544011	0.06	4.29	biofilm metagenome	2016	ecological
SRR8062322	0.06	4.63	marine metagenome	2019	ecological
SRR5248172	0.06	7.98	marine sediment metagenome	2017	ecological
SRR7428120	0.06	0.69	microbial mat metagenome	2018	ecological
SRR11400156	0.06	0.72	marine sediment metagenome	2020	ecological
SRR9045817	0.06	3.4	sediment metagenome	2019	ecological
SRR7428121	0.06	0.73	microbial mat metagenome	2018	ecological
SRR10997853	0.06	1.51	sediment metagenome	2020	ecological
SRR17220971	0.06	0.46	sediment metagenome	2021	ecological
ERR1811643	0.06	0.36	sediment metagenome	2017	ecological
SRR9045812	0.06	5.22	sediment metagenome	2019	ecological
ERR1111515	0.06	2.37	sediment metagenome	2015	ecological
SRR7428114	0.06	0.75	microbial mat metagenome	2018	ecological
SRR15614354	0.06	1.13	metagenome	2021	ecological
SRR7051262	0.06	0.41	hydrothermal vent metagenome	2018	ecological
SRR14768610	0.06	0.7	estuary metagenome	2021	ecological
SRR8382457	0.06	1.37	sediment metagenome	2020	ecological
SRR13206469	0.06	1.32	soil metagenome	2020	ecological
SRR10997850	0.06	1.27	sediment metagenome	2020	ecological
SRR11195979	0.06	1.45	beach sand metagenome	2020	ecological
SRR12211365	0.06	0.96	aquatic metagenome	2020	ecological
SRR2657347	0.06	10.42	marine sediment metagenome	2015	ecological
SRR13343988	0.06	1.06	metagenome	2021	ecological
SRR8146442	0.06	1.21	seawater metagenome	2018	ecological
SRR2637690	0.06	6.12	marine sediment metagenome	2015	ecological
SRR1971619	0.05	0.57	marine sediment metagenome	2016	ecological
SRR5214151	0.05	4.18	marine metagenome	2017	ecological
SRR14699988	0.05	5.66	seawater metagenome	2021	ecological
SRR8556771	0.05	1.51	salt marsh metagenome	2019	ecological
SRR12337189	0.05	1.1	sediment metagenome	2020	ecological
ERR688354	0.05	3.47	metagenome	2014	ecological
SRR13892592	0.05	10.65	cold seep metagenome	2021	ecological
SRR16106688	0.05	1.75	soil metagenome	2021	ecological
SRR11492614	0.05	1.51	beach sand metagenome	2020	ecological
SRR8382458	0.05	1.29	sediment metagenome	2020	ecological
SRR9068935	0.05	0.4	aquatic metagenome	2019	ecological
SRR9068965	0.05	0.4	aquatic metagenome	2019	ecological
SRR2540949	0.05	5.5	biofilm metagenome	2016	ecological
SRR6478753	0.05	5.82	sediment metagenome	2018	ecological
SRR7244169	0.05	1.24	sediment metagenome	2018	ecological
SRR7428119	0.05	0.84	microbial mat metagenome	2018	ecological
SRR5198902	0.05	9.96	wetland metagenome	2017	ecological
SRR13892597	0.05	10.4	cold seep metagenome	2021	ecological
SRR2544004	0.05	5.65	biofilm metagenome	2016	ecological
SRR10997882	0.05	1.66	sediment metagenome	2020	ecological
SRR2637699	0.05	6.52	marine sediment metagenome	2015	ecological
SRR7051210	0.05	0.51	hydrothermal vent metagenome	2018	ecological
SRR15614346	0.05	0.83	metagenome	2021	ecological
SRR6478866	0.05	2.19	sediment metagenome	2018	ecological
ERR2431953	0.05	3.12	sediment metagenome	2018	ecological
SRR7188256	0.05	0.57	sediment metagenome	2018	ecological
SRR8842885	0.05	0.99	soil metagenome	2020	ecological
SRR5198901	0.05	8.15	wetland metagenome	2017	ecological
SRR2656925	0.05	5.78	marine sediment metagenome	2015	ecological
SRR11400157	0.05	0.85	marine sediment metagenome	2020	ecological
SRR6514274	0.05	3.93	groundwater metagenome	2018	ecological
SRR15144438	0.05	11.71	estuary metagenome	2021	ecological
SRR5468104	0.05	0.57	sediment metagenome	2018	ecological
SRR8718985	0.05	1.45	wetland metagenome	2019	ecological
SRR5468432	0.05	1.83	freshwater sediment metagenome	2017	ecological
SRR17228448	0.05	0.47	cold seep metagenome	2021	ecological
SRR12211357	0.05	0.59	aquatic metagenome	2020	ecological
SRR13162661	0.05	1.35	metagenome	2021	ecological
SRR11828592	0.05	0.76	salt marsh metagenome	2020	ecological
SRR10997847	0.05	0.91	sediment metagenome	2020	ecological
SRR5468441	0.05	1.89	freshwater sediment metagenome	2017	ecological
SRR11828804	0.05	0.85	salt marsh metagenome	2020	ecological
SRR2638107	0.05	5.79	marine sediment metagenome	2015	ecological
SRR5468111	0.04	0.63	sediment metagenome	2018	ecological
SRR8651098	0.04	0.41	sediment metagenome	2019	ecological
SRR8557214	0.04	0.89	salt marsh metagenome	2019	ecological
SRR5468112	0.04	0.62	sediment metagenome	2018	ecological
SRR2657566	0.04	4.08	marine sediment metagenome	2015	ecological
SRR10997868	0.04	1.77	sediment metagenome	2020	ecological
SRR13663709	0.04	0.39	sand metagenome	2021	ecological
SRR10997825	0.04	1.02	sediment metagenome	2020	ecological
SRR10997864	0.04	0.95	sediment metagenome	2020	ecological
SRR9045818	0.04	4.19	sediment metagenome	2019	ecological
SRR13343992	0.04	0.88	metagenome	2021	ecological
SRR6301445	0.04	8.39	marine sediment metagenome	2017	ecological
SRR5198900	0.04	9.9	wetland metagenome	2017	ecological
SRR410821	0.04	2.87	soil metagenome	2012	ecological
SRR8859388	0.04	1.51	freshwater sediment metagenome	2020	ecological
SRR5581526	0.04	5.05	freshwater metagenome	2017	ecological
SRR12667023	0.04	1.58	sediment metagenome	2020	ecological
SRR12952112	0.04	2.66	wetland metagenome	2020	ecological
SRR10997849	0.04	1.3	sediment metagenome	2020	ecological
SRR7428115	0.04	0.5	microbial mat metagenome	2018	ecological
SRR2657237	0.04	7.67	marine sediment metagenome	2015	ecological
SRR12952109	0.04	3.65	wetland metagenome	2020	ecological
SRR13892596	0.04	9.36	cold seep metagenome	2021	ecological
ERR2431959	0.04	1.61	sediment metagenome	2018	ecological
SRR9711254	0.04	0.68	peat metagenome	2019	ecological
SRR5248173	0.04	6.49	marine sediment metagenome	2017	ecological
SRR12951699	0.04	2.41	wetland metagenome	2020	ecological
SRR5579861	0.04	2.38	marine sediment metagenome	2017	ecological
ERR2191545	0.04	1.43	metagenome	2017	ecological
SRR5198903	0.04	3.99	wetland metagenome	2017	ecological
SRR14699968	0.04	3.51	seawater metagenome	2021	ecological
SRR13663707	0.04	0.36	sand metagenome	2021	ecological
SRR13674314	0.04	1.87	freshwater sediment metagenome	2021	ecological
ERR3804373	0.04	1.24	sediment metagenome	2021	ecological
SRR14699977	0.04	7.1	marine sediment metagenome	2021	ecological
SRR2657558	0.04	5.31	marine sediment metagenome	2015	ecological
SRR9710701	0.04	0.95	salt marsh metagenome	2019	ecological
SRR2657213	0.04	3.47	marine sediment metagenome	2015	ecological
SRR10997848	0.04	1.01	sediment metagenome	2020	ecological
SRR7188252	0.04	0.45	sediment metagenome	2018	ecological
SRR11849211	0.04	1.87	sediment metagenome	2020	ecological
SRR12667203	0.04	2.55	sediment metagenome	2020	ecological
SRR15614341	0.04	0.79	metagenome	2021	ecological
ERR3804374	0.04	1.22	sediment metagenome	2021	ecological
SRR5468108	0.04	0.45	sediment metagenome	2018	ecological
SRR7629275	0.04	0.62	freshwater sediment metagenome	2019	ecological
SRR5468105	0.04	0.45	sediment metagenome	2018	ecological
SRR9068961	0.04	0.4	aquatic metagenome	2019	ecological
SRR7188250	0.04	0.45	sediment metagenome	2018	ecological
SRR13892593	0.04	8.54	cold seep metagenome	2021	ecological
SRR14339846	0.04	6.22	cold seep metagenome	2021	ecological
SRR12211358	0.03	0.57	aquatic metagenome	2020	ecological
SRR2657582	0.03	4.41	marine sediment metagenome	2015	ecological
SRR9045849	0.03	3.35	sediment metagenome	2019	ecological
SRR10997867	0.03	0.93	sediment metagenome	2020	ecological
SRR404204	0.03	3.46	soil metagenome	2012	ecological
SRR9068970	0.03	0.57	aquatic metagenome	2019	ecological
SRR12952547	0.03	4.21	wetland metagenome	2020	ecological
SRR11827248	0.03	0.84	salt marsh metagenome	2020	ecological
SRR7428112	0.03	0.65	microbial mat metagenome	2018	ecological
SRR7962864	0.03	0.56	wetland metagenome	2018	ecological
SRR7428116	0.03	0.59	microbial mat metagenome	2018	ecological
ERR688353	0.03	1.51	metagenome	2014	ecological
SRR14699974	0.03	4.96	marine sediment metagenome	2021	ecological
SRR9711270	0.03	0.57	peat metagenome	2019	ecological
SRR12623521	0.03	1.37	cold seep metagenome	2020	ecological
ERR2431960	0.03	1.48	sediment metagenome	2018	ecological
SRR5468110	0.03	0.4	sediment metagenome	2018	ecological
SRR14227491	0.03	1.07	soil metagenome	2021	ecological
SRR5579849	0.03	1.7	marine sediment metagenome	2017	ecological
SRR12953260	0.03	2.57	wetland metagenome	2020	ecological
SRR9700627	0.03	0.98	salt marsh metagenome	2019	ecological
SRR8443422	0.03	0.47	marine sediment metagenome	2019	ecological
SRR8556609	0.03	0.87	salt marsh metagenome	2019	ecological
SRR8191145	0.03	3.22	freshwater metagenome	2018	ecological
SRR14699986	0.03	7.46	marine sediment metagenome	2021	ecological
SRR11241200	0.03	7.46	marine sediment metagenome	2020	ecological
SRR14699991	0.03	5.1	estuary metagenome	2021	ecological
SRR1971621	0.03	0.41	marine sediment metagenome	2015	ecological
SRR15614349	0.03	0.57	metagenome	2021	ecological
SRR11601124	0.03	2.42	peat metagenome	2020	ecological
SRR12659808	0.03	0.99	salt marsh metagenome	2020	ecological
SRR8346062	0.03	1.05	marine sediment metagenome	2018	ecological
SRR14699984	0.03	6.56	marine sediment metagenome	2021	ecological
SRR11241203	0.03	6.56	marine sediment metagenome	2020	ecological
SRR9068959	0.03	0.4	aquatic metagenome	2019	ecological
SRR13343991	0.03	0.53	metagenome	2021	ecological
ERR5037041	0.03	0.41	metagenome	2021	ecological
SRR12952107	0.03	2.06	wetland metagenome	2020	ecological
SRR5272491	0.03	2.05	freshwater metagenome	2017	ecological
SRR9710830	0.03	0.4	peat metagenome	2019	ecological
SRR15425353	0.03	0.59	metagenome	2021	ecological
SRR2656923	0.03	2.75	marine sediment metagenome	2015	ecological
ERR3094298	0.03	0.47	metagenome	2019	ecological
SRR5468517	0.03	1.02	sediment metagenome	2017	ecological
SRR1313318	0.03	4.01	marine metagenome	2014	ecological
SRR10097245	0.03	0.51	marine sediment metagenome	2020	ecological
SRR12952125	0.03	1.79	wetland metagenome	2020	ecological
SRR4030042	0.03	2.28	soil metagenome	2016	ecological
ERR2431956	0.03	1.33	sediment metagenome	2018	ecological
SRR6760784	0.03	2.78	marine sediment metagenome	2018	ecological
SRR7614715	0.03	0.54	marine sediment metagenome	2018	ecological
SRR14699979	0.03	3.2	seawater metagenome	2021	ecological
SRR13892594	0.03	7.05	cold seep metagenome	2021	ecological
ERR4334729	0.03	0.86	sediment metagenome	2021	ecological
SRR7053050	0.03	4.87	lake water metagenome	2018	ecological
SRR7517633	0.03	1.88	hydrothermal vent metagenome	2018	ecological
SRR13343983	0.03	0.53	metagenome	2021	ecological
SRR13892598	0.03	5.83	cold seep metagenome	2021	ecological
SRR2657215	0.03	3.13	marine sediment metagenome	2015	ecological
SRR5373743	0.03	0.52	marine sediment metagenome	2019	ecological
SRR14768608	0.03	0.37	estuary metagenome	2021	ecological
SRR8062350	0.03	0.51	marine metagenome	2019	ecological
SRR8346064	0.03	0.59	marine sediment metagenome	2018	ecological
SRR9710810	0.02	3.66	peat metagenome	2019	ecological
SRR12953084	0.02	2.38	wetland metagenome	2020	ecological
SRR7051285	0.02	1.02	hydrothermal vent metagenome	2018	ecological
SRR14699972	0.02	3.91	marine sediment metagenome	2021	ecological
SRR11848697	0.02	0.97	sediment metagenome	2020	ecological
SRR11829098	0.02	0.51	salt marsh metagenome	2020	ecological
SRR2657549	0.02	3.55	marine sediment metagenome	2015	ecological
SRR12953104	0.02	1.82	wetland metagenome	2020	ecological
SRR6479059	0.02	0.75	sediment metagenome	2018	ecological
SRR8556703	0.02	0.61	salt marsh metagenome	2019	ecological
SRR12953417	0.02	2.22	wetland metagenome	2020	ecological
SRR12952822	0.02	3.27	wetland metagenome	2020	ecological
ERR4334730	0.02	0.8	sediment metagenome	2021	ecological
SRR12211366	0.02	0.4	aquatic metagenome	2020	ecological
SRR14227487	0.02	0.96	soil metagenome	2021	ecological
SRR9710702	0.02	1.01	salt marsh metagenome	2019	ecological
SRR6056591	0.02	1.67	subsurface metagenome	2017	ecological
SRR11567487	0.02	1.68	sediment metagenome	2020	ecological
SRR2656924	0.02	0.5	marine sediment metagenome	2015	ecological
SRR17228411	0.02	0.49	cold seep metagenome	2021	ecological
SRR12953107	0.02	1.51	wetland metagenome	2020	ecological
SRR16106683	0.02	0.45	soil metagenome	2021	ecological
ERR2564007	0.02	0.58	metagenome	2020	ecological
SRR403059	0.02	1.32	marine metagenome	2012	ecological
ERR688352	0.02	1.26	metagenome	2014	ecological
SRR14699987	0.02	4.54	marine sediment metagenome	2021	ecological
SRR11241202	0.02	4.54	marine sediment metagenome	2020	ecological
SRR2657224	0.02	2.6	marine sediment metagenome	2015	ecological
SRR5468433	0.02	0.62	freshwater sediment metagenome	2017	ecological
ERR543992	0.02	0.41	metagenome	2016	ecological
SRR8557365	0.02	0.48	salt marsh metagenome	2019	ecological
SRR10997865	0.02	0.46	sediment metagenome	2020	ecological
SRR2658026	0.02	2.16	marine sediment metagenome	2015	ecological
SRR14699985	0.02	3.57	marine sediment metagenome	2021	ecological
SRR11241201	0.02	3.57	marine sediment metagenome	2020	ecological
ERR3804375	0.02	0.57	sediment metagenome	2021	ecological
ERR4334727	0.02	0.78	sediment metagenome	2021	ecological
SRR14699981	0.02	4.62	marine sediment metagenome	2021	ecological
ERR2431957	0.02	0.88	sediment metagenome	2018	ecological
SRR11829104	0.02	0.49	salt marsh metagenome	2020	ecological
SRR2915707	0.02	0.37	marine sediment metagenome	2016	ecological
SRR2657229	0.02	3.7	marine sediment metagenome	2015	ecological
SRR6479061	0.02	2.27	marine sediment metagenome	2018	ecological
SRR10186386	0.02	0.61	sediment metagenome	2019	ecological
SRR11393977	0.02	0.36	mangrove metagenome	2020	ecological
SRR5272489	0.02	1.53	freshwater metagenome	2017	ecological
SRR12953253	0.02	1.56	wetland metagenome	2020	ecological
SRR8382453	0.02	0.4	sediment metagenome	2020	ecological
SRR8191144	0.02	1.99	freshwater metagenome	2018	ecological
SRR6436091	0.02	2.28	wetland metagenome	2018	ecological
SRR2657590	0.02	0.41	marine sediment metagenome	2015	ecological
SRR14270297	0.02	2.31	cold seep metagenome	2021	ecological
SRR6301446	0.02	1.63	marine sediment metagenome	2017	ecological
SRR5817587	0.02	0.58	wetland metagenome	2017	ecological
SRR5468436	0.02	0.55	freshwater sediment metagenome	2017	ecological
SRR11849220	0.02	0.54	sediment metagenome	2020	ecological
SRR2657585	0.02	1.7	marine sediment metagenome	2015	ecological
SRR6837580	0.02	0.52	wastewater metagenome	2018	ecological
SRR2656926	0.02	0.42	marine sediment metagenome	2015	ecological
SRR8382460	0.02	0.43	sediment metagenome	2020	ecological
SRR5468425	0.02	0.49	freshwater sediment metagenome	2017	ecological
SRR8346063	0.02	0.37	marine sediment metagenome	2018	ecological
SRR12152376	0.02	0.57	Methylovulum sp.	2021	ecological
SRR2657579	0.02	0.36	marine sediment metagenome	2015	ecological
SRR14339845	0.02	2.5	cold seep metagenome	2021	ecological
SRR12952508	0.02	1.55	wetland metagenome	2020	ecological
SRR11195982	0.02	0.4	beach sand metagenome	2020	ecological
SRR12952546	0.02	2.15	wetland metagenome	2020	ecological
SRR12152375	0.02	0.57	Methylobacter sp.	2021	ecological
SRR2544012	0.02	1.64	biofilm metagenome	2016	ecological
SRR11343835	0.02	0.77	marine sediment metagenome	2020	ecological
ERR4172299	0.02	0.51	environmental samples	2021	ecological
SRR5817589	0.02	0.94	wetland metagenome	2017	ecological
SRR9710542	0.02	0.68	salt marsh metagenome	2019	ecological
SRR13162650	0.01	0.5	metagenome	2021	ecological
SRR5476650	0.01	0.93	wetland metagenome	2017	ecological
SRR8382459	0.01	0.36	sediment metagenome	2020	ecological
SRR403060	0.01	0.75	marine metagenome	2012	ecological
SRR6436070	0.01	1.95	wetland metagenome	2018	ecological
SRR12952821	0.01	1.52	wetland metagenome	2020	ecological
SRR12337184	0.01	0.43	sediment metagenome	2020	ecological
SRR16123814	0.01	0.49	mangrove metagenome	2021	ecological
SRR11343827	0.01	0.37	marine sediment metagenome	2020	ecological
SRR1182407	0.01	1.19	soil metagenome	2015	ecological
SRR14699990	0.01	3.04	marine sediment metagenome	2021	ecological
SRR11241199	0.01	3.04	marine sediment metagenome	2020	ecological
SRR12952765	0.01	1.17	wetland metagenome	2020	ecological
SRR12953085	0.01	1.38	wetland metagenome	2020	ecological
SRR10466858	0.01	1.49	freshwater metagenome	2019	ecological
SRR12623522	0.01	0.43	cold seep metagenome	2020	ecological
SRR11343823	0.01	0.44	marine sediment metagenome	2020	ecological
SRR10466885	0.01	0.62	freshwater metagenome	2019	ecological
ERR4172298	0.01	0.39	environmental samples	2021	ecological
SRR14227485	0.01	0.4	soil metagenome	2021	ecological
SRR10997884	0.01	0.36	sediment metagenome	2020	ecological
SRR10018917	0.01	0.56	marine sediment metagenome	2019	ecological
SRR11343831	0.01	0.44	marine sediment metagenome	2020	ecological
ERR2179512	0.01	2.27	metagenome	2017	ecological
SRR7207567	0.01	2.27	hydrothermal vent metagenome	2018	ecological
SRR12952646	0.01	0.84	wetland metagenome	2020	ecological
SRR10873223	0.01	0.58	peat metagenome	2020	ecological
ERR688342	0.01	0.59	metagenome	2014	ecological
SRR407529	0.01	0.79	soil metagenome	2012	ecological
SRR12667571	0.01	0.41	sediment metagenome	2020	ecological
SRR11613400	0.01	1.01	soil metagenome	2020	ecological
ERR2564003	0.01	0.36	metagenome	2020	ecological
SRR3969602	0.01	0.84	soil metagenome	2016	ecological
SRR13162659	0.01	0.37	metagenome	2021	ecological
ERR2431952	0.01	0.45	sediment metagenome	2018	ecological
SRR11343825	0.01	0.45	marine sediment metagenome	2020	ecological
ERR2431961	0.01	0.42	sediment metagenome	2018	ecological
SRR8062324	0.01	0.42	marine metagenome	2019	ecological
SRR3620786	0.01	0.43	marine sediment metagenome	2017	ecological
SRR5272498	0.01	0.73	freshwater metagenome	2017	ecological
ERR635998	0.01	0.39	root	2016	ecological
SRR11615638	0.01	0.67	soil metagenome	2020	ecological
SRR404117	0.01	0.8	soil metagenome	2012	ecological
SRR4030068	0.01	0.91	soil metagenome	2016	ecological
SRR6823441	0.01	0.88	sediment metagenome	2018	ecological
SRR437909	0.01	0.44	soil metagenome	2012	ecological
SRR404119	0.01	0.63	soil metagenome	2012	ecological
SRR11548471	0.01	0.37	groundwater metagenome	2021	ecological
ERR4592244	0.01	1.07	macroalgae metagenome	2021	host
SRR14699973	0.01	1.06	marine sediment metagenome	2021	ecological
SRR10466942	0.01	0.45	freshwater metagenome	2019	ecological
SRR5246785	0.01	0.51	wetland metagenome	2017	ecological
SRR5246787	0.01	0.51	wetland metagenome	2017	ecological
SRR403245	0.01	0.44	marine metagenome	2012	ecological
SRR14699976	0.01	1.16	marine sediment metagenome	2021	ecological
SRR2657520	0	0.41	marine sediment metagenome	2015	ecological
SRR13608726	0	0.38	metagenome	2021	ecological
SRR2636951	0	0.58	marine sediment metagenome	2015	ecological
SRR11613413	0	0.42	soil metagenome	2020	ecological
SRR404111	0	0.4	soil metagenome	2012	ecological
SRR8554512	0	0.59	soil metagenome	2019	ecological
SRR11622294	0	0.35	soil metagenome	2020	ecological
SRR2657226	0	0.39	marine sediment metagenome	2015	ecological
SRR3970034	0	0.44	soil metagenome	2016	ecological
SRR15144437	0	0.99	estuary metagenome	2021	ecological
SRR2657219	0	0.38	marine sediment metagenome	2015	ecological
SRR13038211	0	0.45	sediment metagenome	2020	ecological
SRR11449211	0	0.45	biofilm metagenome	2020	ecological
SRR3989430	0	0.41	soil metagenome	2016	ecological
SRR2657209	0	0.38	marine sediment metagenome	2015	ecological
SRR12687606	0	0.38	freshwater metagenome	2020	ecological
SRR12687952	0	0.42	freshwater metagenome	2020	ecological
SRR944699	0	0.41	sediment metagenome	2014	ecological
ERR2179510	0	0.48	metagenome	2017	ecological
SRR7216773	0	0.48	hydrothermal vent metagenome	2018	ecological

## Sheet: Table S9
Table S9 Cavimicrobium was detected in 1154 16S rRNA gene amplicon samples.
NCBI accession number/sample ID	Lacunimicrobium OUT number	Relative abundance of Lacunimicrobium (%)	Local scale environment	Broad scale environment 1	Broad scale environment 2	Environment category	Location	Longitude and latitude	Latitude	Longitude
SRR14191609	1	1.10752e-05	wastewater surface water	Wastewater	Wastewater	Wastewater	Singapore: Singapore	1.296438 N 103.904693 E	1.29644	103.905
SRR14191720	3	2.95462e-05	wastewater surface water	Wastewater	Wastewater	Wastewater	Singapore: Singapore	1.296782 N 103.760612 E	1.29678	103.761
SRR14191736	2	2.14027e-05	wastewater surface water	Wastewater	Wastewater	Wastewater	Singapore: Singapore	1.296782 N 103.760612 E	1.29678	103.761
SRR14191721	2	2.19879e-05	wastewater surface water	Wastewater	Wastewater	Wastewater	Singapore: Singapore	1.390828 N 103.987946 E	1.39083	103.988
SRR14191834	6	7.28385e-05	wastewater surface water	Wastewater	Wastewater	Wastewater	Australia: Darwin	12.3379 S 130.9082 E	-12.3379	130.908
SRR14191833	2	1.87385e-05	wastewater surface water	Wastewater	Wastewater	Wastewater	Australia: Darwin	12.3379 S 130.9082 E	-12.3379	130.908
SRR14191744	1	1.29104e-05	wastewater surface water	Wastewater	Wastewater	Wastewater	Australia: Darwin	12.3379 S 130.9082 E	-12.3379	130.908
SRR14191749	3	4.87203e-05	wastewater surface water	Wastewater	Wastewater	Wastewater	Australia: Darwin	12.351 S 130.8782 E	-12.351	130.878
SRR14191760	2	2.97362e-05	wastewater surface water	Wastewater	Wastewater	Wastewater	Australia: Darwin	12.351 S 130.8782 E	-12.351	130.878
SRR14191742	3	2.94259e-05	wastewater surface water	Wastewater	Wastewater	Wastewater	Australia: Darwin	12.351 S 130.8782 E	-12.351	130.878
SRR14191762	2	2.19344e-05	wastewater surface water	Wastewater	Wastewater	Wastewater	Australia: Darwin	12.351 S 130.8782 E	-12.351	130.878
SRR14191619	1	1.39866e-05	wastewater surface water	Wastewater	Wastewater	Wastewater	Australia: Darwin	12.351 S 130.8782 E	-12.351	130.878
SRR14191620	1	1.15087e-05	wastewater surface water	Wastewater	Wastewater	Wastewater	Australia: Darwin	12.3758 S 130.8603 E	-12.3758	130.86
SRR14191830	1	1.05975e-05	wastewater surface water	Wastewater	Wastewater	Wastewater	Australia: Darwin	12.3758 S 130.8603 E	-12.3758	130.86
SRR14191626	2	2.23957e-05	wastewater surface water	Wastewater	Wastewater	Wastewater	Australia: Darwin	12.4123 S 130.8368 E	-12.4123	130.837
SRR14191836	2	1.38268e-05	wastewater surface water	Wastewater	Wastewater	Wastewater	Australia: Darwin	12.4123 S 130.8368 E	-12.4123	130.837
SRR14191838	1	1.33828e-05	wastewater surface water	Wastewater	Wastewater	Wastewater	Australia: Darwin	12.4123 S 130.8368 E	-12.4123	130.837
SRR14191757	3	2.86172e-05	wastewater surface water	Wastewater	Wastewater	Wastewater	Australia: Darwin	12.5393 S 130.9766 E	-12.5393	130.977
SRR14191758	2	1.74309e-05	wastewater surface water	Wastewater	Wastewater	Wastewater	Australia: Darwin	12.5393 S 130.9766 E	-12.5393	130.977
SRR14191614	1	8.31532e-06	wastewater surface water	Wastewater	Wastewater	Wastewater	Australia: Darwin	12.5393 S 130.9766 E	-12.5393	130.977
SRR14191755	5	6.97661e-05	wastewater surface water	Wastewater	Wastewater	Wastewater	Australia: Darwin	12.5577 S 130.8622 E	-12.5577	130.862
SRR14191610	4	5.53978e-05	wastewater surface water	Wastewater	Wastewater	Wastewater	Australia: Darwin	12.5577 S 130.8622 E	-12.5577	130.862
SRR14191753	2	1.83759e-05	wastewater surface water	Wastewater	Wastewater	Wastewater	Australia: Darwin	12.5577 S 130.8622 E	-12.5577	130.862
SRR14191630	1	8.08669e-06	wastewater surface water	Wastewater	Wastewater	Wastewater	Australia: Darwin	12.5577 S 130.8622 E	-12.5577	130.862
SRR12990924	2	0.000217486	sediment	Marine sediment	Marine sediment	Marine sediment	Thailand: Chonburi	12.575092 N 100.958208 E	12.5751	100.958
SRR11723943	2	3.42091e-05	mangrove leaves from South Water Cay	Mangrove leave	Mangrove	Mangrove	Belize	16.828667 N 88.103917 W	16.8287	-88.1039
SRR11723926	1	1.37823e-05	mangrove leaves from South Water Cay	Mangrove leave	Mangrove	Mangrove	Belize	16.828667 N 88.103917 W	16.8287	-88.1039
SRR11723934	2	1.28435e-05	mangrove leaves from Twin Cays	Mangrove leave	Mangrove	Mangrove	Belize	16.828667 N 88.103917 W	16.8287	-88.1039
SRR12130450	2	4.03967e-05	Coral reef sediment	Coral reef surface	Coral reef surface	Coral reef surface	Puerto Rico: Enrique Reef	17.95 N 67.04 W	17.95	-67.04
SRR13131474	1	7.08717e-06	the cenote El Zapote; Hells Bells	Cenote	Cenote	Cenote	Mexico	20.8538333333 N 87.1253333333 W	20.8538	-87.1253
SRR14191391	1	6.58861e-06	wastewater surface water	Wastewater	Wastewater	Wastewater	Hong Kong: Hong Kong	22.22116 N 114.21414 E	22.2212	114.214
SRR14191458	11	3.00308e-05	wastewater surface water	Wastewater	Wastewater	Wastewater	Hong Kong: Hong Kong	22.23712 N 114.19533 E	22.2371	114.195
SRR14191386	2	1.94479e-05	wastewater surface water	Wastewater	Wastewater	Wastewater	Hong Kong: Hong Kong	22.28396 N 114.18546 E	22.284	114.185
SRR14191454	1	1.08244e-05	wastewater surface water	Wastewater	Wastewater	Wastewater	Hong Kong: Hong Kong	22.28871 N 114.13499 E	22.2887	114.135
SRR10559690	13	0.000324408	lagoon sediment seagrass biome	Lagoon sediment	Lagoon sediment	Lagoon sediment	Saudi Arabia	22.377 N 39.129 E	22.377	39.129
SRR10559692	9	0.000220038	lagoon sediment seagrass biome	Lagoon sediment	Lagoon sediment	Lagoon sediment	Saudi Arabia	22.377 N 39.129 E	22.377	39.129
SRR10559691	4	0.000157922	lagoon sediment seagrass biome	Lagoon sediment	Lagoon sediment	Lagoon sediment	Saudi Arabia	22.377 N 39.129 E	22.377	39.129
SRR10559679	7	0.00014138	lagoon sediment seagrass biome	Lagoon sediment	Lagoon sediment	Lagoon sediment	Saudi Arabia	22.377 N 39.129 E	22.377	39.129
SRR10559718	6	0.000139655	lagoon sediment seagrass biome	Lagoon sediment	Lagoon sediment	Lagoon sediment	Saudi Arabia	22.377 N 39.129 E	22.377	39.129
SRR10559703	5	0.000130141	lagoon sediment seagrass biome	Lagoon sediment	Lagoon sediment	Lagoon sediment	Saudi Arabia	22.377 N 39.129 E	22.377	39.129
SRR12283590	9	0.000236637	sediment	Marine sediment	Marine sediment	Marine sediment	Pacific Ocean	22.5623 N 114.5173 W	22.5623	-114.517
SRR12283585	1	5.43272e-05	sediment	Marine sediment	Marine sediment	Marine sediment	Pacific Ocean	22.5623 N 114.5177 W	22.5623	-114.518
SRR12283589	4	0.000174634	sediment	Marine sediment	Marine sediment	Marine sediment	Pacific Ocean	22.5753 N 114.5289 W	22.5753	-114.529
SRR14191531	1	1.14468e-05	wastewater surface water	Wastewater	Wastewater	Wastewater	Brazil: Rio	22.9404954 S 43.1587102 W	-22.9405	-43.1587
SRR10799450	3	0.000280978	soil	Soil	Soil	Soil	China: Zhangjiang River Estuary	23.55 N 117.26 E	23.55	117.26
SRR10799382	4	0.000241153	soil	Soil	Soil	Soil	China: Zhangjiang River Estuary	23.55 N 117.26 E	23.55	117.26
SRR10799458	5	0.000235405	soil	Soil	Soil	Soil	China: Zhangjiang River Estuary	23.55 N 117.26 E	23.55	117.26
SRR10799456	2	0.000212314	soil	Soil	Soil	Soil	China: Zhangjiang River Estuary	23.55 N 117.26 E	23.55	117.26
SRR10799486	2	0.000169377	soil	Soil	Soil	Soil	China: Zhangjiang River Estuary	23.55 N 117.26 E	23.55	117.26
SRR10799457	3	0.000133678	soil	Soil	Soil	Soil	China: Zhangjiang River Estuary	23.55 N 117.26 E	23.55	117.26
SRR10799368	1	0.000124456	soil	Soil	Soil	Soil	China: Zhangjiang River Estuary	23.55 N 117.26 E	23.55	117.26
SRR10799386	2	0.000118371	soil	Soil	Soil	Soil	China: Zhangjiang River Estuary	23.55 N 117.26 E	23.55	117.26
SRR10799383	1	8.90472e-05	soil	Soil	Soil	Soil	China: Zhangjiang River Estuary	23.55 N 117.26 E	23.55	117.26
SRR10799392	1	7.54774e-05	soil	Soil	Soil	Soil	China: Zhangjiang River Estuary	23.55 N 117.26 E	23.55	117.26
SRR10799409	1	7.38989e-05	soil	Soil	Soil	Soil	China: Zhangjiang River Estuary	23.55 N 117.26 E	23.55	117.26
SRR10799377	2	6.49013e-05	soil	Soil	Soil	Soil	China: Zhangjiang River Estuary	23.55 N 117.26 E	23.55	117.26
SRR10799431	1	4.5635e-05	soil	Soil	Soil	Soil	China: Zhangjiang River Estuary	23.55 N 117.26 E	23.55	117.26
SRR14191711	1	7.97512e-06	wastewater surface water	Wastewater	Wastewater	Wastewater	China: Xiamen	24.5434 N 118.3391 E	24.5434	118.339
SRR11743461	4	0.000476474	marine sediment EB13 oiled	Marine sediment	Marine sediment	Marine sediment	USA: Estero Bay, Florida	26.332389 N 81.838 W	26.3324	-81.838
SRR10604591	97	0.00203914	estuarine sediment; brackish estuary	Estuarine sediment	Estuarine sediment	Estuarine sediment	USA: Florida, Indian River Lagoon	27.0380667 N 80.1106667 W	27.0381	-80.1107
SRR10604582	99	0.00171657	estuarine sediment; brackish estuary	Estuarine sediment	Estuarine sediment	Estuarine sediment	USA: Florida, Indian River Lagoon	27.0380667 N 80.1106667 W	27.0381	-80.1107
SRR10604587	50	0.0015876	estuarine sediment; brackish estuary	Estuarine sediment	Estuarine sediment	Estuarine sediment	USA: Florida, Indian River Lagoon	27.0380667 N 80.1106667 W	27.0381	-80.1107
SRR10604581	10	0.00133618	estuarine sediment; brackish estuary	Estuarine sediment	Estuarine sediment	Estuarine sediment	USA: Florida, Indian River Lagoon	27.0380667 N 80.1106667 W	27.0381	-80.1107
SRR10604558	30	0.00115084	estuarine sediment; brackish estuary	Estuarine sediment	Estuarine sediment	Estuarine sediment	USA: Florida, Indian River Lagoon	27.0849 N 80.13035 W	27.0849	-80.1304
SRR10604487	40	0.00118088	estuarine sediment; brackish estuary	Estuarine sediment	Estuarine sediment	Estuarine sediment	USA: Florida, Indian River Lagoon	27.1514167 N 80.1951167 W	27.1514	-80.1951
SRR10604482	28	0.00108877	estuarine sediment; brackish estuary	Estuarine sediment	Estuarine sediment	Estuarine sediment	USA: Florida, Indian River Lagoon	27.1514167 N 80.1951167 W	27.1514	-80.1951
SRR10604481	9	0.000917993	estuarine sediment; brackish estuary	Estuarine sediment	Estuarine sediment	Estuarine sediment	USA: Florida, Indian River Lagoon	27.1514167 N 80.1951167 W	27.1514	-80.1951
SRR10604491	15	0.000788892	estuarine sediment; brackish estuary	Estuarine sediment	Estuarine sediment	Estuarine sediment	USA: Florida, Indian River Lagoon	27.1514167 N 80.1951167 W	27.1514	-80.1951
SRR10604449	10	0.0005383	estuarine sediment; brackish estuary	Estuarine sediment	Estuarine sediment	Estuarine sediment	USA: Florida, St. Lucie Estuary	27.1886167 N 80.26445 W	27.1886	-80.2644
SRR10604509	12	0.000449691	estuarine sediment; brackish estuary	Estuarine sediment	Estuarine sediment	Estuarine sediment	USA: Florida, St. Lucie Estuary	27.2068667 N 80.2510833 W	27.2069	-80.2511
SRR10604474	10	0.000505945	estuarine sediment; brackish estuary	Estuarine sediment	Estuarine sediment	Estuarine sediment	USA: Florida, St. Lucie Estuary	27.209 N 80.2696667 W	27.209	-80.2697
SRR10604566	3	0.000361228	estuarine sediment; brackish estuary	Estuarine sediment	Estuarine sediment	Estuarine sediment	USA: Florida, Indian River Lagoon	27.2351333 N 80.2091167 W	27.2351	-80.2091
SRR13374329	7	0.00064528	seawater; blue hole (OMZ)	Blue hole seawater	Blue hole seawater	Blue hole seawater	USA:Florida	27.28748 N 83.16139 W	27.2875	-83.1614
SRR10604577	8	0.000887016	estuarine sediment; brackish estuary	Estuarine sediment	Estuarine sediment	Estuarine sediment	USA: Florida, Indian River Lagoon	27.4687 N 80.3280667 W	27.4687	-80.3281
SRR10604483	7	0.000668513	estuarine sediment; brackish estuary	Estuarine sediment	Estuarine sediment	Estuarine sediment	USA: Florida, Indian River Lagoon	27.4745667 N 80.3270667 W	27.4746	-80.3271
SRR10604539	11	0.000237632	estuarine sediment; brackish estuary	Estuarine sediment	Estuarine sediment	Estuarine sediment	USA: Florida, Indian River Lagoon	27.4745667 N 80.3270667 W	27.4746	-80.3271
SRR10604528	2	0.000120824	estuarine sediment; brackish estuary	Estuarine sediment	Estuarine sediment	Estuarine sediment	USA: Florida, Indian River Lagoon	27.4745667 N 80.3270667 W	27.4746	-80.3271
SRR10604494	3	9.29656e-05	estuarine sediment; brackish estuary	Estuarine sediment	Estuarine sediment	Estuarine sediment	USA: Florida, Indian River Lagoon	27.4745667 N 80.3270667 W	27.4746	-80.3271
SRR10604536	38	0.00153846	estuarine sediment; brackish estuary	Estuarine sediment	Estuarine sediment	Estuarine sediment	USA: Florida, Indian River Lagoon	27.53475 N 80.3434333 W	27.5347	-80.3434
SRR10604540	11	0.00131359	estuarine sediment	Estuarine sediment	Estuarine sediment	Estuarine sediment	USA: Florida, Indian River Lagoon	27.53475 N 80.3434333 W	27.5347	-80.3434
SRR10604541	38	0.00127994	estuarine sediment; brackish estuary	Estuarine sediment	Estuarine sediment	Estuarine sediment	USA: Florida, Indian River Lagoon	27.53475 N 80.3434333 W	27.5347	-80.3434
SRR10604545	26	0.00100537	estuarine sediment; brackish estuary	Estuarine sediment	Estuarine sediment	Estuarine sediment	USA: Florida, Indian River Lagoon	27.53475 N 80.3434333 W	27.5347	-80.3434
SRR10604608	120	0.00471254	estuarine sediment; brackish estuary	Estuarine sediment	Estuarine sediment	Estuarine sediment	USA: Florida, Indian River Lagoon	27.5347833 N 80.3556 W	27.5348	-80.3556
SRR10604600	99	0.00459994	estuarine sediment; brackish estuary	Estuarine sediment	Estuarine sediment	Estuarine sediment	USA: Florida, Indian River Lagoon	27.5347833 N 80.3556 W	27.5348	-80.3556
SRR10604596	163	0.00382548	estuarine sediment; brackish estuary	Estuarine sediment	Estuarine sediment	Estuarine sediment	USA: Florida, Indian River Lagoon	27.5347833 N 80.3556 W	27.5348	-80.3556
SRR10604466	13	0.00184267	estuarine sediment; brackish estuary	Estuarine sediment	Estuarine sediment	Estuarine sediment	USA: Florida, Indian River Lagoon	27.56155 N 80.34545 W	27.5616	-80.3454
SRR10604464	12	0.00148148	estuarine sediment; brackish estuary	Estuarine sediment	Estuarine sediment	Estuarine sediment	USA: Florida, Indian River Lagoon	27.56155 N 80.34545 W	27.5616	-80.3454
SRR10604414	36	0.000585966	estuarine sediment; brackish estuary	Estuarine sediment	Estuarine sediment	Estuarine sediment	USA: Florida, Indian River Lagoon	27.5655167 N 80.3493833 W	27.5655	-80.3494
SRR10604409	4	0.00047489	estuarine sediment; brackish estuary	Estuarine sediment	Estuarine sediment	Estuarine sediment	USA: Florida, Indian River Lagoon	27.5655167 N 80.3493833 W	27.5655	-80.3494
SRR10604410	23	0.000413602	estuarine sediment; brackish estuary	Estuarine sediment	Estuarine sediment	Estuarine sediment	USA: Florida, Indian River Lagoon	27.5655167 N 80.3493833 W	27.5655	-80.3494
SRR10604604	8	0.0010914	estuarine sediment; brackish estuary	Estuarine sediment	Estuarine sediment	Estuarine sediment	USA: Florida, Indian River Lagoon	27.65685 N 80.3702833 W	27.6568	-80.3703
SRR10604436	36	0.00114239	estuarine sediment; brackish estuary	Estuarine sediment	Estuarine sediment	Estuarine sediment	USA: Florida, Indian River Lagoon	27.83945 N 80.4714167 W	27.8394	-80.4714
SRR10604444	8	0.00105932	estuarine sediment; brackish estuary	Estuarine sediment	Estuarine sediment	Estuarine sediment	USA: Florida, Indian River Lagoon	27.83945 N 80.4714167 W	27.8394	-80.4714
SRR10604441	31	0.000867327	estuarine sediment; brackish estuary	Estuarine sediment	Estuarine sediment	Estuarine sediment	USA: Florida, Indian River Lagoon	27.83945 N 80.4714167 W	27.8394	-80.4714
SRR10604440	3	0.00043911	estuarine sediment; brackish estuary	Estuarine sediment	Estuarine sediment	Estuarine sediment	USA: Florida, Indian River Lagoon	27.83945 N 80.4714167 W	27.8394	-80.4714
SRR10604532	51	0.00195081	estuarine sediment; brackish estuary	Estuarine sediment	Estuarine sediment	Estuarine sediment	USA: Florida, Indian River Lagoon	28.0839667 N 80.5955167 W	28.084	-80.5955
SRR10604523	37	0.00145566	estuarine sediment; brackish estuary	Estuarine sediment	Estuarine sediment	Estuarine sediment	USA: Florida, Indian River Lagoon	28.0839667 N 80.5955167 W	28.084	-80.5955
SRR10604526	8	0.000588149	estuarine sediment; brackish estuary	Estuarine sediment	Estuarine sediment	Estuarine sediment	USA: Florida, Indian River Lagoon	28.0839667 N 80.5955167 W	28.084	-80.5955
SRR10604531	4	0.000520088	estuarine sediment; brackish estuary	Estuarine sediment	Estuarine sediment	Estuarine sediment	USA: Florida, Indian River Lagoon	28.0839667 N 80.5955167 W	28.084	-80.5955
SRR10604504	166	0.00584734	estuarine sediment；brackish estuary	Estuarine sediment	Estuarine sediment	Estuarine sediment	USA: Florida, Indian River Lagoon	28.3585667 N 80.64665 W	28.3586	-80.6466
SRR10604503	54	0.00363955	estuarine sediment; brackish estuary	Estuarine sediment	Estuarine sediment	Estuarine sediment	USA: Florida, Indian River Lagoon	28.3585667 N 80.64665 W	28.3586	-80.6466
SRR10604499	27	0.00357995	estuarine sediment; brackish estuary	Estuarine sediment	Estuarine sediment	Estuarine sediment	USA: Florida, Indian River Lagoon	28.3585667 N 80.64665 W	28.3586	-80.6466
SRR10604496	72	0.00341945	estuarine sediment; brackish estuary	Estuarine sediment	Estuarine sediment	Estuarine sediment	USA: Florida, Indian River Lagoon	28.3585667 N 80.64665 W	28.3586	-80.6466
SRR10604500	86	0.00339532	estuarine sediment; brackish estuary	Estuarine sediment	Estuarine sediment	Estuarine sediment	USA: Florida, Indian River Lagoon	28.3585667 N 80.64665 W	28.3586	-80.6466
SRR10604495	21	0.00324876	estuarine sediment; brackish estuary	Estuarine sediment	Estuarine sediment	Estuarine sediment	USA: Florida, Indian River Lagoon	28.3585667 N 80.64665 W	28.3586	-80.6466
SRR11551094	30	0.00238039	Gulf of Mexico - Sediment	Marine sediment	Marine sediment	Marine sediment	USA: Gulf of Mexico	28.60 N 88.40 W	28.6	-88.4
SRR11551165	19	0.00183895	Gulf of Mexico - Sediment	Marine sediment	Marine sediment	Marine sediment	USA: Gulf of Mexico	28.60 N 88.40 W	28.6	-88.4
SRR11551145	10	0.00160256	Gulf of Mexico - Sediment	Marine sediment	Marine sediment	Marine sediment	USA: Gulf of Mexico	28.60 N 88.40 W	28.6	-88.4
SRR11551155	24	0.00136799	Gulf of Mexico - Sediment	Marine sediment	Marine sediment	Marine sediment	USA: Gulf of Mexico	28.60 N 88.40 W	28.6	-88.4
SRR11551105	16	0.00131839	Gulf of Mexico - Sediment	Marine sediment	Marine sediment	Marine sediment	USA: Gulf of Mexico	28.60 N 88.40 W	28.6	-88.4
SRR11551134	26	0.00121632	Gulf of Mexico - Sediment	Marine sediment	Marine sediment	Marine sediment	USA: Gulf of Mexico	28.60 N 88.40 W	28.6	-88.4
SRR10887953	47	0.00119392	Gulf of Mexico - Sediment	Marine sediment	Marine sediment	Marine sediment	USA: Gulf of Mexico	28.60 N 88.40 W	28.6	-88.4
SRR11551168	11	0.00116773	Gulf of Mexico - Sediment	Marine sediment	Marine sediment	Marine sediment	USA: Gulf of Mexico	28.60 N 88.40 W	28.6	-88.4
SRR11551152	16	0.00115934	Gulf of Mexico - Sediment	Marine sediment	Marine sediment	Marine sediment	USA: Gulf of Mexico	28.60 N 88.40 W	28.6	-88.4
SRR11551150	13	0.00113776	Gulf of Mexico - Sediment	Marine sediment	Marine sediment	Marine sediment	USA: Gulf of Mexico	28.60 N 88.40 W	28.6	-88.4
SRR10887897	32	0.00113222	Gulf of Mexico - Sediment	Marine sediment	Marine sediment	Marine sediment	USA: Gulf of Mexico	28.60 N 88.40 W	28.6	-88.4
SRR10887942	18	0.00111579	Gulf of Mexico - Sediment	Marine sediment	Marine sediment	Marine sediment	USA: Gulf of Mexico	28.60 N 88.40 W	28.6	-88.4
SRR11551173	8	0.00109589	Gulf of Mexico - Sediment	Marine sediment	Marine sediment	Marine sediment	USA: Gulf of Mexico	28.60 N 88.40 W	28.6	-88.4
SRR10887899	10	0.00108249	Gulf of Mexico - Sediment	Marine sediment	Marine sediment	Marine sediment	USA: Gulf of Mexico	28.60 N 88.40 W	28.6	-88.4
SRR11551159	19	0.000924889	Gulf of Mexico - Sediment	Marine sediment	Marine sediment	Marine sediment	USA: Gulf of Mexico	28.60 N 88.40 W	28.6	-88.4
SRR11551178	9	0.000864969	Gulf of Mexico - Sediment	Marine sediment	Marine sediment	Marine sediment	USA: Gulf of Mexico	28.60 N 88.40 W	28.6	-88.4
SRR11551138	6	0.000830105	Gulf of Mexico - Sediment	Marine sediment	Marine sediment	Marine sediment	USA: Gulf of Mexico	28.60 N 88.40 W	28.6	-88.4
SRR11551174	11	0.000824155	Gulf of Mexico - Sediment	Marine sediment	Marine sediment	Marine sediment	USA: Gulf of Mexico	28.60 N 88.40 W	28.6	-88.4
SRR11551101	12	0.00074813	Gulf of Mexico - Sediment	Marine sediment	Marine sediment	Marine sediment	USA: Gulf of Mexico	28.60 N 88.40 W	28.6	-88.4
SRR11551095	6	0.000691404	Gulf of Mexico - Sediment	Marine sediment	Marine sediment	Marine sediment	USA: Gulf of Mexico	28.60 N 88.40 W	28.6	-88.4
SRR11551158	10	0.000687711	Gulf of Mexico - Sediment	Marine sediment	Marine sediment	Marine sediment	USA: Gulf of Mexico	28.60 N 88.40 W	28.6	-88.4
SRR10887867	20	0.000665314	Gulf of Mexico - Sediment	Marine sediment	Marine sediment	Marine sediment	USA: Gulf of Mexico	28.60 N 88.40 W	28.6	-88.4
SRR11551116	6	0.000607226	Gulf of Mexico - Sediment	Marine sediment	Marine sediment	Marine sediment	USA: Gulf of Mexico	28.60 N 88.40 W	28.6	-88.4
SRR10887809	20	0.00059065	Gulf of Mexico - Sediment	Marine sediment	Marine sediment	Marine sediment	USA: Gulf of Mexico	28.60 N 88.40 W	28.6	-88.4
SRR10887882	7	0.000571429	Gulf of Mexico - Sediment	Marine sediment	Marine sediment	Marine sediment	USA: Gulf of Mexico	28.60 N 88.40 W	28.6	-88.4
SRR10887879	18	0.000528914	Gulf of Mexico - Sediment	Marine sediment	Marine sediment	Marine sediment	USA: Gulf of Mexico	28.60 N 88.40 W	28.6	-88.4
SRR10887860	15	0.000518439	Gulf of Mexico - Sediment	Marine sediment	Marine sediment	Marine sediment	USA: Gulf of Mexico	28.60 N 88.40 W	28.6	-88.4
SRR10887836	15	0.000486366	Gulf of Mexico - Sediment	Marine sediment	Marine sediment	Marine sediment	USA: Gulf of Mexico	28.60 N 88.40 W	28.6	-88.4
SRR10887866	5	0.000477054	Gulf of Mexico - Sediment	Marine sediment	Marine sediment	Marine sediment	USA: Gulf of Mexico	28.60 N 88.40 W	28.6	-88.4
SRR10887963	14	0.000465286	Gulf of Mexico - Sediment	Marine sediment	Marine sediment	Marine sediment	USA: Gulf of Mexico	28.60 N 88.40 W	28.6	-88.4
SRR10887878	12	0.000462428	Gulf of Mexico - Sediment	Marine sediment	Marine sediment	Marine sediment	USA: Gulf of Mexico	28.60 N 88.40 W	28.6	-88.4
SRR10887875	11	0.000461177	Gulf of Mexico - Sediment	Marine sediment	Marine sediment	Marine sediment	USA: Gulf of Mexico	28.60 N 88.40 W	28.6	-88.4
SRR10887887	19	0.000459481	Gulf of Mexico - Sediment	Marine sediment	Marine sediment	Marine sediment	USA: Gulf of Mexico	28.60 N 88.40 W	28.6	-88.4
SRR10887823	12	0.000456743	Gulf of Mexico - Sediment	Marine sediment	Marine sediment	Marine sediment	USA: Gulf of Mexico	28.60 N 88.40 W	28.6	-88.4
SRR10887826	10	0.000450471	Gulf of Mexico - Sediment	Marine sediment	Marine sediment	Marine sediment	USA: Gulf of Mexico	28.60 N 88.40 W	28.6	-88.4
SRR10887838	8	0.000441282	Gulf of Mexico - Sediment	Marine sediment	Marine sediment	Marine sediment	USA: Gulf of Mexico	28.60 N 88.40 W	28.6	-88.4
SRR11551156	8	0.000438596	Gulf of Mexico - Sediment	Marine sediment	Marine sediment	Marine sediment	USA: Gulf of Mexico	28.60 N 88.40 W	28.6	-88.4
SRR10887956	11	0.000424072	Gulf of Mexico - Sediment	Marine sediment	Marine sediment	Marine sediment	USA: Gulf of Mexico	28.60 N 88.40 W	28.6	-88.4
SRR11551162	3	0.000420404	Gulf of Mexico - Sediment	Marine sediment	Marine sediment	Marine sediment	USA: Gulf of Mexico	28.60 N 88.40 W	28.6	-88.4
SRR10887827	15	0.000401273	Gulf of Mexico - Sediment	Marine sediment	Marine sediment	Marine sediment	USA: Gulf of Mexico	28.60 N 88.40 W	28.6	-88.4
SRR10887898	10	0.000389605	Gulf of Mexico - Sediment	Marine sediment	Marine sediment	Marine sediment	USA: Gulf of Mexico	28.60 N 88.40 W	28.6	-88.4
SRR11551090	2	0.000385431	Gulf of Mexico - Sediment	Marine sediment	Marine sediment	Marine sediment	USA: Gulf of Mexico	28.60 N 88.40 W	28.6	-88.4
SRR10887817	9	0.000370081	Gulf of Mexico - Sediment	Marine sediment	Marine sediment	Marine sediment	USA: Gulf of Mexico	28.60 N 88.40 W	28.6	-88.4
SRR10887909	11	0.000366398	Gulf of Mexico - Sediment	Marine sediment	Marine sediment	Marine sediment	USA: Gulf of Mexico	28.60 N 88.40 W	28.6	-88.4
SRR11551166	6	0.000364011	Gulf of Mexico - Sediment	Marine sediment	Marine sediment	Marine sediment	USA: Gulf of Mexico	28.60 N 88.40 W	28.6	-88.4
SRR11551125	7	0.000338213	Gulf of Mexico - Sediment	Marine sediment	Marine sediment	Marine sediment	USA: Gulf of Mexico	28.60 N 88.40 W	28.6	-88.4
SRR10887871	14	0.000334704	Gulf of Mexico - Sediment	Marine sediment	Marine sediment	Marine sediment	USA: Gulf of Mexico	28.60 N 88.40 W	28.6	-88.4
SRR10887845	5	0.000324233	Gulf of Mexico - Sediment	Marine sediment	Marine sediment	Marine sediment	USA: Gulf of Mexico	28.60 N 88.40 W	28.6	-88.4
SRR10887861	8	0.000307479	Gulf of Mexico - Sediment	Marine sediment	Marine sediment	Marine sediment	USA: Gulf of Mexico	28.60 N 88.40 W	28.6	-88.4
SRR10887858	16	0.000304235	Gulf of Mexico - Sediment	Marine sediment	Marine sediment	Marine sediment	USA: Gulf of Mexico	28.60 N 88.40 W	28.6	-88.4
SRR10887883	6	0.000299596	Gulf of Mexico - Sediment	Marine sediment	Marine sediment	Marine sediment	USA: Gulf of Mexico	28.60 N 88.40 W	28.6	-88.4
SRR10887856	3	0.000290923	Gulf of Mexico - Sediment	Marine sediment	Marine sediment	Marine sediment	USA: Gulf of Mexico	28.60 N 88.40 W	28.6	-88.4
SRR10887957	12	0.000282785	Gulf of Mexico - Sediment	Marine sediment	Marine sediment	Marine sediment	USA: Gulf of Mexico	28.60 N 88.40 W	28.6	-88.4
SRR10887820	7	0.000267768	Gulf of Mexico - Sediment	Marine sediment	Marine sediment	Marine sediment	USA: Gulf of Mexico	28.60 N 88.40 W	28.6	-88.4
SRR10887825	5	0.000262261	Gulf of Mexico - Sediment	Marine sediment	Marine sediment	Marine sediment	USA: Gulf of Mexico	28.60 N 88.40 W	28.6	-88.4
SRR10887853	6	0.000255156	Gulf of Mexico - Sediment	Marine sediment	Marine sediment	Marine sediment	USA: Gulf of Mexico	28.60 N 88.40 W	28.6	-88.4
SRR10887846	16	0.000238457	Gulf of Mexico - Sediment	Marine sediment	Marine sediment	Marine sediment	USA: Gulf of Mexico	28.60 N 88.40 W	28.6	-88.4
SRR10887870	12	0.000237638	Gulf of Mexico - Sediment	Marine sediment	Marine sediment	Marine sediment	USA: Gulf of Mexico	28.60 N 88.40 W	28.6	-88.4
SRR10887852	6	0.000224585	Gulf of Mexico - Sediment	Marine sediment	Marine sediment	Marine sediment	USA: Gulf of Mexico	28.60 N 88.40 W	28.6	-88.4
SRR10887872	9	0.000206427	Gulf of Mexico - Sediment	Marine sediment	Marine sediment	Marine sediment	USA: Gulf of Mexico	28.60 N 88.40 W	28.6	-88.4
SRR10887854	8	0.000202143	Gulf of Mexico - Sediment	Marine sediment	Marine sediment	Marine sediment	USA: Gulf of Mexico	28.60 N 88.40 W	28.6	-88.4
SRR10887961	10	0.000198732	Gulf of Mexico - Sediment	Marine sediment	Marine sediment	Marine sediment	USA: Gulf of Mexico	28.60 N 88.40 W	28.6	-88.4
SRR10887896	5	0.00019675	Gulf of Mexico - Sediment	Marine sediment	Marine sediment	Marine sediment	USA: Gulf of Mexico	28.60 N 88.40 W	28.6	-88.4
SRR10887964	13	0.000182382	Gulf of Mexico - Sediment	Marine sediment	Marine sediment	Marine sediment	USA: Gulf of Mexico	28.60 N 88.40 W	28.6	-88.4
SRR10887892	4	0.000177762	Gulf of Mexico - Sediment	Marine sediment	Marine sediment	Marine sediment	USA: Gulf of Mexico	28.60 N 88.40 W	28.6	-88.4
SRR10887960	7	0.000159686	Gulf of Mexico - Sediment	Marine sediment	Marine sediment	Marine sediment	USA: Gulf of Mexico	28.60 N 88.40 W	28.6	-88.4
SRR10887923	4	0.000155563	Gulf of Mexico - Sediment	Marine sediment	Marine sediment	Marine sediment	USA: Gulf of Mexico	28.60 N 88.40 W	28.6	-88.4
SRR10887834	5	0.000154569	Gulf of Mexico - Sediment	Marine sediment	Marine sediment	Marine sediment	USA: Gulf of Mexico	28.60 N 88.40 W	28.6	-88.4
SRR11551179	1	0.000149231	Gulf of Mexico - Sediment	Marine sediment	Marine sediment	Marine sediment	USA: Gulf of Mexico	28.60 N 88.40 W	28.6	-88.4
SRR11551137	3	0.000133517	Gulf of Mexico - Sediment	Marine sediment	Marine sediment	Marine sediment	USA: Gulf of Mexico	28.60 N 88.40 W	28.6	-88.4
SRR10887841	7	0.000129589	Gulf of Mexico - Sediment	Marine sediment	Marine sediment	Marine sediment	USA: Gulf of Mexico	28.60 N 88.40 W	28.6	-88.4
SRR10887816	2	0.000125762	Gulf of Mexico - Sediment	Marine sediment	Marine sediment	Marine sediment	USA: Gulf of Mexico	28.60 N 88.40 W	28.6	-88.4
SRR10887849	6	0.000119844	Gulf of Mexico - Sediment	Marine sediment	Marine sediment	Marine sediment	USA: Gulf of Mexico	28.60 N 88.40 W	28.6	-88.4
SRR10887819	2	6.27668e-05	Gulf of Mexico - Sediment	Marine sediment	Marine sediment	Marine sediment	USA: Gulf of Mexico	28.60 N 88.40 W	28.6	-88.4
SRR10887924	3	6.21092e-05	Gulf of Mexico - Sediment	Marine sediment	Marine sediment	Marine sediment	USA: Gulf of Mexico	28.60 N 88.40 W	28.6	-88.4
SRR10887877	2	2.80875e-05	Gulf of Mexico - Sediment	Marine sediment	Marine sediment	Marine sediment	USA: Gulf of Mexico	28.60 N 88.40 W	28.6	-88.4
SRR12231110	1	6.6277e-06	soil	Soil	Soil	Soil	China:Zhejiang	29.57 N 121.362 E	29.57	121.362
SRR12231508	1	5.8594e-06	soil	Soil	Soil	Soil	China:Zhejiang	29.57 N 121.465 E	29.57	121.465
SRR11790438	62	0.00316957	Mangrove soil incubation mesocosm 8	Mangrove soil	Mangrove	Mangrove	USA: Guana Tolomato Matanzas NERR, Florida	29.73 N 81.24 W	29.73	-81.24
SRR11790448	67	0.00244187	Mangrove soil incubation mesocosm 27	Mangrove soil	Mangrove	Mangrove	USA: Guana Tolomato Matanzas NERR, Florida	29.73 N 81.24 W	29.73	-81.24
SRR11790454	61	0.00243863	Mangrove soil incubation mesocosm 3	Mangrove soil	Mangrove	Mangrove	USA: Guana Tolomato Matanzas NERR, Florida	29.73 N 81.24 W	29.73	-81.24
SRR11790453	59	0.00232485	Mangrove soil incubation mesocosm 18	Mangrove soil	Mangrove	Mangrove	USA: Guana Tolomato Matanzas NERR, Florida	29.73 N 81.24 W	29.73	-81.24
SRR11790435	72	0.00228891	Mangrove soil incubation mesocosm 12	Mangrove soil	Mangrove	Mangrove	USA: Guana Tolomato Matanzas NERR, Florida	29.73 N 81.24 W	29.73	-81.24
SRR11790452	44	0.00225734	Mangrove soil incubation mesocosm 19	Mangrove soil	Mangrove	Mangrove	USA: Guana Tolomato Matanzas NERR, Florida	29.73 N 81.24 W	29.73	-81.24
SRR11790450	63	0.00211168	Mangrove soil incubation mesocosm 22	Mangrove soil	Mangrove	Mangrove	USA: Guana Tolomato Matanzas NERR, Florida	29.73 N 81.24 W	29.73	-81.24
SRR11790445	44	0.00198109	Mangrove soil incubation mesocosm 33	Mangrove soil	Mangrove	Mangrove	USA: Guana Tolomato Matanzas NERR, Florida	29.73 N 81.24 W	29.73	-81.24
SRR11790440	49	0.0018617	Mangrove soil incubation mesocosm 38	Mangrove soil	Mangrove	Mangrove	USA: Guana Tolomato Matanzas NERR, Florida	29.73 N 81.24 W	29.73	-81.24
SRR11790441	52	0.00173913	Mangrove soil incubation mesocosm 37	Mangrove soil	Mangrove	Mangrove	USA: Guana Tolomato Matanzas NERR, Florida	29.73 N 81.24 W	29.73	-81.24
SRR11790433	51	0.0017185	Mangrove soil incubation mesocosm 15	Mangrove soil	Mangrove	Mangrove	USA: Guana Tolomato Matanzas NERR, Florida	29.73 N 81.24 W	29.73	-81.24
SRR11790432	49	0.00170015	Mangrove soil incubation mesocosm 17	Mangrove soil	Mangrove	Mangrove	USA: Guana Tolomato Matanzas NERR, Florida	29.73 N 81.24 W	29.73	-81.24
SRR11790442	49	0.00169579	Mangrove soil incubation mesocosm 36	Mangrove soil	Mangrove	Mangrove	USA: Guana Tolomato Matanzas NERR, Florida	29.73 N 81.24 W	29.73	-81.24
SRR11790444	39	0.00168045	Mangrove soil incubation mesocosm 35	Mangrove soil	Mangrove	Mangrove	USA: Guana Tolomato Matanzas NERR, Florida	29.73 N 81.24 W	29.73	-81.24
SRR11790436	52	0.00160881	Mangrove soil incubation mesocosm 11	Mangrove soil	Mangrove	Mangrove	USA: Guana Tolomato Matanzas NERR, Florida	29.73 N 81.24 W	29.73	-81.24
SRR11790443	38	0.00156346	Mangrove soil incubation mesocosm 6	Mangrove soil	Mangrove	Mangrove	USA: Guana Tolomato Matanzas NERR, Florida	29.73 N 81.24 W	29.73	-81.24
SRR11790455	38	0.00142573	Mangrove soil incubation mesocosm 2	Mangrove soil	Mangrove	Mangrove	USA: Guana Tolomato Matanzas NERR, Florida	29.73 N 81.24 W	29.73	-81.24
SRR11790451	49	0.00141198	Mangrove soil incubation mesocosm 21	Mangrove soil	Mangrove	Mangrove	USA: Guana Tolomato Matanzas NERR, Florida	29.73 N 81.24 W	29.73	-81.24
SRR11790447	36	0.0013818	Mangrove soil incubation mesocosm 28	Mangrove soil	Mangrove	Mangrove	USA: Guana Tolomato Matanzas NERR, Florida	29.73 N 81.24 W	29.73	-81.24
SRR11790434	43	0.00136695	Mangrove soil incubation mesocosm 14	Mangrove soil	Mangrove	Mangrove	USA: Guana Tolomato Matanzas NERR, Florida	29.73 N 81.24 W	29.73	-81.24
SRR11790449	43	0.00132835	Mangrove soil incubation mesocosm 23	Mangrove soil	Mangrove	Mangrove	USA: Guana Tolomato Matanzas NERR, Florida	29.73 N 81.24 W	29.73	-81.24
SRR11790439	41	0.00128579	Mangrove soil incubation mesocosm 39	Mangrove soil	Mangrove	Mangrove	USA: Guana Tolomato Matanzas NERR, Florida	29.73 N 81.24 W	29.73	-81.24
SRR11790437	38	0.00120854	Mangrove soil incubation mesocosm 10	Mangrove soil	Mangrove	Mangrove	USA: Guana Tolomato Matanzas NERR, Florida	29.73 N 81.24 W	29.73	-81.24
SRR11790446	26	0.00100468	Mangrove soil incubation mesocosm 30	Mangrove soil	Mangrove	Mangrove	USA: Guana Tolomato Matanzas NERR, Florida	29.73 N 81.24 W	29.73	-81.24
SRR11742213	74	0.00221014	marine sediment	Marine sediment	Marine sediment	Marine sediment	USA: Chandeleur Islands, Lousiana	29.86375 N 88.84147 W	29.8637	-88.8415
SRR11742184	39	0.00189339	marine sediment	Marine sediment	Marine sediment	Marine sediment	USA: Chandeleur Islands, Lousiana	29.86375 N 88.84147 W	29.8637	-88.8415
SRR11743452	14	0.00104595	marine sediment C1A2 control	Marine sediment	Marine sediment	Marine sediment	USA: Chandeleur Islands, Lousiana	29.86375 N 88.84147 W	29.8637	-88.8415
SRR11742214	37	0.000976202	marine sediment	Marine sediment	Marine sediment	Marine sediment	USA: Chandeleur Islands, Lousiana	29.86375 N 88.84147 W	29.8637	-88.8415
SRR11742193	89	0.00163495	marine sediment	Marine sediment	Marine sediment	Marine sediment	USA: Chandeleur Islands, Lousiana	29.89545 N 88.82778 W	29.8955	-88.8278
SRR11742194	137	0.00152212	marine sediment	Marine sediment	Marine sediment	Marine sediment	USA: Chandeleur Islands, Lousiana	29.89545 N 88.82778 W	29.8955	-88.8278
SRR11743449	11	0.000878594	marine sediment C7B2 oiled	Marine sediment	Marine sediment	Marine sediment	USA: Chandeleur Islands, Lousiana	29.89545 N 88.82778 W	29.8955	-88.8278
SRR11743451	9	0.000633312	marine sediment C3B2 control	Marine sediment	Marine sediment	Marine sediment	USA: Chandeleur Islands, Lousiana	29.89545 N 88.82778 W	29.8955	-88.8278
SRR11742122	15	0.000322907	marine sediment	Marine sediment	Marine sediment	Marine sediment	USA: Chandeleur Islands, Lousiana	29.89545 N 88.82778 W	29.8955	-88.8278
SRR11742172	225	0.00598007	marine sediment	Marine sediment	Marine sediment	Marine sediment	USA: Chandeleur Islands, Lousiana	29.9276 N 88.82931 W	29.9276	-88.8293
SRR11742174	63	0.0022408	marine sediment	Marine sediment	Marine sediment	Marine sediment	USA: Chandeleur Islands, Lousiana	29.9276 N 88.82931 W	29.9276	-88.8293
SRR11742181	75	0.00174026	marine sediment	Marine sediment	Marine sediment	Marine sediment	USA: Chandeleur Islands, Lousiana	29.9276 N 88.82931 W	29.9276	-88.8293
SRR11742180	52	0.00171317	marine sediment	Marine sediment	Marine sediment	Marine sediment	USA: Chandeleur Islands, Lousiana	29.9276 N 88.82931 W	29.9276	-88.8293
SRR11742182	25	0.00146602	marine sediment	Marine sediment	Marine sediment	Marine sediment	USA: Chandeleur Islands, Lousiana	29.9276 N 88.82931 W	29.9276	-88.8293
SRR11742179	45	0.00139505	marine sediment	Marine sediment	Marine sediment	Marine sediment	USA: Chandeleur Islands, Lousiana	29.9276 N 88.82931 W	29.9276	-88.8293
SRR11742175	24	0.00123412	marine sediment	Marine sediment	Marine sediment	Marine sediment	USA: Chandeleur Islands, Lousiana	29.9276 N 88.82931 W	29.9276	-88.8293
SRR11742168	20	0.000912534	marine sediment	Marine sediment	Marine sediment	Marine sediment	USA: Chandeleur Islands, Lousiana	29.9276 N 88.82931 W	29.9276	-88.8293
SRR11742155	47	0.00105689	marine sediment	Marine sediment	Marine sediment	Marine sediment	USA: Chandeleur Islands, Lousiana	29.93338 N 88.82949 W	29.9334	-88.8295
SRR13741092	1	1.48001e-05	mouse gut	Mouse gut	Animal gut	Animal	China:Hangzhou	30 N 120 E	30	120
SRR13590564	18	0.000469569	marine sediment	Marine sediment	Marine sediment	Marine sediment	Israel: Levantine Basin	32.157 N 34.694 E	32.157	34.694
SRR13590507	13	0.000442433	marine sediment	Marine sediment	Marine sediment	Marine sediment	Israel: Levantine Basin	32.174 N 34.657 E	32.174	34.657
SRR13590558	11	0.000285114	marine sediment	Marine sediment	Marine sediment	Marine sediment	Israel: Levantine Basin	32.174 N 34.657 E	32.174	34.657
SRR14191640	1	7.12926e-06	wastewater surface water	Wastewater	Wastewater	Wastewater	USA: San Diego	32.621205 N 117.103107 W	32.6212	-117.103
SRR14191326	4	2.88698e-05	wastewater surface water	Wastewater	Wastewater	Wastewater	USA: San Diego	32.637932 N 117.13843 W	32.6379	-117.138
SRR14191641	2	1.23883e-05	wastewater surface water	Wastewater	Wastewater	Wastewater	USA: San Diego	32.651456 N 117.109815 W	32.6515	-117.11
SRR14191336	1	6.18242e-06	wastewater surface water	Wastewater	Wastewater	Wastewater	USA: San Diego	32.651456 N 117.109815 W	32.6515	-117.11
SRR14191647	1	5.74139e-06	wastewater surface water	Wastewater	Wastewater	Wastewater	USA: San Diego	32.651456 N 117.109815 W	32.6515	-117.11
SRR10586276	1	8.43846e-06	Estuarine surface water	Estuarine surface water	Estuarine surface water	NA	USA: Southern California	32.760947 N 117.215971 W	32.7609	-117.216
SRR13590489	5	0.000230542	marine sediment	Marine sediment	Marine sediment	Marine sediment	Israel: Levantine Basin	32.933 N 34.982 E	32.933	34.982
SRR13590617	8	0.000349574	marine sediment	Marine sediment	Marine sediment	Marine sediment	Israel: Levantine Basin	32.940 N 34.931 E	32.94	34.931
SRR13590501	11	0.000336258	marine sediment	Marine sediment	Marine sediment	Marine sediment	Israel: Levantine Basin	32.941 N 34.913 E	32.941	34.913
SRR11552502	4	6.84041e-05	seagrass Halophila ovalis sediment	Marine sediment	Marine sediment	Marine sediment	Australia: Point Peron	33.28 S 115.70 E	-33.28	115.7
SRR11552499	8	0.000149874	seagrass Posidonia sinuosa sediment	Plant root	Plant root	Rhizosphere	Australia: Point Peron	33.28 S 115.70 E	-33.28	115.7
SRR11552484	8	0.000113706	seagrass Posidonia sinuosa root	Plant root	Plant root	Rhizosphere	Australia: Point Peron	33.28 S 115.70 E	-33.28	115.7
SRR10912225	2	0.000181538	Marine Beach sand	Beach sand	Beach sand	Beach sand	USA: South Carolina, Pawleys Island, Pawleys Island Inlet	33.399587 N 79.138503 W	33.3996	-79.1385
SRR10912373	30	0.000649604	Marine Beach sand	Beach sand	Beach sand	Beach sand	USA: South Carolina, Garden City, Garden City Pier	33.57944500 N 78.99509000 W	33.5794	-78.9951
SRR10912368	2	0.000136677	Marine Beach sand	Beach sand	Beach sand	Beach sand	USA: South Carolina, Garden City, Garden City Pier	33.57944500 N 78.99509000 W	33.5794	-78.9951
SRR10912517	5	0.000524109	Marine Beach sand	Beach sand	Beach sand	Beach sand	USA: South Carolina, Myrtle Beach, Springmaid Pier	33.65999983 N 78.9200 W	33.66	-78.92
SRR11607175	1	1.91854e-05	Brisaster townsendi gut	Urchin gut	Animal gut	Animal	USA: San Pedro Escarpment, California	33.683 N 118.325 W	33.683	-118.325
SRR14191794	3	2.48612e-05	wastewater surface water	Wastewater	Wastewater	Wastewater	USA: Los Angeles	33.711165 N 118.282987 W	33.7112	-118.283
SRR14191806	2	1.20831e-05	wastewater surface water	Wastewater	Wastewater	Wastewater	USA: Los Angeles	33.733026 N 118.268403 W	33.733	-118.268
SRR14191803	3	2.40388e-05	wastewater surface water	Wastewater	Wastewater	Wastewater	USA: Los Angeles	33.760218 N 118.197302 W	33.7602	-118.197
SRR14265871	1	2.62957e-05	Beach sand was collected from the intertidal zone at Pensacola Beach	Beach sand	Beach sand	Beach sand	USA: Atlanta, GA	33.7756 N 84.3963 W	33.7756	-84.3963
SRR14191433	6	7.63009e-05	wastewater surface water	Wastewater	Wastewater	Wastewater	Australia: Sydney	33.829918 S 151.261224 E	-33.8299	151.261
SRR14191453	4	5.11954e-05	wastewater surface water	Wastewater	Wastewater	Wastewater	Australia: Sydney	33.868436 S 151.141816 E	-33.8684	151.142
SRR14191436	4	4.66467e-05	wastewater surface water	Wastewater	Wastewater	Wastewater	Australia: Sydney	33.868436 S 151.141816 E	-33.8684	151.142
SRR14191447	2	1.67309e-05	wastewater surface water	Wastewater	Wastewater	Wastewater	Australia: Sydney	33.871074 S 151.261972 E	-33.8711	151.262
SRR14191438	4	6.98422e-05	wastewater surface water	Wastewater	Wastewater	Wastewater	Australia: Sydney	33.995074 S 151.147985 E	-33.9951	151.148
SRR14191439	1	8.03865e-06	wastewater surface water	Wastewater	Wastewater	Wastewater	Australia: Sydney	33.995074 S 151.147985 E	-33.9951	151.148
SRR13717493	26	0.000456533	marine sediment	Marine sediment	Marine sediment	Marine sediment	South Korea:Geoje-Hansan Bay	34.5045 N 128.34 E	34.5045	128.34
SRR13926661	22	0.00029774	marine sediment	Marine sediment	Marine sediment	Marine sediment	South Korea: Sediment of the sea squirt farm in Tongyeong	34.790700 N 128.426167 E	34.7907	128.426
SRR10724027	49	0.00132436	estuary; intertidal zone; sand|mud;sediment	Estuarine sediment	Estuarine sediment	Estuarine sediment	New Zealand: Northland	-34.953185839770796, 173.26942155348723	-34.9532	173.269
SRR10724019	28	0.000736338	estuary; intertidal zone; sand|mud;sediment	Estuarine sediment	Estuarine sediment	Estuarine sediment	New Zealand: Northland	-34.953185839770796, 173.26942155348723	-34.9532	173.269
SRR10723886	32	0.000735243	estuary; intertidal zone; sand|mud;sediment	Estuarine sediment	Estuarine sediment	Estuarine sediment	New Zealand: Northland	-34.953185839770796, 173.26942155348723	-34.9532	173.269
SRR10724016	28	0.000581601	estuary; intertidal zone; sand|mud;sediment	Estuarine sediment	Estuarine sediment	Estuarine sediment	New Zealand: Northland	-34.953185839770796, 173.26942155348723	-34.9532	173.269
SRR10724023	17	0.000445867	estuary; intertidal zone; sand|mud;sediment	Estuarine sediment	Estuarine sediment	Estuarine sediment	New Zealand: Northland	-34.953185839770796, 173.26942155348723	-34.9532	173.269
SRR10552272	11	0.000224293	marine sediment	Marine sediment	Marine sediment	Marine sediment	Pacific Ocean: Station M	35.147 N 122.974 W	35.147	-122.974
SRR11490963	1	7.34328e-06	internal organ; Clam digestive gland	Clam digestive gland	Animal internal organ	Animal	New Zealand	35.28 S 173.24 E	-35.28	173.24
SRR12148246	63	0.00280911	estuarine sediment	Estuarine sediment	Estuarine sediment	Estuarine sediment	USA: Rodanthe, NC	35.60 N 75.47 W	35.6	-75.47
SRR12148248	88	0.00215133	estuarine sediment	Estuarine sediment	Estuarine sediment	Estuarine sediment	USA: Rodanthe, NC	35.60 N 75.47 W	35.6	-75.47
SRR12148245	35	0.00117446	estuarine sediment	Estuarine sediment	Estuarine sediment	Estuarine sediment	USA: Rodanthe, NC	35.60 N 75.47 W	35.6	-75.47
SRR12148243	31	0.0008906	estuarine sediment	Estuarine sediment	Estuarine sediment	Estuarine sediment	USA: Rodanthe, NC	35.60 N 75.47 W	35.6	-75.47
SRR12148249	18	0.000795018	estuarine sediment	Estuarine sediment	Estuarine sediment	Estuarine sediment	USA: Rodanthe, NC	35.60 N 75.47 W	35.6	-75.47
SRR12148247	28	0.000707571	estuarine sediment	Estuarine sediment	Estuarine sediment	Estuarine sediment	USA: Rodanthe, NC	35.60 N 75.47 W	35.6	-75.47
SRR12148234	10	0.000523259	estuarine sediment	Estuarine sediment	Estuarine sediment	Estuarine sediment	USA: Rodanthe, NC	35.60 N 75.47 W	35.6	-75.47
SRR12148235	10	0.000460003	estuarine sediment	Estuarine sediment	Estuarine sediment	Estuarine sediment	USA: Rodanthe, NC	35.60 N 75.47 W	35.6	-75.47
SRR12148233	7	0.000295683	estuarine sediment	Estuarine sediment	Estuarine sediment	Estuarine sediment	USA: Rodanthe, NC	35.60 N 75.47 W	35.6	-75.47
SRR12148237	1	0.000125031	estuarine sediment	Estuarine sediment	Estuarine sediment	Estuarine sediment	USA: Rodanthe, NC	35.60 N 75.47 W	35.6	-75.47
SRR14191788	3	2.53981e-05	wastewater surface water	Wastewater	Wastewater	Wastewater	USA: Los Angeles	35.762733 N 118.168156 W	35.7627	-118.168
SRR14191798	2	1.5036e-05	wastewater surface water	Wastewater	Wastewater	Wastewater	USA: Los Angeles	35.762733 N 118.168156 W	35.7627	-118.168
SRR14191802	2	1.2351e-05	wastewater surface water	Wastewater	Wastewater	Wastewater	USA: Los Angeles	35.762733 N 118.168156 W	35.7627	-118.168
SRR14191882	1	7.2372e-06	wastewater surface water	Wastewater	Wastewater	Wastewater	China: Qing Dao	36.07308 N 120.3084 E	36.0731	120.308
SRR10723980	7	0.000150182	estuary; intertidal zone; sand|mud;sediment	Estuarine sediment	Estuarine sediment	Estuarine sediment	New Zealand: Auckland	-36.85618555657684, 174.72256590360416	-36.8562	174.723
SRR10723982	7	0.000142118	estuary; intertidal zone; sand|mud;sediment	Estuarine sediment	Estuarine sediment	Estuarine sediment	New Zealand: Auckland	-36.85618555657684, 174.72256590360416	-36.8562	174.723
SRR10723940	4	8.55139e-05	estuary; intertidal zone; sand|mud;sediment	Estuarine sediment	Estuarine sediment	Estuarine sediment	New Zealand: Auckland	-36.85618555657684, 174.72256590360416	-36.8562	174.723
SRR10723975	3	6.04558e-05	estuary; intertidal zone; sand|mud;sediment	Estuarine sediment	Estuarine sediment	Estuarine sediment	New Zealand: Auckland	-36.85618555657684, 174.72256590360416	-36.8562	174.723
SRR10723952	2	4.68867e-05	estuary; intertidal zone; sand|mud;sediment	Estuarine sediment	Estuarine sediment	Estuarine sediment	New Zealand: Auckland	-36.85618555657684, 174.72256590360416	-36.8562	174.723
SRR13353452	31	0.000885891	Fish skin	Fish skin	Animal skin	Animal	Portugal: Portimao	37.136885714604894, -8.538744858326023	37.1369	-8.53874
SRR13353823	18	0.000801996	Fish skin	Fish skin	Animal skin	Animal	Portugal: Portimao	37.136885714604894, -8.538744858326023	37.1369	-8.53874
SRR13353622	5	0.000150029	Fish skin	Fish skin	Animal skin	Animal	Portugal: Portimao	37.136885714604894, -8.538744858326023	37.1369	-8.53874
SRR13353955	1	3.96259e-05	Fish skin	Fish skin	Animal skin	Animal	Portugal: Portimao	37.136885714604894, -8.538744858326023	37.1369	-8.53874
SRR10723916	36	0.000847677	estuary; intertidal zone; sand|mud;sediment	Estuarine sediment	Estuarine sediment	Estuarine sediment	New Zealand: Bay of Plenty	-37.39073681096024, 176.74246845856166	-37.3907	176.742
SRR10723921	25	0.000732429	estuary; intertidal zone; sand|mud;sediment	Estuarine sediment	Estuarine sediment	Estuarine sediment	New Zealand: Bay of Plenty	-37.39073681096024, 176.74246845856166	-37.3907	176.742
SRR10723910	26	0.000596933	estuary; intertidal zone; sand|mud;sediment	Estuarine sediment	Estuarine sediment	Estuarine sediment	New Zealand: Bay of Plenty	-37.39073681096024, 176.74246845856166	-37.3907	176.742
SRR10723901	24	0.000594707	estuary; intertidal zone; sand|mud;sediment	Estuarine sediment	Estuarine sediment	Estuarine sediment	New Zealand: Bay of Plenty	-37.39073681096024, 176.74246845856166	-37.3907	176.742
SRR10723923	35	0.000579461	estuary; intertidal zone; sand|mud;sediment	Estuarine sediment	Estuarine sediment	Estuarine sediment	New Zealand: Bay of Plenty	-37.39073681096024, 176.74246845856166	-37.3907	176.742
SRR10723903	28	0.000537418	estuary; intertidal zone; sand|mud;sediment	Estuarine sediment	Estuarine sediment	Estuarine sediment	New Zealand: Bay of Plenty	-37.39073681096024, 176.74246845856166	-37.3907	176.742
SRR10723905	22	0.000450663	estuary; intertidal zone; sand|mud;sediment	Estuarine sediment	Estuarine sediment	Estuarine sediment	New Zealand: Bay of Plenty	-37.39073681096024, 176.74246845856166	-37.3907	176.742
SRR10723912	15	0.000287659	estuary; intertidal zone; sand|mud;sediment	Estuarine sediment	Estuarine sediment	Estuarine sediment	New Zealand: Bay of Plenty	-37.39073681096024, 176.74246845856166	-37.3907	176.742
SRR10723908	13	0.00027244	estuary; intertidal zone; sand|mud;sediment	Estuarine sediment	Estuarine sediment	Estuarine sediment	New Zealand: Bay of Plenty	-37.39073681096024, 176.74246845856166	-37.3907	176.742
SRR10723911	2	4.80688e-05	estuary; intertidal zone; sand|mud;sediment	Estuarine sediment	Estuarine sediment	Estuarine sediment	New Zealand: Bay of Plenty	-37.39073681096024, 176.74246845856166	-37.3907	176.742
SRR10723900	2	4.08472e-05	estuary; intertidal zone; sand|mud;sediment	Estuarine sediment	Estuarine sediment	Estuarine sediment	New Zealand: Bay of Plenty	-37.39073681096024, 176.74246845856166	-37.3907	176.742
SRR10723914	1	3.04164e-05	estuary; intertidal zone; sand|mud;sediment	Estuarine sediment	Estuarine sediment	Estuarine sediment	New Zealand: Bay of Plenty	-37.39073681096024, 176.74246845856166	-37.3907	176.742
SRR10723902	1	1.76572e-05	estuary; intertidal zone; sand|mud;sediment	Estuarine sediment	Estuarine sediment	Estuarine sediment	New Zealand: Bay of Plenty	-37.39073681096024, 176.74246845856166	-37.3907	176.742
SRR14191820	3	2.45262e-05	wastewater surface water	Wastewater	Wastewater	Wastewater	USA: San Francisco	37.7469 N 122.388272 W	37.7469	-122.388
SRR14191410	2	1.07924e-05	wastewater surface water	Wastewater	Wastewater	Wastewater	USA: San Francisco	37.7469 N 122.388272 W	37.7469	-122.388
SRR14191411	1	7.20903e-06	wastewater surface water	Wastewater	Wastewater	Wastewater	USA: San Francisco	37.763675 N 122.484436 W	37.7637	-122.484
SRR14191809	1	7.41702e-06	wastewater surface water	Wastewater	Wastewater	Wastewater	USA: San Francisco	37.792875 N 122.484436 W	37.7929	-122.484
SRR14191424	1	1.10629e-05	wastewater surface water	Wastewater	Wastewater	Wastewater	USA: San Francisco	37.806928 N 122.468501 W	37.8069	-122.469
SRR14191826	1	9.30839e-06	wastewater surface water	Wastewater	Wastewater	Wastewater	USA: San Francisco	37.806928 N 122.468501 W	37.8069	-122.469
SRR14191810	1	8.52588e-06	wastewater surface water	Wastewater	Wastewater	Wastewater	USA: San Francisco	37.806928 N 122.468501 W	37.8069	-122.469
SRR14191413	1	6.97374e-06	wastewater surface water	Wastewater	Wastewater	Wastewater	USA: San Francisco	37.806928 N 122.468501 W	37.8069	-122.469
SRR14191430	1	9.13968e-06	wastewater surface water	Wastewater	Wastewater	Wastewater	USA: San Francisco	37.808102 N 122.421589 W	37.8081	-122.422
SRR14191418	1	7.15835e-06	wastewater surface water	Wastewater	Wastewater	Wastewater	USA: San Francisco	37.808102 N 122.421589 W	37.8081	-122.422
SRR14191551	1	8.25873e-06	wastewater surface water	Wastewater	Wastewater	Wastewater	Australia: Melbourne	37.8411 S 144.9316 E	-37.8411	144.932
SRR11495854	69	0.00319844	intertidal zone; Permeable sediment	Intertidal sediment	Beach sand	Beach sand	Australia: Cummings Reserve, Port Phillip Bay site B Core 2 18-20 cm	37.8562 S 144.9642 E	-37.8562	144.964
SRR11495855	98	0.00308866	intertidal zone; Permeable sediment	Intertidal sediment	Beach sand	Beach sand	Australia: Cummings Reserve, Port Phillip Bay site B Core 2 16-18 cm	37.8562 S 144.9642 E	-37.8562	144.964
SRR11492611	4	0.00170576	Beach sand was collected from the intertidal zone at Pensacola Beach	Beach sand	Beach sand	Beach sand	Australia: Cummings Reserve, Port Phillip Bay site B deep	37.8562 S 144.9642 E	-37.8562	144.964
SRR11495852	58	0.00128095	intertidal zone; Permeable sediment	Intertidal sediment	Beach sand	Beach sand	Australia: Cummings Reserve, Port Phillip Bay site B Core 2 22-24 cm	37.8562 S 144.9642 E	-37.8562	144.964
SRR11495865	15	0.00105716	intertidal zone; Permeable sediment	Intertidal sediment	Beach sand	Beach sand	Australia: Cummings Reserve, Port Phillip Bay site B Core 1 24-26 cm	37.8562 S 144.9642 E	-37.8562	144.964
SRR11495823	315	0.00415403	intertidal zone; Permeable sediment	Intertidal sediment	Beach sand	Beach sand	Australia: St. Kilda Pier, Port Phillip Bay site C Core 1 14-16 cm	37.8631 S 144.9710 E	-37.8631	144.971
SRR11495812	124	0.00390699	intertidal zone; Permeable sediment	Intertidal sediment	Beach sand	Beach sand	Australia: St. Kilda Pier, Port Phillip Bay site C Core 2 16-18 cm	37.8631 S 144.9710 E	-37.8631	144.971
SRR11495827	228	0.00336129	intertidal zone; Permeable sediment	Intertidal sediment	Beach sand	Beach sand	Australia: St. Kilda Pier, Port Phillip Bay site C Core 1 8-10 cm	37.8631 S 144.9710 E	-37.8631	144.971
SRR11495825	173	0.00236798	intertidal zone; Permeable sediment	Intertidal sediment	Beach sand	Beach sand	Australia: St. Kilda Pier, Port Phillip Bay site C Core 1 12-14 cm	37.8631 S 144.9710 E	-37.8631	144.971
SRR11495819	106	0.00150935	intertidal zone; Permeable sediment	Intertidal sediment	Beach sand	Beach sand	Australia: St. Kilda Pier, Port Phillip Bay site C Core 2 4-6 cm	37.8631 S 144.9710 E	-37.8631	144.971
SRR11495818	103	0.00138473	intertidal zone; Permeable sediment	Intertidal sediment	Beach sand	Beach sand	Australia: St. Kilda Pier, Port Phillip Bay site C Core 2 6-8 cm	37.8631 S 144.9710 E	-37.8631	144.971
SRR11495809	39	0.000536296	intertidal zone; Permeable sediment	Intertidal sediment	Beach sand	Beach sand	Australia: St. Kilda Pier, Port Phillip Bay site C Day 0 0-10 cm	37.8631 S 144.9710 E	-37.8631	144.971
SRR14191361	1	1.41671e-05	wastewater surface water	Wastewater	Wastewater	Wastewater	Australia: Melbourne	37.8684 S 144.8883 E	-37.8684	144.888
SRR14191369	1	1.1092e-05	wastewater surface water	Wastewater	Wastewater	Wastewater	Australia: Melbourne	37.9728 S 144.6864 E	-37.9728	144.686
SRR14191555	1	8.35031e-06	wastewater surface water	Wastewater	Wastewater	Wastewater	Australia: Melbourne	37.9728 S 144.6864 E	-37.9728	144.686
SRR14191543	6	3.42036e-05	wastewater surface water	Wastewater	Wastewater	Wastewater	Australia: Melbourne	38.0734 S 145.1206 E	-38.0734	145.121
SRR13838237	1	1.86067e-05	seawater	Seawater	Seawater	Seawater	China:Bo Hai	38.6631 N 117.6175 E	38.6631	117.618
SRR13838240	1	1.98539e-05	seawater	Seawater	Seawater	Seawater	China:Bo Hai	38.667 N 118.901 E	38.667	118.901
SRR12183625	1	1.66389e-05	seawater	Seawater	Seawater	Seawater	China:Bo Hai	38.7854 N 117.7312 E	38.7854	117.731
SRR13838324	4	5.6474e-05	seawater	Seawater	Seawater	Seawater	China:Bo Hai	38.8102 N 117.799 E	38.8102	117.799
SRR13838276	3	5.01044e-05	seawater	Seawater	Seawater	Seawater	China:Bo Hai	38.8622 N 117.7702 E	38.8622	117.77
SRR13838253	1	2.12983e-05	seawater	Seawater	Seawater	Seawater	China:Bo Hai	38.9166 N 118 E	38.9166	118
SRR12183627	1	1.59962e-05	seawater	Seawater	Seawater	Seawater	China:Bo Hai	38.9166 N 118 E	38.9166	118
SRR13838186	1	1.4971e-05	seawater	Seawater	Seawater	Seawater	China:Bo Hai	39.0833 N 118 E	39.0833	118
SRR13838188	1	1.5674e-05	seawater	Seawater	Seawater	Seawater	China:Bo Hai	39.1124 N 117.8714 E	39.1124	117.871
SRR13838229	1	1.78862e-05	seawater	Seawater	Seawater	Seawater	China:Bo Hai	39.1281 N 117.9677 E	39.1281	117.968
SRR13838213	1	1.55313e-05	seawater	Seawater	Seawater	Seawater	China:Bo Hai	39.1954 N 117.9984 E	39.1954	117.998
SRR14191566	1	7.79599e-06	wastewater surface water	Wastewater	Wastewater	Wastewater	USA: Cheapeake Bay/Baltimore	39.2344 N 76.5569 W	39.2344	-76.5569
SRR14191492	1	6.97326e-06	wastewater surface water	Wastewater	Wastewater	Wastewater	USA: Cheapeake Bay/Baltimore	39.2344 N 76.5569 W	39.2344	-76.5569
SRR10879313	2	6.76636e-05	seawater; Chesapeake Bay	Seawater	Seawater	Seawater	USA: Chesapeake Bay	39.42 N 76.05 W	39.42	-76.05
SRR13921818	75	0.000464612	Sediments from PET bottle	Marine sediment	Marine sediment	Marine sediment	Spain: Valencia	39.4634 N 0.3187 W	39.4634	-0.3187
SRR13921816	11	7.3727e-05	Sediments from PET bottle	Marine sediment	Marine sediment	Marine sediment	Spain: Valencia	39.4634 N 0.3187 W	39.4634	-0.3187
SRR13921814	11	6.59251e-05	Sediments from aluminium can	Marine sediment	Marine sediment	Marine sediment	Spain: Valencia	39.4634 N 0.3187 W	39.4634	-0.3187
SRR13921810	2	1.20747e-05	Seabed marine sediments	Marine sediment	Marine sediment	Marine sediment	Spain: Valencia	39.4634 N 0.3187 W	39.4634	-0.3187
SRR10879381	1	1.76084e-05	seawater; Delaware Bay	Seawater	Seawater	Seawater	USA: Delaware Bay	39.86 N 75.1 W	39.86	-75.1
SRR10674761	76	0.00356791	sediment	Marine sediment	Marine sediment	Marine sediment	Spain	40.6376 N 0.7441 E	40.6376	0.7441
SRR10674763	67	0.00258737	sediment	Marine sediment	Marine sediment	Marine sediment	Spain	40.6376 N 0.7441 E	40.6376	0.7441
SRR10674758	30	0.00115146	sediment	Marine sediment	Marine sediment	Marine sediment	Spain	40.6376 N 0.7441 E	40.6376	0.7441
SRR10674762	47	0.00258043	sediment	Marine sediment	Marine sediment	Marine sediment	Spain	40.6535 N 0.6856 E	40.6535	0.6856
SRR10674760	47	0.0024427	sediment	Marine sediment	Marine sediment	Marine sediment	Spain	40.6535 N 0.6856 E	40.6535	0.6856
SRR10674756	2	8.29359e-05	sediment	Marine sediment	Marine sediment	Marine sediment	Spain	40.6535 N 0.6856 E	40.6535	0.6856
SRR13670699	14	7.12994e-05	hydrothermal vent water	Hydrothermal vent seawater	Hydrothermal vent seawater	Hydrothermal vent seawater	Italy	40.83 N 14.15 E	40.83	14.15
SRR13405163	1	3.81723e-05	sediment	Marine sediment	Marine sediment	Marine sediment	New Zealand	40.947916 S 173.955577 E	-40.9479	173.956
SRR13405294	2	5.8524e-05	sediment	Marine sediment	Marine sediment	Marine sediment	New Zealand	40.948031 S 173.952899 E	-40.948	173.953
SRR13405137	9	0.0005923	sediment	Marine sediment	Marine sediment	Marine sediment	New Zealand	40.968657 S 173.956744 E	-40.9687	173.957
SRR13405267	5	6.3589e-05	sediment	Marine sediment	Marine sediment	Marine sediment	New Zealand	40.968657 S 173.956744 E	-40.9687	173.957
SRR13405141	15	0.000538213	sediment	Marine sediment	Marine sediment	Marine sediment	New Zealand	40.97016 S 173.953375 E	-40.9702	173.953
SRR13405142	18	0.000461811	sediment	Marine sediment	Marine sediment	Marine sediment	New Zealand	40.97016 S 173.953375 E	-40.9702	173.953
SRR13405262	44	0.000429788	sediment	Marine sediment	Marine sediment	Marine sediment	New Zealand	40.97016 S 173.953375 E	-40.9702	173.953
SRR13405261	11	0.000225775	sediment	Marine sediment	Marine sediment	Marine sediment	New Zealand	40.97016 S 173.953375 E	-40.9702	173.953
SRR13405263	13	0.000185114	sediment	Marine sediment	Marine sediment	Marine sediment	New Zealand	40.97016 S 173.953375 E	-40.9702	173.953
SRR13405333	27	8.30177e-05	sediment	Marine sediment	Marine sediment	Marine sediment	New Zealand	40.984999 S 174.027736 E	-40.985	174.028
SRR13405275	8	0.000201466	sediment	Marine sediment	Marine sediment	Marine sediment	New Zealand	40.994701 S 173.962904 E	-40.9947	173.963
SRR13405272	15	0.000185611	sediment	Marine sediment	Marine sediment	Marine sediment	New Zealand	40.995798 S 173.963607 E	-40.9958	173.964
SRR13405273	4	8.89363e-05	sediment	Marine sediment	Marine sediment	Marine sediment	New Zealand	40.995798 S 173.963607 E	-40.9958	173.964
SRR13405153	12	0.000344867	sediment	Marine sediment	Marine sediment	Marine sediment	New Zealand	41.134611 S 174.306623 E	-41.1346	174.307
SRR13405209	7	0.000147334	sediment	Marine sediment	Marine sediment	Marine sediment	New Zealand	41.134611 S 174.306623 E	-41.1346	174.307
SRR13448865	13	0.000267418	sediment	Marine sediment	Marine sediment	Marine sediment	New Zealand	41.163808 S 174.322070 E	-41.1638	174.322
SRR13405196	7	0.000181094	sediment	Marine sediment	Marine sediment	Marine sediment	New Zealand	41.164235 S 174.32404 E	-41.1642	174.324
SRR13405213	4	9.51882e-05	sediment	Marine sediment	Marine sediment	Marine sediment	New Zealand	41.164235 S 174.32404 E	-41.1642	174.324
SRR13405174	75	0.00243958	sediment	Marine sediment	Marine sediment	Marine sediment	New Zealand	41.167376 S 174.319614 E	-41.1674	174.32
SRR13405175	30	0.00105828	sediment	Marine sediment	Marine sediment	Marine sediment	New Zealand	41.167376 S 174.319614 E	-41.1674	174.32
SRR13405173	6	0.000171792	sediment	Marine sediment	Marine sediment	Marine sediment	New Zealand	41.167376 S 174.319614 E	-41.1674	174.32
SRR13405176	13	0.000506546	sediment	Marine sediment	Marine sediment	Marine sediment	New Zealand	41.168286 S 174.320570 E	-41.1683	174.321
SRR13405177	8	0.000432339	sediment	Marine sediment	Marine sediment	Marine sediment	New Zealand	41.168286 S 174.320570 E	-41.1683	174.321
SRR13405178	9	0.000303163	sediment	Marine sediment	Marine sediment	Marine sediment	New Zealand	41.168286 S 174.320570 E	-41.1683	174.321
SRR13448838	3	7.59763e-05	sediment	Marine sediment	Marine sediment	Marine sediment	New Zealand	41.168286 S 174.320570 E	-41.1683	174.321
SRR13448866	11	0.000253141	sediment	Marine sediment	Marine sediment	Marine sediment	New Zealand	41.168457 S 174.321691 E	-41.1685	174.322
SRR13405146	7	0.000290915	sediment	Marine sediment	Marine sediment	Marine sediment	New Zealand	41.210251 S 174.128422 E	-41.2103	174.128
SRR13405300	8	0.000318611	sediment	Marine sediment	Marine sediment	Marine sediment	New Zealand	41.212945 S 174.139177 E	-41.2129	174.139
SRR13405186	10	0.000256358	sediment	Marine sediment	Marine sediment	Marine sediment	New Zealand	41.212945 S 174.139177 E	-41.2129	174.139
SRR13405187	8	0.000246632	sediment	Marine sediment	Marine sediment	Marine sediment	New Zealand	41.212945 S 174.139177 E	-41.2129	174.139
SRR13405191	3	0.000118521	sediment	Marine sediment	Marine sediment	Marine sediment	New Zealand	41.214005 S 174.140107 E	-41.214	174.14
SRR13405143	12	0.00042526	sediment	Marine sediment	Marine sediment	Marine sediment	New Zealand	41.216713 S 174.095135 E	-41.2167	174.095
SRR13405145	3	0.000117032	sediment	Marine sediment	Marine sediment	Marine sediment	New Zealand	41.216713 S 174.095135 E	-41.2167	174.095
SRR13405307	1	2.09648e-05	sediment	Marine sediment	Marine sediment	Marine sediment	New Zealand	41.216713 S 174.095135 E	-41.2167	174.095
SRR13405239	7	0.000168577	sediment	Marine sediment	Marine sediment	Marine sediment	New Zealand	41.228242 S 174.220843 E	-41.2282	174.221
SRR13405183	7	0.000113243	sediment	Marine sediment	Marine sediment	Marine sediment	New Zealand	41.237113 S 174.238352 E	-41.2371	174.238
SRR13448846	2	3.62503e-05	sediment	Marine sediment	Marine sediment	Marine sediment	New Zealand	41.244125 S 174.25249 E	-41.2441	174.252
SRR13448899	5	9.39267e-05	sediment	Marine sediment	Marine sediment	Marine sediment	New Zealand	41.245592 S 174.241164 E	-41.2456	174.241
SRR13448823	3	6.77859e-05	sediment	Marine sediment	Marine sediment	Marine sediment	New Zealand	41.246921 S 174.238927 E	-41.2469	174.239
SRR13448824	2	4.44909e-05	sediment	Marine sediment	Marine sediment	Marine sediment	New Zealand	41.246921 S 174.238927 E	-41.2469	174.239
SRR13448968	1	2.04637e-05	sediment	Marine sediment	Marine sediment	Marine sediment	New Zealand	41.246921 S 174.238927 E	-41.2469	174.239
SRR10909204	6	0.000180397	soil	Soil	Soil	Soil	USA:Massachusetts	41.74147 N 70.43492 W	41.7415	-70.4349
SRR14191845	9	8.51096e-05	wastewater surface water	Wastewater	Wastewater	Wastewater	USA: Boston	42.370853052330304, -71.03485794911455	42.3709	-71.0349
SRR14191297	7	6.73608e-05	wastewater surface water	Wastewater	Wastewater	Wastewater	USA: Boston	42.370853052330304, -71.03485794911455	42.3709	-71.0349
SRR14191840	8	6.01309e-05	wastewater surface water	Wastewater	Wastewater	Wastewater	USA: Boston	42.370853052330304, -71.03485794911455	42.3709	-71.0349
SRR14191286	9	5.39685e-05	wastewater surface water	Wastewater	Wastewater	Wastewater	USA: Boston	42.370853052330304, -71.03485794911455	42.3709	-71.0349
SRR14191846	4	3.38141e-05	wastewater surface water	Wastewater	Wastewater	Wastewater	USA: Boston	42.370853052330304, -71.03485794911455	42.3709	-71.0349
SRR14191292	4	3.27407e-05	wastewater surface water	Wastewater	Wastewater	Wastewater	USA: Boston	42.370853052330304, -71.03485794911455	42.3709	-71.0349
SRR14191285	3	2.20754e-05	wastewater surface water	Wastewater	Wastewater	Wastewater	USA: Boston	42.370853052330304, -71.03485794911455	42.3709	-71.0349
SRR14191291	2	1.54216e-05	wastewater surface water	Wastewater	Wastewater	Wastewater	USA: Boston	42.370853052330304, -71.03485794911455	42.3709	-71.0349
SRR14191295	2	1.2841e-05	wastewater surface water	Wastewater	Wastewater	Wastewater	USA: Boston	42.370853052330304, -71.03485794911455	42.3709	-71.0349
SRR14191283	1	1.1678e-05	wastewater surface water	Wastewater	Wastewater	Wastewater	USA: Boston	42.370853052330304, -71.03485794911455	42.3709	-71.0349
SRR14191296	1	6.61258e-06	wastewater surface water	Wastewater	Wastewater	Wastewater	USA: Boston	42.370853052330304, -71.03485794911455	42.3709	-71.0349
SRR14191287	1	6.49115e-06	wastewater surface water	Wastewater	Wastewater	Wastewater	USA: Boston	42.370853052330304, -71.03485794911455	42.3709	-71.0349
SRR11452889	6	0.000111965	sulfidic meromictic lake freshwater sediment	Freshwater sediment	Freshwater sediment	Freshwater sediment	USA: Fayetteville, NY	43.05 N 75.97 W	43.05	-75.97
SRR11452895	6	9.30218e-05	sulfidic meromictic lake freshwater sediment	Freshwater sediment	Freshwater sediment	Freshwater sediment	USA: Fayetteville, NY	43.05 N 75.97 W	43.05	-75.97
SRR11452868	4	7.2253e-05	sulfidic meromictic lake freshwater sediment	Freshwater sediment	Freshwater sediment	Freshwater sediment	USA: Fayetteville, NY	43.05 N 75.97 W	43.05	-75.97
SRR11452856	5	6.29509e-05	sulfidic meromictic lake freshwater sediment	Freshwater sediment	Freshwater sediment	Freshwater sediment	USA: Fayetteville, NY	43.05 N 75.97 W	43.05	-75.97
SRR11452883	3	4.16869e-05	sulfidic meromictic lake freshwater sediment	Freshwater sediment	Freshwater sediment	Freshwater sediment	USA: Fayetteville, NY	43.05 N 75.97 W	43.05	-75.97
SRR11452892	2	3.77017e-05	sulfidic meromictic lake freshwater sediment	Freshwater sediment	Freshwater sediment	Freshwater sediment	USA: Fayetteville, NY	43.05 N 75.97 W	43.05	-75.97
SRR11452888	2	3.21854e-05	sulfidic meromictic lake freshwater sediment	Freshwater sediment	Freshwater sediment	Freshwater sediment	USA: Fayetteville, NY	43.05 N 75.97 W	43.05	-75.97
SRR11452890	3	3.19465e-05	sulfidic meromictic lake freshwater sediment	Freshwater sediment	Freshwater sediment	Freshwater sediment	USA: Fayetteville, NY	43.05 N 75.97 W	43.05	-75.97
SRR11452893	2	2.56115e-05	sulfidic meromictic lake freshwater sediment	Freshwater sediment	Freshwater sediment	Freshwater sediment	USA: Fayetteville, NY	43.05 N 75.97 W	43.05	-75.97
SRR11452875	2	2.06981e-05	sulfidic meromictic lake freshwater sediment	Freshwater sediment	Freshwater sediment	Freshwater sediment	USA: Fayetteville, NY	43.05 N 75.97 W	43.05	-75.97
SRR11452857	1	1.61729e-05	sulfidic meromictic lake freshwater sediment	Freshwater sediment	Freshwater sediment	Freshwater sediment	USA: Fayetteville, NY	43.05 N 75.97 W	43.05	-75.97
SRR12324339	1	0.000278009	coastal seawater	Coastal seawater	Seawater	Seawater	France:Bay of Toulon: North-Western Mediterranean Sea	43.06 N 5.55 E	43.06	5.55
SRR10834806	21	0.00134237	sediment	Marine sediment	Marine sediment	Marine sediment	France: Toulon Bay, Mediterranean Sea	43.1096944 N 5.92808333 E	43.1097	5.92808
SRR10834814	12	0.00120615	sediment	Marine sediment	Marine sediment	Marine sediment	France: Toulon Bay, Mediterranean Sea	43.1096944 N 5.92808333 E	43.1097	5.92808
SRR10834808	17	0.00115914	sediment	Marine sediment	Marine sediment	Marine sediment	France: Toulon Bay, Mediterranean Sea	43.1096944 N 5.92808333 E	43.1097	5.92808
SRR10834810	10	0.00109135	sediment	Marine sediment	Marine sediment	Marine sediment	France: Toulon Bay, Mediterranean Sea	43.1096944 N 5.92808333 E	43.1097	5.92808
SRR10834807	15	0.00106777	sediment	Marine sediment	Marine sediment	Marine sediment	France: Toulon Bay, Mediterranean Sea	43.1096944 N 5.92808333 E	43.1097	5.92808
SRR10834811	13	0.000897047	sediment	Marine sediment	Marine sediment	Marine sediment	France: Toulon Bay, Mediterranean Sea	43.1096944 N 5.92808333 E	43.1097	5.92808
SRR13261957	1	3.16382e-06	hydrothermal vent water	Hydrothermal vent seawater	Hydrothermal vent seawater	Hydrothermal vent seawater	Italy: Arno estuary	43.684 N 10.260 E	43.684	10.26
SRR14191672	1	8.45702e-06	wastewater surface water	Wastewater	Wastewater	Wastewater	Italy: Ravenna	44.4656 N 12.2774 E	44.4656	12.2774
SRR13106696	8	0.000143864	Zostera_noltii_root_rhizosphere	Plant root	Plant root	Rhizosphere	France: Arcachon Bay	44.7153 N 1.1306 W	44.7153	-1.1306
SRR13106697	1	1.95477e-05	Zostera_noltii_root_rhizosphere	Plant root	Plant root	Rhizosphere	France: Arcachon Bay	44.7153 N 1.1306 W	44.7153	-1.1306
SRR13448876	3	6.00348e-05	sediment	Marine sediment	Marine sediment	Marine sediment	New Zealand	46.98 S 168.11 E	-46.98	168.11
SRR13448889	3	5.69909e-05	sediment	Marine sediment	Marine sediment	Marine sediment	New Zealand	46.98 S 168.11 E	-46.98	168.11
SRR12228831	114	0.000965464	soil	Soil	Soil	Soil	France: Rennes	48.117679 N 1.639944 W	48.1177	-1.63994
SRR12228814	68	0.000711938	soil	Soil	Soil	Soil	France: Rennes	48.117679 N 1.639944 W	48.1177	-1.63994
SRR12228848	39	0.000557031	soil	Soil	Soil	Soil	France: Rennes	48.117679 N 1.639944 W	48.1177	-1.63994
SRR12228833	144	0.00046259	soil	Soil	Soil	Soil	France: Rennes	48.117679 N 1.639944 W	48.1177	-1.63994
SRR12228798	101	0.000450857	soil	Soil	Soil	Soil	France: Rennes	48.117679 N 1.639944 W	48.1177	-1.63994
SRR12228836	152	0.000449025	soil	Soil	Soil	Soil	France: Rennes	48.117679 N 1.639944 W	48.1177	-1.63994
SRR12228800	143	0.000364296	soil	Soil	Soil	Soil	France: Rennes	48.117679 N 1.639944 W	48.1177	-1.63994
SRR12228840	57	0.000359263	soil	Soil	Soil	Soil	France: Rennes	48.117679 N 1.639944 W	48.1177	-1.63994
SRR12228799	28	0.000358689	soil	Soil	Soil	Soil	France: Rennes	48.117679 N 1.639944 W	48.1177	-1.63994
SRR12228846	37	0.000353252	soil	Soil	Soil	Soil	France: Rennes	48.117679 N 1.639944 W	48.1177	-1.63994
SRR12228803	17	0.000282078	soil	Soil	Soil	Soil	France: Rennes	48.117679 N 1.639944 W	48.1177	-1.63994
SRR12228839	25	0.00026336	soil	Soil	Soil	Soil	France: Rennes	48.117679 N 1.639944 W	48.1177	-1.63994
SRR12228838	17	0.00023134	soil	Soil	Soil	Soil	France: Rennes	48.117679 N 1.639944 W	48.1177	-1.63994
SRR12228825	9	0.000199464	soil	Soil	Soil	Soil	France: Rennes	48.117679 N 1.639944 W	48.1177	-1.63994
SRR12228842	14	0.000196801	soil	Soil	Soil	Soil	France: Rennes	48.117679 N 1.639944 W	48.1177	-1.63994
SRR12228834	143	0.000177184	soil	Soil	Soil	Soil	France: Rennes	48.117679 N 1.639944 W	48.1177	-1.63994
SRR12228797	23	0.000172167	soil	Soil	Soil	Soil	France: Rennes	48.117679 N 1.639944 W	48.1177	-1.63994
SRR12228841	10	0.000152695	soil	Soil	Soil	Soil	France: Rennes	48.117679 N 1.639944 W	48.1177	-1.63994
SRR12228832	10	7.24218e-05	soil	Soil	Soil	Soil	France: Rennes	48.117679 N 1.639944 W	48.1177	-1.63994
SRR12228844	16	5.36146e-05	soil	Soil	Soil	Soil	France: Rennes	48.117679 N 1.639944 W	48.1177	-1.63994
SRR14191300	2	1.55112e-05	wastewater surface water	Wastewater	Wastewater	Wastewater	France: Brest	48.3815 N 4.4843 W	48.3815	-4.4843
SRR10570684	1	2.31048e-05	Myodes glareolus gut	Mouse gut	Animal gut	Animal	Ukraine: Chenrobyl Exclusion Zone	51.274619779697495, 30.229704256129963	51.2746	30.2297
ERR5325241	1	5.5639e-05	marine benthic rock	Beach sand	Beach sand	Beach sand	Canada	51.651336, -128.143261	51.6513	-128.143
ERR5325240	1	4.25478e-05	marine benthic rock	Beach sand	Beach sand	Beach sand	Canada	51.651336, -128.143261	51.6513	-128.143
SRR10740697	91	0.00439062	lake sediment; brackish lake	Salt lake sediment	Salt lake sediment	Salt lake sediment	United Kingdom: Catfield	52.74 N 1.57 E	52.74	1.57
SRR10740694	150	0.00404902	lake sediment; brackish lake	Salt lake sediment	Salt lake sediment	Salt lake sediment	United Kingdom: Catfield	52.74 N 1.57 E	52.74	1.57
SRR10740698	59	0.00354142	lake sediment; brackish lake	Salt lake sediment	Salt lake sediment	Salt lake sediment	United Kingdom: Catfield	52.74 N 1.57 E	52.74	1.57
SRR10740699	72	0.00247559	lake sediment; brackish lake	Salt lake sediment	Salt lake sediment	Salt lake sediment	United Kingdom: Catfield	52.74 N 1.57 E	52.74	1.57
SRR10740696	32	0.00201524	lake sediment; brackish lake	Salt lake sediment	Salt lake sediment	Salt lake sediment	United Kingdom: Catfield	52.74 N 1.57 E	52.74	1.57
SRR10740695	24	0.00107435	lake sediment; brackish lake	Salt lake sediment	Salt lake sediment	Salt lake sediment	United Kingdom: Catfield	52.74 N 1.57 E	52.74	1.57
SRR10740693	13	0.000702969	lake sediment; brackish lake	Salt lake sediment	Salt lake sediment	Salt lake sediment	United Kingdom: Catfield	52.74 N 1.57 E	52.74	1.57
SRR10740692	19	0.000587435	lake sediment; brackish lake	Salt lake sediment	Salt lake sediment	Salt lake sediment	United Kingdom: Catfield	52.74 N 1.57 E	52.74	1.57
SRR11796287	310	0.00347117	brackish water environment; sediment	Marine sediment	Marine sediment	Marine sediment	Baltic Sea: Germany: ammunition dumping site Kolberger Heide close to city of Kiel	54.46 N 10.28 E	54.46	10.28
SRR11796284	273	0.00343271	brackish water environment; sediment	Marine sediment	Marine sediment	Marine sediment	Baltic Sea: Germany: ammunition dumping site Kolberger Heide close to city of Kiel	54.46 N 10.28 E	54.46	10.28
SRR11796288	227	0.0029265	brackish water environment; sediment	Marine sediment	Marine sediment	Marine sediment	Baltic Sea: Germany: ammunition dumping site Kolberger Heide close to city of Kiel	54.46 N 10.28 E	54.46	10.28
SRR11796286	229	0.00274653	marine sediment	Marine sediment	Marine sediment	Marine sediment	Baltic Sea: Germany: ammunition dumping site Kolberger Heide close to city of Kiel	54.46 N 10.28 E	54.46	10.28
SRR11796646	269	0.00265537	brackish water environment; sediment	Marine sediment	Marine sediment	Marine sediment	Baltic Sea: Germany: ammunition dumping site Kolberger Heide close to city of Kiel	54.46 N 10.28 E	54.46	10.28
SRR11796289	177	0.00250996	brackish water environment; sediment	Marine sediment	Marine sediment	Marine sediment	Baltic Sea: Germany: ammunition dumping site Kolberger Heide close to city of Kiel	54.46 N 10.28 E	54.46	10.28
SRR11796649	217	0.00245331	brackish water environment; sediment	Marine sediment	Marine sediment	Marine sediment	Baltic Sea: Germany: ammunition dumping site Kolberger Heide close to city of Kiel	54.46 N 10.28 E	54.46	10.28
SRR11796282	145	0.00234654	brackish water environment; sediment	Marine sediment	Marine sediment	Marine sediment	Baltic Sea: Germany: ammunition dumping site Kolberger Heide close to city of Kiel	54.46 N 10.28 E	54.46	10.28
SRR11796647	191	0.0022575	brackish water environment; sediment	Marine sediment	Marine sediment	Marine sediment	Baltic Sea: Germany: ammunition dumping site Kolberger Heide close to city of Kiel	54.46 N 10.28 E	54.46	10.28
SRR11796457	157	0.00211459	brackish water environment; sediment	Marine sediment	Marine sediment	Marine sediment	Baltic Sea: Germany: ammunition dumping site Kolberger Heide close to city of Kiel	54.46 N 10.28 E	54.46	10.28
SRR11796446	134	0.00207126	brackish water environment; sediment	Marine sediment	Marine sediment	Marine sediment	Baltic Sea: Germany: ammunition dumping site Kolberger Heide close to city of Kiel	54.46 N 10.28 E	54.46	10.28
SRR11796644	153	0.00184344	marine sediment	Marine sediment	Marine sediment	Marine sediment	Baltic Sea: Germany: ammunition dumping site Kolberger Heide close to city of Kiel	54.46 N 10.28 E	54.46	10.28
SRR11796648	134	0.00162126	brackish water environment; sediment	Marine sediment	Marine sediment	Marine sediment	Baltic Sea: Germany: ammunition dumping site Kolberger Heide close to city of Kiel	54.46 N 10.28 E	54.46	10.28
SRR11796465	131	0.00150901	brackish water environment; sediment	Marine sediment	Marine sediment	Marine sediment	Baltic Sea: Germany: ammunition dumping site Kolberger Heide close to city of Kiel	54.46 N 10.28 E	54.46	10.28
SRR11796290	114	0.00145603	brackish water environment; sediment	Marine sediment	Marine sediment	Marine sediment	Baltic Sea: Germany: ammunition dumping site Kolberger Heide close to city of Kiel	54.46 N 10.28 E	54.46	10.28
SRR11796463	108	0.00137975	brackish water environment; sediment	Marine sediment	Marine sediment	Marine sediment	Baltic Sea: Germany: ammunition dumping site Kolberger Heide close to city of Kiel	54.46 N 10.28 E	54.46	10.28
SRR11796464	127	0.00137904	brackish water environment; sediment	Marine sediment	Marine sediment	Marine sediment	Baltic Sea: Germany: ammunition dumping site Kolberger Heide close to city of Kiel	54.46 N 10.28 E	54.46	10.28
SRR11796643	102	0.00122692	brackish water environment; sediment	Marine sediment	Marine sediment	Marine sediment	Baltic Sea: Germany: ammunition dumping site Kolberger Heide close to city of Kiel	54.46 N 10.28 E	54.46	10.28
SRR11796642	79	0.00110436	brackish water environment; sediment	Marine sediment	Marine sediment	Marine sediment	Baltic Sea: Germany: ammunition dumping site Kolberger Heide close to city of Kiel	54.46 N 10.28 E	54.46	10.28
SRR11796650	71	0.000911589	brackish water environment; sediment	Marine sediment	Marine sediment	Marine sediment	Baltic Sea: Germany: ammunition dumping site Kolberger Heide close to city of Kiel	54.46 N 10.28 E	54.46	10.28
SRR11796291	68	0.00088552	brackish water environment; sediment	Marine sediment	Marine sediment	Marine sediment	Baltic Sea: Germany: ammunition dumping site Kolberger Heide close to city of Kiel	54.46 N 10.28 E	54.46	10.28
SRR11796607	67	0.000845682	brackish water environment; sediment	Marine sediment	Marine sediment	Marine sediment	Baltic Sea: Germany: ammunition dumping site Kolberger Heide close to city of Kiel	54.46 N 10.28 E	54.46	10.28
SRR11796640	107	0.000812292	brackish water environment; sediment	Marine sediment	Marine sediment	Marine sediment	Baltic Sea: Germany: ammunition dumping site Kolberger Heide close to city of Kiel	54.46 N 10.28 E	54.46	10.28
SRR11796652	60	0.000783259	brackish water environment; sediment	Marine sediment	Marine sediment	Marine sediment	Baltic Sea: Germany: ammunition dumping site Kolberger Heide close to city of Kiel	54.46 N 10.28 E	54.46	10.28
SRR11796281	57	0.000744728	brackish water environment; sediment	Marine sediment	Marine sediment	Marine sediment	Baltic Sea: Germany: ammunition dumping site Kolberger Heide close to city of Kiel	54.46 N 10.28 E	54.46	10.28
SRR11796606	46	0.000556335	brackish water environment; sediment	Marine sediment	Marine sediment	Marine sediment	Baltic Sea: Germany: ammunition dumping site Kolberger Heide close to city of Kiel	54.46 N 10.28 E	54.46	10.28
SRR11796639	72	0.000551475	brackish water environment; sediment	Marine sediment	Marine sediment	Marine sediment	Baltic Sea: Germany: ammunition dumping site Kolberger Heide close to city of Kiel	54.46 N 10.28 E	54.46	10.28
SRR11796292	40	0.000451635	brackish water environment; sediment	Marine sediment	Marine sediment	Marine sediment	Baltic Sea: Germany: ammunition dumping site Kolberger Heide close to city of Kiel	54.46 N 10.28 E	54.46	10.28
SRR11796641	33	0.000346479	brackish water environment; sediment	Marine sediment	Marine sediment	Marine sediment	Baltic Sea: Germany: ammunition dumping site Kolberger Heide close to city of Kiel	54.46 N 10.28 E	54.46	10.28
SRR11796651	18	0.000199058	brackish water environment; sediment	Marine sediment	Marine sediment	Marine sediment	Baltic Sea: Germany: ammunition dumping site Kolberger Heide close to city of Kiel	54.46 N 10.28 E	54.46	10.28
SRR11796334	3	4.24929e-05	brackish water environment; sediment	Marine sediment	Marine sediment	Marine sediment	Baltic Sea: Germany: ammunition dumping site Kolberger Heide close to city of Kiel	54.46 N 10.32 E	54.46	10.32
SRR11796336	1	1.2282e-05	brackish water environment; sediment	Marine sediment	Marine sediment	Marine sediment	Baltic Sea: Germany: ammunition dumping site Kolberger Heide close to city of Kiel	54.46 N 10.32 E	54.46	10.32
SRR11796452	1	1.03346e-05	brackish water environment; sediment	Marine sediment	Marine sediment	Marine sediment	Baltic Sea: Germany: ammunition dumping site Kolberger Heide close to city of Kiel	54.46 N 10.32 E	54.46	10.32
SRR11796385	256	0.00282707	brackish water environment; sediment	Marine sediment	Marine sediment	Marine sediment	Baltic Sea: Germany: ammunition dumping site Kolberger Heide close to city of Kiel	54.46 N 10.33 E	54.46	10.33
SRR11796414	216	0.00277546	brackish water environment; sediment	Marine sediment	Marine sediment	Marine sediment	Baltic Sea: Germany: ammunition dumping site Kolberger Heide close to city of Kiel	54.46 N 10.33 E	54.46	10.33
SRR11796384	106	0.0022546	brackish water environment; sediment	Marine sediment	Marine sediment	Marine sediment	Baltic Sea: Germany: ammunition dumping site Kolberger Heide close to city of Kiel	54.46 N 10.33 E	54.46	10.33
SRR11796413	101	0.00113659	brackish water environment; sediment	Marine sediment	Marine sediment	Marine sediment	Baltic Sea: Germany: ammunition dumping site Kolberger Heide close to city of Kiel	54.46 N 10.33 E	54.46	10.33
SRR11796401	89	0.000980997	brackish water environment; sediment	Marine sediment	Marine sediment	Marine sediment	Baltic Sea: Germany: ammunition dumping site Kolberger Heide close to city of Kiel	54.46 N 10.33 E	54.46	10.33
SRR11796434	69	0.000941761	brackish water environment; sediment	Marine sediment	Marine sediment	Marine sediment	Baltic Sea: Germany: ammunition dumping site Kolberger Heide close to city of Kiel	54.46 N 10.33 E	54.46	10.33
SRR11796400	70	0.000866422	brackish water environment; sediment	Marine sediment	Marine sediment	Marine sediment	Baltic Sea: Germany: ammunition dumping site Kolberger Heide close to city of Kiel	54.46 N 10.33 E	54.46	10.33
SRR11796576	75	0.000853349	brackish water environment; sediment	Marine sediment	Marine sediment	Marine sediment	Baltic Sea: Germany: ammunition dumping site Kolberger Heide close to city of Kiel	54.46 N 10.33 E	54.46	10.33
SRR11796574	64	0.0008393	brackish water environment; sediment	Marine sediment	Marine sediment	Marine sediment	Baltic Sea: Germany: ammunition dumping site Kolberger Heide close to city of Kiel	54.46 N 10.33 E	54.46	10.33
SRR11796575	62	0.000834219	brackish water environment; sediment	Marine sediment	Marine sediment	Marine sediment	Baltic Sea: Germany: ammunition dumping site Kolberger Heide close to city of Kiel	54.46 N 10.33 E	54.46	10.33
SRR11796283	65	0.00083249	brackish water environment; sediment	Marine sediment	Marine sediment	Marine sediment	Baltic Sea: Germany: ammunition dumping site Kolberger Heide close to city of Kiel	54.46 N 10.33 E	54.46	10.33
SRR11796370	57	0.00078214	brackish water environment; sediment	Marine sediment	Marine sediment	Marine sediment	Baltic Sea: Germany: ammunition dumping site Kolberger Heide close to city of Kiel	54.46 N 10.33 E	54.46	10.33
SRR11796356	47	0.000749589	brackish water environment; sediment	Marine sediment	Marine sediment	Marine sediment	Baltic Sea: Germany: ammunition dumping site Kolberger Heide close to city of Kiel	54.46 N 10.33 E	54.46	10.33
SRR11796380	57	0.000740635	brackish water environment; sediment	Marine sediment	Marine sediment	Marine sediment	Baltic Sea: Germany: ammunition dumping site Kolberger Heide close to city of Kiel	54.46 N 10.33 E	54.46	10.33
SRR11796365	56	0.000732697	brackish water environment; sediment	Marine sediment	Marine sediment	Marine sediment	Baltic Sea: Germany: ammunition dumping site Kolberger Heide close to city of Kiel	54.46 N 10.33 E	54.46	10.33
SRR11796359	47	0.000728739	brackish water environment; sediment	Marine sediment	Marine sediment	Marine sediment	Baltic Sea: Germany: ammunition dumping site Kolberger Heide close to city of Kiel	54.46 N 10.33 E	54.46	10.33
SRR11796366	52	0.000700242	brackish water environment; sediment	Marine sediment	Marine sediment	Marine sediment	Baltic Sea: Germany: ammunition dumping site Kolberger Heide close to city of Kiel	54.46 N 10.33 E	54.46	10.33
SRR11796412	62	0.000662457	brackish water environment; sediment	Marine sediment	Marine sediment	Marine sediment	Baltic Sea: Germany: ammunition dumping site Kolberger Heide close to city of Kiel	54.46 N 10.33 E	54.46	10.33
SRR11796422	53	0.000630127	brackish water environment; sediment	Marine sediment	Marine sediment	Marine sediment	Baltic Sea: Germany: ammunition dumping site Kolberger Heide close to city of Kiel	54.46 N 10.33 E	54.46	10.33
SRR11796369	44	0.000614225	brackish water environment; sediment	Marine sediment	Marine sediment	Marine sediment	Baltic Sea: Germany: ammunition dumping site Kolberger Heide close to city of Kiel	54.46 N 10.33 E	54.46	10.33
SRR11796407	50	0.000576349	brackish water environment; sediment	Marine sediment	Marine sediment	Marine sediment	Baltic Sea: Germany: ammunition dumping site Kolberger Heide close to city of Kiel	54.46 N 10.33 E	54.46	10.33
SRR11796428	45	0.000559465	brackish water environment; sediment	Marine sediment	Marine sediment	Marine sediment	Baltic Sea: Germany: ammunition dumping site Kolberger Heide close to city of Kiel	54.46 N 10.33 E	54.46	10.33
SRR11796392	38	0.000545828	brackish water environment; sediment	Marine sediment	Marine sediment	Marine sediment	Baltic Sea: Germany: ammunition dumping site Kolberger Heide close to city of Kiel	54.46 N 10.33 E	54.46	10.33
SRR11796417	45	0.000545461	brackish water environment; sediment	Marine sediment	Marine sediment	Marine sediment	Baltic Sea: Germany: ammunition dumping site Kolberger Heide close to city of Kiel	54.46 N 10.33 E	54.46	10.33
SRR11796579	12	0.000541394	brackish water environment; sediment	Marine sediment	Marine sediment	Marine sediment	Baltic Sea: Germany: ammunition dumping site Kolberger Heide close to city of Kiel	54.46 N 10.33 E	54.46	10.33
SRR11796383	37	0.000536488	brackish water environment; sediment	Marine sediment	Marine sediment	Marine sediment	Baltic Sea: Germany: ammunition dumping site Kolberger Heide close to city of Kiel	54.46 N 10.33 E	54.46	10.33
SRR11796393	41	0.000535815	brackish water environment; sediment	Marine sediment	Marine sediment	Marine sediment	Baltic Sea: Germany: ammunition dumping site Kolberger Heide close to city of Kiel	54.46 N 10.33 E	54.46	10.33
SRR11796382	41	0.000534028	brackish water environment; sediment	Marine sediment	Marine sediment	Marine sediment	Baltic Sea: Germany: ammunition dumping site Kolberger Heide close to city of Kiel	54.46 N 10.33 E	54.46	10.33
SRR11796399	49	0.000515849	brackish water environment; sediment	Marine sediment	Marine sediment	Marine sediment	Baltic Sea: Germany: ammunition dumping site Kolberger Heide close to city of Kiel	54.46 N 10.33 E	54.46	10.33
SRR11796411	45	0.00049653	brackish water environment; sediment	Marine sediment	Marine sediment	Marine sediment	Baltic Sea: Germany: ammunition dumping site Kolberger Heide close to city of Kiel	54.46 N 10.33 E	54.46	10.33
SRR11796406	34	0.000493591	brackish water environment; sediment	Marine sediment	Marine sediment	Marine sediment	Baltic Sea: Germany: ammunition dumping site Kolberger Heide close to city of Kiel	54.46 N 10.33 E	54.46	10.33
SRR11796429	42	0.000487799	brackish water environment; sediment	Marine sediment	Marine sediment	Marine sediment	Baltic Sea: Germany: ammunition dumping site Kolberger Heide close to city of Kiel	54.46 N 10.33 E	54.46	10.33
SRR11796426	34	0.000473835	brackish water environment; sediment	Marine sediment	Marine sediment	Marine sediment	Baltic Sea: Germany: ammunition dumping site Kolberger Heide close to city of Kiel	54.46 N 10.33 E	54.46	10.33
SRR11796409	38	0.00047296	brackish water environment; sediment	Marine sediment	Marine sediment	Marine sediment	Baltic Sea: Germany: ammunition dumping site Kolberger Heide close to city of Kiel	54.46 N 10.33 E	54.46	10.33
SRR11796436	72	0.000465534	brackish water environment; sediment	Marine sediment	Marine sediment	Marine sediment	Baltic Sea: Germany: ammunition dumping site Kolberger Heide close to city of Kiel	54.46 N 10.33 E	54.46	10.33
SRR11796431	35	0.000463779	brackish water environment; sediment	Marine sediment	Marine sediment	Marine sediment	Baltic Sea: Germany: ammunition dumping site Kolberger Heide close to city of Kiel	54.46 N 10.33 E	54.46	10.33
SRR11796424	35	0.000453162	brackish water environment; sediment	Marine sediment	Marine sediment	Marine sediment	Baltic Sea: Germany: ammunition dumping site Kolberger Heide close to city of Kiel	54.46 N 10.33 E	54.46	10.33
SRR11796404	42	0.000452752	brackish water environment; sediment	Marine sediment	Marine sediment	Marine sediment	Baltic Sea: Germany: ammunition dumping site Kolberger Heide close to city of Kiel	54.46 N 10.33 E	54.46	10.33
SRR11796425	31	0.000452297	brackish water environment; sediment	Marine sediment	Marine sediment	Marine sediment	Baltic Sea: Germany: ammunition dumping site Kolberger Heide close to city of Kiel	54.46 N 10.33 E	54.46	10.33
SRR11796371	31	0.00045148	brackish water environment; sediment	Marine sediment	Marine sediment	Marine sediment	Baltic Sea: Germany: ammunition dumping site Kolberger Heide close to city of Kiel	54.46 N 10.33 E	54.46	10.33
SRR11796364	31	0.000437291	brackish water environment; sediment	Marine sediment	Marine sediment	Marine sediment	Baltic Sea: Germany: ammunition dumping site Kolberger Heide close to city of Kiel	54.46 N 10.33 E	54.46	10.33
SRR11796410	39	0.000436862	brackish water environment; sediment	Marine sediment	Marine sediment	Marine sediment	Baltic Sea: Germany: ammunition dumping site Kolberger Heide close to city of Kiel	54.46 N 10.33 E	54.46	10.33
SRR11796577	34	0.000435105	brackish water environment; sediment	Marine sediment	Marine sediment	Marine sediment	Baltic Sea: Germany: ammunition dumping site Kolberger Heide close to city of Kiel	54.46 N 10.33 E	54.46	10.33
SRR11796367	31	0.000429863	brackish water environment; sediment	Marine sediment	Marine sediment	Marine sediment	Baltic Sea: Germany: ammunition dumping site Kolberger Heide close to city of Kiel	54.46 N 10.33 E	54.46	10.33
SRR11796423	32	0.000427225	brackish water environment; sediment	Marine sediment	Marine sediment	Marine sediment	Baltic Sea: Germany: ammunition dumping site Kolberger Heide close to city of Kiel	54.46 N 10.33 E	54.46	10.33
SRR11796361	24	0.000420058	brackish water environment; sediment	Marine sediment	Marine sediment	Marine sediment	Baltic Sea: Germany: ammunition dumping site Kolberger Heide close to city of Kiel	54.46 N 10.33 E	54.46	10.33
SRR11796570	39	0.000419576	brackish water environment; sediment	Marine sediment	Marine sediment	Marine sediment	Baltic Sea: Germany: ammunition dumping site Kolberger Heide close to city of Kiel	54.46 N 10.33 E	54.46	10.33
SRR11796416	34	0.000416401	brackish water environment; sediment	Marine sediment	Marine sediment	Marine sediment	Baltic Sea: Germany: ammunition dumping site Kolberger Heide close to city of Kiel	54.46 N 10.33 E	54.46	10.33
SRR11796405	40	0.000402018	brackish water environment; sediment	Marine sediment	Marine sediment	Marine sediment	Baltic Sea: Germany: ammunition dumping site Kolberger Heide close to city of Kiel	54.46 N 10.33 E	54.46	10.33
SRR11796420	37	0.000386185	brackish water environment; sediment	Marine sediment	Marine sediment	Marine sediment	Baltic Sea: Germany: ammunition dumping site Kolberger Heide close to city of Kiel	54.46 N 10.33 E	54.46	10.33
SRR11796427	23	0.000382868	brackish water environment; sediment	Marine sediment	Marine sediment	Marine sediment	Baltic Sea: Germany: ammunition dumping site Kolberger Heide close to city of Kiel	54.46 N 10.33 E	54.46	10.33
SRR11796402	35	0.000366469	brackish water environment; sediment	Marine sediment	Marine sediment	Marine sediment	Baltic Sea: Germany: ammunition dumping site Kolberger Heide close to city of Kiel	54.46 N 10.33 E	54.46	10.33
SRR11796378	30	0.000357777	brackish water environment; sediment	Marine sediment	Marine sediment	Marine sediment	Baltic Sea: Germany: ammunition dumping site Kolberger Heide close to city of Kiel	54.46 N 10.33 E	54.46	10.33
SRR11796571	22	0.000324536	brackish water environment; sediment	Marine sediment	Marine sediment	Marine sediment	Baltic Sea: Germany: ammunition dumping site Kolberger Heide close to city of Kiel	54.46 N 10.33 E	54.46	10.33
SRR11796360	23	0.000322431	brackish water environment; sediment	Marine sediment	Marine sediment	Marine sediment	Baltic Sea: Germany: ammunition dumping site Kolberger Heide close to city of Kiel	54.46 N 10.33 E	54.46	10.33
SRR11796357	24	0.000319102	brackish water environment; sediment	Marine sediment	Marine sediment	Marine sediment	Baltic Sea: Germany: ammunition dumping site Kolberger Heide close to city of Kiel	54.46 N 10.33 E	54.46	10.33
SRR11796398	27	0.000313494	brackish water environment; sediment	Marine sediment	Marine sediment	Marine sediment	Baltic Sea: Germany: ammunition dumping site Kolberger Heide close to city of Kiel	54.46 N 10.33 E	54.46	10.33
SRR11796376	26	0.000307027	brackish water environment; sediment	Marine sediment	Marine sediment	Marine sediment	Baltic Sea: Germany: ammunition dumping site Kolberger Heide close to city of Kiel	54.46 N 10.33 E	54.46	10.33
SRR11796580	36	0.000304579	brackish water environment; sediment	Marine sediment	Marine sediment	Marine sediment	Baltic Sea: Germany: ammunition dumping site Kolberger Heide close to city of Kiel	54.46 N 10.33 E	54.46	10.33
SRR11796415	25	0.00030266	brackish water environment; sediment	Marine sediment	Marine sediment	Marine sediment	Baltic Sea: Germany: ammunition dumping site Kolberger Heide close to city of Kiel	54.46 N 10.33 E	54.46	10.33
SRR11796403	29	0.000300291	brackish water environment; sediment	Marine sediment	Marine sediment	Marine sediment	Baltic Sea: Germany: ammunition dumping site Kolberger Heide close to city of Kiel	54.46 N 10.33 E	54.46	10.33
SRR11796438	21	0.000293255	brackish water environment; sediment	Marine sediment	Marine sediment	Marine sediment	Baltic Sea: Germany: ammunition dumping site Kolberger Heide close to city of Kiel	54.46 N 10.33 E	54.46	10.33
SRR11796433	24	0.000287884	brackish water environment; sediment	Marine sediment	Marine sediment	Marine sediment	Baltic Sea: Germany: ammunition dumping site Kolberger Heide close to city of Kiel	54.46 N 10.33 E	54.46	10.33
SRR11796421	26	0.00028696	brackish water environment; sediment	Marine sediment	Marine sediment	Marine sediment	Baltic Sea: Germany: ammunition dumping site Kolberger Heide close to city of Kiel	54.46 N 10.33 E	54.46	10.33
SRR11796394	24	0.000281492	brackish water environment; sediment	Marine sediment	Marine sediment	Marine sediment	Baltic Sea: Germany: ammunition dumping site Kolberger Heide close to city of Kiel	54.46 N 10.33 E	54.46	10.33
SRR11796435	21	0.000275884	brackish water environment; sediment	Marine sediment	Marine sediment	Marine sediment	Baltic Sea: Germany: ammunition dumping site Kolberger Heide close to city of Kiel	54.46 N 10.33 E	54.46	10.33
SRR11796432	20	0.000274869	brackish water environment; sediment	Marine sediment	Marine sediment	Marine sediment	Baltic Sea: Germany: ammunition dumping site Kolberger Heide close to city of Kiel	54.46 N 10.33 E	54.46	10.33
SRR11796391	19	0.00026929	brackish water environment; sediment	Marine sediment	Marine sediment	Marine sediment	Baltic Sea: Germany: ammunition dumping site Kolberger Heide close to city of Kiel	54.46 N 10.33 E	54.46	10.33
SRR11796572	23	0.000266395	brackish water environment; sediment	Marine sediment	Marine sediment	Marine sediment	Baltic Sea: Germany: ammunition dumping site Kolberger Heide close to city of Kiel	54.46 N 10.33 E	54.46	10.33
SRR11796389	18	0.000263104	brackish water environment; sediment	Marine sediment	Marine sediment	Marine sediment	Baltic Sea: Germany: ammunition dumping site Kolberger Heide close to city of Kiel	54.46 N 10.33 E	54.46	10.33
SRR11796379	23	0.000260514	brackish water environment; sediment	Marine sediment	Marine sediment	Marine sediment	Baltic Sea: Germany: ammunition dumping site Kolberger Heide close to city of Kiel	54.46 N 10.33 E	54.46	10.33
SRR11796569	20	0.000260139	brackish water environment; sediment	Marine sediment	Marine sediment	Marine sediment	Baltic Sea: Germany: ammunition dumping site Kolberger Heide close to city of Kiel	54.46 N 10.33 E	54.46	10.33
SRR11796395	20	0.000255895	brackish water environment; sediment	Marine sediment	Marine sediment	Marine sediment	Baltic Sea: Germany: ammunition dumping site Kolberger Heide close to city of Kiel	54.46 N 10.33 E	54.46	10.33
SRR11796387	19	0.000254589	brackish water environment; sediment	Marine sediment	Marine sediment	Marine sediment	Baltic Sea: Germany: ammunition dumping site Kolberger Heide close to city of Kiel	54.46 N 10.33 E	54.46	10.33
SRR11796368	19	0.000249668	brackish water environment; sediment	Marine sediment	Marine sediment	Marine sediment	Baltic Sea: Germany: ammunition dumping site Kolberger Heide close to city of Kiel	54.46 N 10.33 E	54.46	10.33
SRR11796437	25	0.000246984	brackish water environment; sediment	Marine sediment	Marine sediment	Marine sediment	Baltic Sea: Germany: ammunition dumping site Kolberger Heide close to city of Kiel	54.46 N 10.33 E	54.46	10.33
SRR11796388	22	0.00024024	brackish water environment; sediment	Marine sediment	Marine sediment	Marine sediment	Baltic Sea: Germany: ammunition dumping site Kolberger Heide close to city of Kiel	54.46 N 10.33 E	54.46	10.33
SRR11796390	18	0.000233657	brackish water environment; sediment	Marine sediment	Marine sediment	Marine sediment	Baltic Sea: Germany: ammunition dumping site Kolberger Heide close to city of Kiel	54.46 N 10.33 E	54.46	10.33
SRR11796349	15	0.000229533	brackish water environment; sediment	Marine sediment	Marine sediment	Marine sediment	Baltic Sea: Germany: ammunition dumping site Kolberger Heide close to city of Kiel	54.46 N 10.33 E	54.46	10.33
SRR11796381	20	0.000228029	brackish water environment; sediment	Marine sediment	Marine sediment	Marine sediment	Baltic Sea: Germany: ammunition dumping site Kolberger Heide close to city of Kiel	54.46 N 10.33 E	54.46	10.33
SRR11796573	18	0.000208921	brackish water environment; sediment	Marine sediment	Marine sediment	Marine sediment	Baltic Sea: Germany: ammunition dumping site Kolberger Heide close to city of Kiel	54.46 N 10.33 E	54.46	10.33
[truncated: 576 more rows]
